# Supplementary material for: Midkine Prevents Calcification of Aortic Valve Interstitial Cells via Intercellular Crosstalk
Source: Front Cell Dev Biol. 2021 Dec 15;9:794058. doi: 10.3389/fcell.2021.794058 (PMC8714929; doi:10.3389/fcell.2021.794058)
Supplement: Supplementary file 2 [file DataSheet4.xlsx]

## Sheet: Sheet1
Differential genes of VEC
Gene	log2 Fold Change	P value
PI3	1.47098	9.8e-24
IGFBP5	0.963707	0.265518
SH3BGRL3	0.950489	7.44e-38
PPP1R14B	0.935994	5.9e-23
IGF2	0.929208	7.02e-14
MESDC1	0.853536	9.3e-18
BRI3	0.822497	3.24e-23
BASP1	0.787651	0.0016764
LAMC2	0.7784	3.14e-18
INSIG1	0.757753	3.96e-10
INHBA	0.734773	3.96e-18
PRRX1	0.718601	3.33e-08
FST	0.69956	0.0021246
MESDC2	0.692114	3.71e-10
C19orf53	0.691196	3.99e-16
SERPINE2	0.681274	2.01e-19
SOX4	0.67846	5.69e-14
RALBP1	0.673376	1.63e-09
OCIAD2	0.67264	8.14e-09
RPS19BP1	0.669663	8.15e-11
SDF2L1	0.668862	9.29e-10
HEBP2	0.65762	4.45e-09
UQCR11.1	0.655363	2.24e-20
CRTAC1	0.650914	2.54e-10
LMO2	0.641615	1.1e-10
SRSF9	0.63975	4.98e-11
PTPRE	0.638311	2.95e-08
ISG20	0.619565	1.72e-07
PKM	0.617553	4.47e-13
ADAMTS4	0.611474	8.34e-08
ECE1	0.603872	3.25e-13
CARHSP1	0.603576	2.7e-08
GBP4	0.596399	6e-05
C8orf33	0.59553	2.41e-10
EVA1B	0.594929	1.56e-06
FKBP1A	0.594244	1.73e-15
TCEB2	0.592099	2.36e-19
PSMA7	0.585065	1.07e-22
DRAP1	0.577654	1.16e-08
ATOX1	0.575824	3.1e-11
UBE2M	0.574886	4.25e-07
ARPC1B	0.571439	3.79e-13
IL11	0.570789	8.26e-05
HMOX1	0.56684	0.0001766
CMIP	0.564913	2.53e-06
SLC6A6	0.56362	3.5e-06
BRK1	0.563359	7.54e-12
EFHD2	0.563292	3.59e-07
ARPC2	0.55783	2.03e-18
FKBP2	0.555501	2.25e-08
VIMP	0.553044	7.74e-16
PRKCDBP	0.552781	0.0002234
EIF5B	0.548024	1.75e-17
PFN1	0.544954	4.81e-13
TMSB10	0.544717	1.2e-30
LOR	0.542733	0.0009648
MARCKSL1	0.536034	0.0003843
MLF2	0.533181	5.18e-07
SNF8	0.532008	5.22e-06
GRAMD1A	0.531055	5.26e-07
NMT1	0.529002	7.83e-07
IGFBP7	0.528119	3.5e-16
SRM	0.526686	5.91e-08
C4orf48	0.525139	3.97e-07
GABARAPL2	0.525084	6.71e-07
CHMP4B	0.523835	5.38e-19
MPZL1	0.52282	4.13e-07
NENF	0.520978	5.27e-06
PODXL	0.516576	3.46e-05
OLFM1	0.516051	4.6e-07
TRAM1	0.512939	7.86e-07
C5orf24	0.508733	0.0001727
G0S2	0.508674	1.06e-07
TXNL4A	0.508215	6.63e-07
SRP14	0.507714	4.66e-23
CTSB	0.506542	3.39e-07
PTP4A2	0.505236	1.13e-09
STOML2	0.500808	9.05e-07
DSTN	0.497299	4.08e-16
TMBIM4.1	0.496677	8.13e-08
C15orf48	0.493323	0.879321
HMGB1	0.489409	8.06e-13
ATP5I	0.489247	2.91e-11
SOCS1	0.489076	0.0007306
ARL6IP4	0.487156	4.86e-06
KCNK1	0.4845	0.0020329
CKAP4	0.481264	7.37e-06
TMEM258	0.480107	5.18e-12
ADAR	0.477028	4.95e-05
KRT10	0.475676	3.41e-06
MRPL14	0.475599	1.06e-06
ACVRL1	0.473549	4.44e-06
SERPINE1	0.471875	2.1e-10
CLDN5	0.468587	0.0030531
GADD45GIP1	0.468515	1.41e-10
MANF	0.467013	0.0011093
POLR2J	0.466047	0.0001275
TMEM173	0.463878	2.14e-06
C19orf24	0.463584	3.09e-05
PTRF	0.461106	0.0005867
TMED2	0.459655	7.63e-07
NDUFAF3	0.458216	4.4e-06
SLC9B2	0.458029	0.0017366
VWF	0.457893	9.59e-06
GSN	0.45716	1.02e-05
AURKAIP1	0.456661	3.67e-05
DAB2	0.456057	3.98e-05
ANAPC11	0.455546	2.57e-05
MMP14	0.453154	0.0011313
DUSP5	0.451306	0.0055314
PHPT1	0.450924	0.0003469
C9orf16	0.450208	0.0061126
AP2S1	0.449933	4.02e-05
CD47	0.446795	0.0004043
ESRRA	0.445083	4.36e-07
SELK	0.442695	1.18e-11
CSF2RB	0.441767	0.0026668
ADRM1	0.441203	3.31e-06
TMA7	0.440772	1.59e-13
TUBB	0.43968	1.63e-09
FAM89B	0.439519	1.73e-05
ID4	0.436178	0.206706
ATP5J	0.435397	1.46e-05
MYLK	0.43508	2.16e-05
DUSP6	0.433952	0.0001677
P2RY6	0.433227	3.38e-10
CLU	0.433061	2.22e-07
C12orf57	0.432437	1.22e-06
NHP2	0.431995	0.0001615
LBH	0.431661	0.0001443
RBBP4	0.431435	0.0098543
CCND1	0.430893	0.0345062
MRPS36	0.430832	0.0007289
IMP3	0.430396	1.18e-05
COX16	0.430189	0.0004357
PA2G4	0.430131	3.8e-09
VAMP5	0.429768	8.02e-05
COX6B1	0.427893	1.65e-08
NEDD8	0.426445	0.0001569
GLRX5	0.425254	0.0001263
OST4	0.423937	1.15e-08
PDGFA	0.423222	0.0060608
RP1-3J17.3	0.422946	2.84e-09
CX3CL1	0.422714	0.250035
IGF1	0.420974	0.0002301
CDKN1A	0.420655	2.74e-09
LIF	0.419658	0.000598
MRP63	0.419548	0.0003419
FAM177A1	0.419487	3.76e-05
CSTB	0.419486	1.58e-07
TMEM208	0.418773	0.0025383
PRELID1	0.416834	1.67e-09
SEC61B	0.415945	1.41e-10
PMEPA1	0.415933	0.0146499
SELP	0.415808	0.0188369
MZT2B	0.413531	9.39e-05
MPC2	0.413086	0.0438393
PNP	0.41179	0.0306598
STARD7	0.411592	9.46e-05
CSNK1E	0.411236	0.0103949
TNFSF10	0.410844	0.0001469
IL33	0.410013	0.0037862
COX20	0.408493	0.0060374
SEC62	0.407581	6.91e-10
PTMA	0.407439	2.38e-26
YPEL3	0.406127	6.16e-05
MIF	0.405594	5.18e-09
NBL1	0.405161	0.0016609
USMG5	0.40381	5.31e-08
CBX3	0.40347	1.01e-05
SEC61A1	0.403006	0.0017882
C1orf56	0.402795	0.135937
HDAC7	0.399904	0.0013636
MTDH	0.398306	3.3e-05
EI24	0.397938	0.0121434
GPX4	0.397286	1.49e-08
JTB	0.397234	0.0085008
MT-ND1	0.396379	1.84e-11
SDC4	0.393216	0.119743
PGF	0.391472	0.0023225
LSM2	0.389739	0.0002159
PTGIS	0.388716	0.0001529
IGFBP4	0.388358	0.0263924
STUB1	0.388322	0.0026137
RAC1	0.387975	5.95e-14
PGAM1	0.386695	0.0080999
PRR13	0.386332	0.0039275
TAPBP	0.386318	0.0022623
NDUFB4	0.385767	0.0016489
TNFRSF1B	0.385731	0.0026581
PAFAH1B2	0.385445	0.0075701
RTF1	0.385379	3.13e-06
CALU	0.383443	0.0012194
ROMO1	0.383236	0.0009621
ATP5G2	0.381427	0.0003752
RWDD1	0.381187	0.0051651
MTPN	0.379378	0.000249
STARD10	0.379132	0.0023039
SPCS2	0.378968	0.000598
SULF1	0.378954	0.0005473
ZFHX3	0.37815	0.0024352
SSR3	0.37514	0.0118262
MRPL52	0.374993	0.0008604
SLC9A3R2	0.374491	0.0010656
MSN	0.374421	9.69e-07
TMEM189	0.373792	0.0696452
LYPLA1	0.373749	0.0038583
MRPL33	0.373652	0.0003233
TXNDC17	0.371901	0.0133182
COX5B	0.371838	1.33e-06
HINT1	0.371592	1.16e-10
DDX18	0.371127	0.000325
TRMT112	0.370541	6.01e-05
TNFRSF11B	0.370347	0.0022094
ARF3	0.370186	0.0074479
ATP5E	0.368852	3.25e-15
FXYD6	0.36699	0.0029537
RPL41	0.364629	2.31e-40
MRPL41	0.364604	0.0006421
ARF6	0.362573	0.0022011
COA3	0.362127	0.0242244
SET	0.361501	2.14e-06
UGDH	0.360673	0.006165
NQO2	0.360296	0.177382
PDLIM7	0.359359	0.0047039
CTDNEP1	0.358391	0.0023838
HDGF	0.357475	0.0004485
MMP1	0.357323	0.002356
UBL5	0.357134	5.87e-10
GNAI2	0.356257	0.0088834
ISCU	0.35522	0.0066598
PRSS23	0.354196	0.0010581
FNIP2	0.353787	0.190504
DYNLL1	0.353661	0.0001268
C9orf3	0.353036	0.0095274
TPM1	0.352977	0.0399903
DIXDC1	0.352963	1.6e-05
GUK1	0.352782	2.76e-05
SSTR2	0.352176	0.0011523
CHPT1	0.351936	0.078137
POLR2I	0.351167	0.0113378
NDUFA3	0.351099	0.0104315
TMEM255B	0.351095	0.179604
EMP3	0.350926	5.03e-06
CIB1	0.350719	0.0194168
APEX1	0.349593	0.006514
ZNRF1	0.349484	0.0182421
NDUFB7	0.349244	0.0198351
CTTN	0.348622	0.0559005
PABPN1	0.347977	0.0638954
SSR2	0.347172	0.0021458
TIMM13	0.346878	0.0017609
CHMP2A	0.34616	0.0135449
NUCB2	0.346007	0.0284994
TPST2	0.345705	0.0040154
RHOJ	0.345426	0.006463
SYTL4	0.345316	0.0018416
SLC39A14	0.343577	0.0173099
NDUFAB1	0.343355	0.117225
AK1	0.34259	0.0026921
HSBP1	0.341708	0.0011068
TLCD1	0.341437	2.93e-06
TMEM167A	0.341344	0.0438705
RPS27L	0.340348	0.0002204
TMEM160	0.339744	0.0029759
PDGFB	0.33957	9.05e-05
PDCD5	0.339464	1.95e-05
LMAN2	0.339149	0.0037317
ATP1B1	0.338917	0.339488
NDUFAF2	0.338219	0.0796688
MPHOSPH8	0.337321	0.0178567
PITPNA	0.336995	0.157008
C19orf10	0.336836	0.000798
MRPS18C	0.336695	0.0039919
CELF4	0.336048	0.012168
MT-CO3	0.335909	3.72e-11
H3F3A	0.335841	1.04e-07
PDIA6	0.335391	0.066526
TMEM147	0.33529	0.0264545
DDX1	0.334481	0.0135371
PSMD2	0.334358	0.0350152
KDELR2	0.332718	0.0030851
PDXK	0.332369	0.0136711
C20orf24	0.332352	0.0190881
OSBPL8	0.331636	0.092474
FAM107B	0.330272	0.038672
MRPS15	0.329945	0.0408258
CCDC109B	0.329901	0.0003541
ALKBH5	0.32948	0.0061376
CDK2AP1	0.327555	0.0162055
UQCRQ	0.327536	0.0018165
VTI1B	0.326727	0.0392383
STX7	0.326179	0.238791
COX8A	0.324248	0.0039284
B4GALT1	0.324166	0.542071
S100A16	0.324118	6.25e-06
S100A3	0.322225	0.0009672
DNPEP	0.321884	0.0415737
RPLP0	0.320175	3.98e-12
FKBP8	0.319869	0.0258951
C4orf3	0.319294	0.0331131
POLR2F	0.318601	0.005468
MLEC	0.318548	0.0065979
TAF10	0.318033	0.0069192
NFE2L1	0.317865	0.0242778
VCAN	0.317812	0.0016744
CNPY2	0.317747	0.0317473
TRAPPC3	0.316572	0.104139
NDUFC1	0.316254	0.0156064
RPL12	0.315446	5.27e-15
EMP1	0.315188	0.0009917
MEA1	0.314806	0.0817219
NDUFA4	0.314326	1.74e-05
GAPDH	0.314247	2.56e-11
TIMP2	0.313133	0.290717
SSNA1	0.312953	0.0050557
ITGB1	0.312356	5.19e-06
MT-CO2	0.31158	7.56e-10
RNF181	0.311501	0.001125
ACTN1	0.311374	0.0079111
HDDC2	0.308933	0.0642942
AP2M1	0.308757	0.0076747
ACTB	0.308703	1.16e-06
ARL4C	0.308624	0.102222
BANF1	0.308299	0.26412
SLIRP	0.308294	0.036931
SF3B5	0.308207	0.0058661
COL6A2	0.307822	0.15208
THBS1	0.307317	0.279941
UQCRH	0.305428	0.0005349
RABAC1	0.305341	0.0046426
PEBP1	0.305223	0.019028
DPYSL2	0.305031	0.0409728
RPL35	0.304602	9.48e-17
MYEOV2	0.304588	0.0097095
PRDX1	0.304055	0.0001224
TTC1	0.303384	0.163157
SEC61G	0.302795	0.000719
SUPT5H	0.302419	0.274913
TMSB4X	0.301684	1.28e-10
SLC35B1	0.299989	0.017764
RPS2	0.299699	1.16e-13
KNOP1	0.299674	0.0702539
MAT2A	0.29943	0.289218
DENND5A	0.299373	0.208376
TMED10	0.299214	0.377176
ZNF428	0.298985	0.0170907
FGF18	0.298257	0.288982
NDUFA11	0.297598	0.001646
APOL1	0.296592	0.0978633
TMA16	0.296484	0.288647
RPL10A	0.296436	5.13e-12
TUSC1	0.295952	0.016939
C1orf122	0.2957	0.115652
CDK2AP2	0.295611	0.0556404
PFDN1	0.295389	0.0114072
ANKRD11	0.295139	0.0123724
EIF5AL1	0.294815	0.0664396
MINOS1	0.294778	0.0216025
FTH1	0.293434	8.18e-10
ANAPC16	0.293372	0.0389549
WASF2	0.293368	0.0958651
COX14	0.293173	0.122024
SCAMP3	0.292986	0.0835111
PET100	0.292947	0.58674
TAF11	0.292873	0.158732
MAP2K2	0.292712	0.0547514
TUSC2	0.292645	0.363604
MIR4458HG	0.292421	0.569947
SELM	0.291313	1.76e-10
HIGD2A	0.291182	0.310243
CTHRC1	0.29109	0.0445591
ATP5L	0.290973	0.0019571
PPDPF	0.29051	0.074865
PPP1R18	0.290203	0.115073
METTL9	0.290004	0.0666986
RQCD1	0.289775	0.128678
PKIG	0.289544	0.0339072
CYP1B1	0.289283	6.32e-07
TMBIM1	0.28889	0.227886
NSA2	0.28845	0.0533695
SSR1	0.288262	0.048537
IER3IP1.1	0.287522	0.12044
UBE2F	0.286927	0.051654
CTDSP2	0.286244	0.0514961
CNDP2	0.286219	0.0186672
SLC39A1	0.285714	0.124221
TEAD2	0.285488	0.0382512
NUTF2	0.285261	0.137571
PSMD14	0.28524	0.111858
H2AFV	0.284898	0.187237
NUDC	0.284111	0.0379038
TIMM8B	0.283692	0.0658851
CD82	0.283649	0.188412
VAMP8	0.283552	0.0333512
LAMB3	0.282991	0.424272
FIBP	0.282382	0.0591949
NDUFA8	0.281942	0.130575
BAG1	0.28119	0.0152107
MRPL12	0.280933	0.082935
WIPI2	0.28038	0.552166
SNRNP27	0.280061	0.0641787
CCNI	0.279903	0.0002832
GIMAP6	0.27984	0.0188306
PSMC5	0.279648	0.306141
GTF2E2	0.279457	0.0013365
EBNA1BP2	0.278583	0.559715
HOMER3	0.278392	0.140437
LAMTOR1	0.277509	0.121371
C17orf89	0.277345	0.687622
CCDC124	0.277135	0.0383339
MRPS34	0.277123	0.0454891
SZRD1	0.277039	0.851993
MICALL1	0.27663	0.167579
SMARCE1	0.27657	0.0334754
ARPC5L	0.276488	0.016139
PHLDA2	0.276306	0.474854
CFB	0.276127	0.150741
ERLEC1	0.276072	0.0964452
PRDX5	0.275875	0.0138902
KLF3	0.275832	0.202849
HEBP1	0.275781	0.742464
UQCR10	0.275765	0.206626
PPP2R3C	0.275266	0.238662
MCFD2	0.274948	0.393912
CLMP	0.274652	0.0118165
TMCO1	0.27396	0.0612549
BCAP31	0.273909	0.173305
AIFM2	0.27376	0.163769
ADIPOR1	0.273727	0.169727
GLRX	0.273602	0.0121578
ITGB1BP1	0.273483	0.0883559
SVIP	0.27329	0.732759
NSFL1C	0.273177	0.336108
RPN1	0.273088	0.778509
DNAJC15	0.272835	0.0173182
S100A11	0.272675	1.86e-06
UBE2S	0.27257	0.138234
LPAR5	0.272429	0.0103587
CCL5	0.271365	0.074442
RFC1	0.271347	0.0258485
TMEM50A	0.271326	0.0770156
IGFBP6	0.271249	0.802569
MRPL34	0.27097	0.0260584
MT-ND4	0.269358	1.17e-07
PARK7	0.269091	0.0310477
SIPA1	0.268939	0.0026121
LAGE3	0.268431	0.12695
CD320	0.268305	0.322623
PSMC1	0.268204	0.0534932
RAB31	0.267763	0.574264
SHC1	0.26694	0.260402
LARP6	0.266155	0.12777
POLD4	0.265367	0.417935
SNX3	0.264917	0.008219
NDUFS8	0.264883	0.0819611
UBALD2	0.264701	0.0973796
MRPL20	0.264576	0.199436
DNAJC1	0.264198	0.290421
REXO4	0.263962	0.183586
SPSB1	0.263928	0.0407381
MAX	0.263846	0.64461
RAB6A	0.263468	0.518551
TRADD	0.263238	0.121423
TAX1BP3	0.262607	0.24159
RPL3	0.262372	7.85e-12
FAM134A	0.261992	0.203702
PSMB6	0.261942	0.0069439
MPG	0.261803	0.167469
ATP5D	0.261689	0.212733
CFL1	0.261631	0.0004579
FAM96B	0.261471	0.0345146
C11orf48	0.261348	0.898132
NCBP2-AS2	0.261088	0.0299812
PLEKHO1	0.260963	0.0019663
ANGPTL2	0.260815	0.0762936
MSC	0.260587	0.497917
WBP4	0.260434	0.29029
SPCS3	0.259988	0.167755
JHDM1D-AS1	0.259786	0.345945
TBL1XR1	0.259776	0.467218
PPP3R1	0.259677	0.482329
RPS5	0.25957	6.78e-12
UBE2Q1	0.259491	0.0101071
UBE2I	0.259097	0.0057065
ABI3BP	0.259069	0.259434
MAPK3	0.258826	0.0100867
NDUFB2	0.258613	0.0364068
PURA	0.258488	0.209732
POP7	0.258319	0.0021073
S100A6	0.258299	8.14e-08
TRIOBP	0.258158	0.0716361
WDR36	0.257271	0.692117
CDC42EP5	0.257241	0.31786
SLCO4A1	0.257169	0.218864
PTGES	0.257053	0.850964
RNASEH2C	0.256746	0.394504
MUM1	0.256457	0.0106488
SMCR5	0.256389	0.0015151
TMEM219	0.256129	0.038599
BOLA2B	0.255842	0.0210985
SFT2D1	0.255623	0.348528
ADCY4	0.25538	0.0772143
RAB5B	0.255194	0.212815
CISD1	0.254939	0.0846421
RPS23	0.25493	4.7e-14
TSHZ2	0.254892	0.169702
ENG	0.254625	0.0200157
TPM4	0.254558	0.155207
PDS5A	0.25395	0.164555
VPS28	0.253847	0.260107
BRD7	0.253364	0.258512
PRMT2	0.252918	0.0815151
NPTN	0.252596	0.349786
PIN1	0.252549	0.367592
CBR1	0.252356	0.180095
HMG20B	0.252286	0.0238387
CP	0.251976	0.0065185
TDG	0.25165	0.542076
PGP	0.250606	0.0058865
LSM10	0.250604	0.004251
VPS37B	0.250415	0.395703
DYNC1I2	0.250261	0.10439

## Sheet: Sheet2
Differential genes of immune cell
Gene	log2 Fold Change	P value
FST	1.42049	1.11e-32
IGFBP7	1.3745	1.01e-65
ID4	1.36179	2.68e-49
SERPINE2	1.34505	9.47e-60
IL6	1.2124	4.26e-44
IL33	1.10306	7.43e-24
STC1	1.0955	5e-08
CLU	1.08771	1.03e-56
TNFRSF11B	1.07449	1.72e-30
GSN	1.05692	2.13e-24
INHBA	1.05678	3.28e-41
IL11	1.03888	2.78e-18
DCN	1.0064	3.59e-38
SRM	0.995007	1.52e-33
IGFBP4	0.973859	3.69e-19
C12orf57	0.962797	3.75e-35
LIF	0.957438	1.81e-20
LUM	0.952246	4.42e-21
SERPINF1	0.946939	1.33e-25
CMSS1	0.938251	1.61e-13
SOX4	0.935976	3.99e-30
MEDAG	0.919732	1.48e-27
PRKCDBP	0.911659	3.3e-15
DSTN	0.899573	1.2e-32
PA2G4	0.894486	7.16e-32
CALD1	0.871924	9.54e-23
CEBPD	0.86543	5.67e-25
NBL1	0.839914	8.56e-25
TM4SF1	0.828826	1.91e-19
C11orf96	0.81634	2.35e-27
TFPI2	0.81622	1.21e-11
C1S	0.814708	1.1e-23
EIF5B	0.807308	9.83e-31
AKR1C1	0.80206	2.36e-21
PRRX1	0.802043	4.94e-24
BGN	0.800946	7.14e-19
SFRP4	0.792135	1.55e-15
SERPING1	0.785666	3.59e-22
SOD3	0.785123	6.88e-22
PTGES	0.783922	4.16e-15
WBP5	0.783439	9.14e-25
COL6A2	0.781809	4.7e-17
CCND1	0.777877	1.04e-10
EBNA1BP2	0.772993	9.45e-22
CD9	0.76606	9.04e-22
SRP14	0.765831	1.16e-48
S100A16	0.759102	7.59e-19
PHLDA2	0.758141	2.86e-20
MIF	0.756996	3.31e-35
PPP1R14B	0.754449	1.06e-20
IGF1	0.753518	4.49e-16
AKR1C2	0.745295	2.38e-08
YBX3	0.732477	8.23e-26
MMP2	0.713024	1.41e-21
SDF2L1	0.711986	2.6e-18
FGF2	0.710109	4.34e-16
VIMP	0.695804	1.24e-27
DDX21	0.693175	1.44e-21
TSHZ2	0.692887	4.72e-20
CST3	0.690843	5.14e-40
HSPE1	0.680422	2.34e-20
MT1E	0.679797	3.55e-15
ATP1B1	0.677171	3.65e-11
MANF	0.676843	1.88e-14
NDUFC2	0.673564	6.11e-23
APOE	0.67179	0.951879
RAN	0.670475	9.73e-30
IGFBP5	0.655815	1.12e-05
LOR	0.654318	4.13e-13
SLIRP	0.652951	1.07e-24
C8orf33	0.651096	5.71e-14
CXCL1	0.648831	9.83e-12
ADAMTS4	0.648747	3.19e-11
VASN	0.647144	2.84e-11
CXCL6	0.646871	1.84e-05
CFH	0.645618	2.48e-14
C1R	0.643601	3.05e-13
NDUFA4	0.640496	1.15e-26
PDCD5	0.639445	7.03e-19
PEBP1	0.638585	5.32e-18
PTMA	0.634993	1.08e-43
SELK	0.63093	2.6e-25
GSTP1	0.630581	1e-24
SELM	0.629038	3.2e-31
CNPY2	0.6289	2.11e-15
SFRP1	0.622944	1.2e-14
SPARCL1	0.622787	3.97e-12
ZNF593	0.61879	8.2e-15
AEBP1	0.603433	1.18e-12
NME1	0.599485	4.29e-15
PDLIM3	0.596379	6.83e-11
EIF5A	0.594558	7.11e-14
MINOS1	0.591868	9.09e-17
EIF3J	0.591343	9.88e-15
POLR2F	0.590341	1.28e-16
ITGB1	0.589376	3.12e-17
NDUFAF2	0.588205	2.14e-11
RNASEH2C	0.588185	1.41e-11
TCEB2	0.587238	7.76e-25
MGP	0.586001	1.95e-12
SLC39A14	0.585926	1.03e-13
UGDH	0.573359	7.35e-13
IMP3	0.569218	6.57e-14
DDX18	0.568561	1.77e-14
GLIS3	0.568304	1.95e-13
FXYD6	0.560575	5.14e-11
RBMX	0.556545	1.41e-09
UQCRQ	0.555824	8.08e-20
NMT1	0.553181	5.94e-14
NHP2	0.552607	8.77e-14
B4GALT1	0.549407	2.48e-06
PSMA7	0.545887	1.2e-22
LTBP4	0.540013	1.56e-12
MT1X	0.539639	9.63e-15
SRSF9	0.537497	1.24e-13
MEG3	0.537387	5.84e-08
PKM	0.537345	8.92e-23
NDUFAB1	0.534562	1.69e-10
NCL	0.532891	2.74e-15
SPATS2L	0.529717	1.08e-11
HEBP2	0.529242	5.28e-11
TXNDC17	0.527181	9.4e-10
MAP1B	0.524136	2.45e-09
PPP1R14C	0.523998	3.32e-13
CLMP	0.523178	1.68e-12
PLA2G2A	0.522675	0.083309
COMP	0.52172	0.00018
ATP5G1	0.520152	2.26e-09
MTDH	0.519701	1.23e-14
CBR1	0.519128	1.58e-12
CRTAC1	0.518257	1.42e-09
CYGB	0.516762	1.86e-10
STOML2	0.516422	3.88e-11
COPRS	0.515833	1.06e-10
NDUFB10	0.514614	7.38e-11
TPI1	0.513349	4.11e-21
TMED9	0.512324	1.76e-12
SNRPE	0.511184	3.68e-12
TNFRSF12A	0.508789	1.49e-09
PAPPA	0.505931	6.13e-08
PTGDS	0.50389	0.127731
EID1	0.503272	3.48e-10
USMG5	0.500265	2.43e-16
HSP90AB1	0.498052	1.62e-13
NDUFAF3	0.49801	7.34e-12
TMEM208	0.496979	1.05e-10
RPS5	0.495575	2.63e-31
LAMTOR5	0.492669	1.63e-14
GPX3	0.490638	2.6e-09
FBLN1	0.4901	2.57e-08
SRPRB	0.486178	1.41e-10
CDK2AP2	0.485279	1.22e-08
CDC42EP5	0.482869	4.82e-15
CD82	0.482797	1.85e-08
MRPL17	0.481338	4.14e-11
DDX1	0.480851	2.93e-10
C2orf40	0.479042	5.56e-08
GJA1	0.478317	1.88e-09
YME1L1	0.476756	1.61e-06
CD55	0.476747	2.04e-10
PDIA6	0.47663	2.89e-08
TMCO1	0.476105	1.43e-09
HINT1	0.476031	5.1e-17
DRAP1	0.475956	2.32e-11
ADIRF	0.475441	4.42e-06
S100A13	0.473917	2.55e-08
EIF5AL1	0.472317	6.07e-10
HSPA8	0.471279	9.12e-10
SH3BGRL3	0.470536	1.81e-16
MESDC2	0.468973	3.84e-10
CTTN	0.468218	1.53e-11
PSME2	0.46805	2.33e-11
KDELR2	0.467392	9.57e-11
NDUFC1	0.464047	2.18e-09
C9orf3	0.463926	1.3e-10
FN1	0.463727	8.54e-06
PPIB	0.462042	5.42e-12
PARK7	0.461157	1.6e-11
AKR1B1	0.459867	8.73e-10
DYNLL1	0.4597	1.11e-13
IGFBP6	0.459119	4.13e-07
TMEM147	0.458468	1.78e-09
ATP5G3	0.458007	6.02e-09
IGFBP3	0.457673	0.000162
CKAP4	0.456405	3.28e-10
HSPD1	0.456375	5.15e-07
PRDX1	0.454778	4.46e-14
NEDD8	0.452746	4.32e-12
CHCHD2	0.452421	4.16e-17
TRMT112	0.451827	1.06e-13
RARRES2	0.450539	2.6e-09
PRDX6	0.450098	7.68e-10
IMP4	0.447827	2.43e-08
MZT2B	0.44772	3.81e-09
TIMP1	0.446132	1.56e-07
RWDD1	0.444764	3.33e-09
MLF2	0.44435	1.66e-09
RPL35	0.443351	7.26e-32
BMP2	0.442501	1.34e-06
RPL22L1	0.442069	2.53e-07
DPT	0.441844	1.91e-05
C1QBP	0.441705	3.15e-07
PRELP	0.441585	7.83e-06
SPRY1	0.441333	6.93e-09
NDUFB8.1	0.441015	5.9e-12
ATP5J	0.439023	1.37e-11
NAA10	0.438032	8.83e-08
AK2	0.437358	4.54e-08
NENF	0.437071	3.63e-09
HSD17B10	0.437056	1.48e-08
NSA2	0.436126	4.59e-08
COX7A2	0.435669	7.44e-17
PSMD8	0.434371	2.97e-09
CP	0.43411	1.62e-11
LGALS3BP	0.432826	1.02e-10
MFAP4	0.432631	2e-06
KCNMB1	0.430639	4.15e-11
NHP2L1	0.42942	2.87e-10
CHMP2A	0.429314	2.14e-07
CHMP4B	0.429154	5.26e-10
UBE2S	0.42805	3.61e-07
SNRPF	0.427757	1.97e-09
MLEC	0.427413	1.56e-09
SEC62	0.427376	1.06e-13
TMEM258	0.426858	6.4e-13
RRP15	0.426264	5.32e-10
PRSS23	0.425874	1.12e-08
TIMM13	0.424435	7.74e-10
LINC00116	0.42318	3.15e-08
NOL7	0.422706	2.7e-07
MT2A	0.42132	2.92e-29
COX7A1	0.420338	3.95e-07
MMP3	0.42001	0.2121
ATP5H	0.418739	3.83e-09
POLR2I	0.418599	3.86e-07
C19orf24	0.41826	2.16e-08
SERP1	0.417199	1.43e-09
KCNK1	0.416646	5.78e-08
MFGE8	0.416007	9.35e-06
PGAM1	0.41198	8.8e-07
UBE2M	0.41185	6.79e-07
RFK	0.411574	2.44e-06
C19orf10	0.409843	7.22e-09
SMIM7	0.408227	6.7e-09
CREB5	0.406979	4.19e-05
PI3	0.406811	0.071948
GPATCH4	0.405339	1.09e-08
WDR43	0.405103	5.71e-06
RARRES1	0.404149	6.88e-09
NDUFS8	0.403972	6.88e-08
REXO2	0.403926	1.34e-07
NDUFS6	0.401192	1.11e-10
RRBP1	0.399903	1.27e-06
BTG3	0.399647	1.66e-08
BDKRB1	0.399432	9.37e-09
TMX4	0.397151	1.35e-06
CTD-2339F6.1	0.396228	0.003784
ODC1	0.395934	6.34e-07
C19orf70	0.394315	5.43e-06
NUDC	0.39416	2.74e-07
NOP16	0.39405	2.47e-07
ASS1	0.394013	6.96e-09
GNG11	0.393859	2.51e-07
AHI1	0.392773	3.01e-06
RPL41	0.392175	9.57e-43
TMA16	0.391919	3.12e-07
PRDX2	0.391905	4.33e-07
COX6B1	0.39188	1.88e-12
PRMT1	0.391615	3.19e-06
EDIL3	0.390567	9.28e-09
DCTPP1	0.389402	9.85e-08
CDK5RAP2	0.388824	6.33e-05
CD59	0.387464	1.96e-12
HSPA5	0.387191	0.00014
CTNNB1	0.386948	0.000355
DKC1	0.385954	1.5e-07
PSMC5	0.385453	7.75e-07
RPL17	0.385236	6.71e-14
MRPS18C	0.385072	1.43e-05
SLC4A7	0.384988	1.86e-07
RAB34	0.384675	1.72e-05
CDK4	0.384293	1.36e-06
ATP1B3	0.384216	9.22e-08
GNL3	0.383632	2.44e-05
STUB1	0.383371	5.46e-08
RPL39	0.38264	2.07e-14
FAT1	0.382525	1.74e-08
PHB	0.381881	4.39e-06
SNRPD1	0.381428	7.86e-09
TUFM	0.381354	7.73e-06
ROMO1	0.381087	2.25e-07
CCT6A	0.381024	9.52e-07
MRAP	0.380955	7.21e-08
LMO4	0.380088	3.53e-06
MRFAP1	0.380077	3.86e-09
C5orf24	0.378916	8.63e-06
PHPT1	0.378223	9.91e-07
NDUFB2	0.377751	7.69e-10
GEM	0.376787	3.29e-10
PTN	0.376576	3.4e-05
DNAJB11	0.376179	3.77e-08
HNRNPAB	0.375929	2.65e-06
TIMP3	0.375774	0.059547
RANBP1	0.375033	1.31e-07
EMILIN1	0.374752	1.94e-10
FUNDC2	0.374745	4.14e-06
SDC4	0.373815	0.000178
SSR4	0.373669	1.71e-11
RN7SL1	0.373567	1.68e-05
PRELID1	0.373308	3.31e-09
LRRC8A	0.373214	1.62e-10
CREB3L2	0.373186	5.24e-08
ERH	0.372627	5.11e-09
NUCKS1	0.367704	6.91e-07
MRP63	0.367564	2.2e-06
METAP2	0.366321	5.9e-06
NDUFB9	0.366308	1.12e-08
C7	0.366184	2.58e-06
MRPL12	0.365121	0.000214
MORF4L2	0.365099	6.43e-07
TIMM17A	0.364847	0.000104
MRPL41	0.364837	1.33e-06
MRPL36	0.36476	5.15e-06
COX6C	0.363906	4.15e-09
RPS19BP1	0.363663	1.06e-06
TMED2	0.363529	3.74e-09
HDDC2	0.363507	7.72e-07
DNAJC3	0.362544	1.4e-06
ACSL4	0.362533	9.43e-06
SF3B5	0.362327	1.24e-06
PLAT	0.361833	0.000577
IMPAD1	0.360854	3.87e-06
ST13	0.360322	1.75e-06
TUSC1	0.35989	2.11e-07
CNBP	0.359888	5.79e-07
CCT5	0.359844	6.72e-05
SF3B2	0.3597	4.43e-07
MAGEH1	0.359269	3.35e-10
ADK	0.359007	3.68e-07
COL6A1	0.358986	7.43e-06
PDLIM4	0.357218	2.22e-05
RPS8	0.357165	3.43e-20
ALG3	0.356945	9.59e-08
SEC61G	0.356552	3.8e-13
MAP7D3	0.355543	3.42e-07
RSL1D1	0.355408	4.41e-07
MRPL52	0.355238	2.14e-07
STON1	0.354645	1.12e-08
SET	0.354633	2.61e-06
RPL36A	0.354189	8.61e-13
TAF10	0.354137	2.33e-06
TBCA	0.353259	7.25e-08
NAA20	0.35284	1.57e-05
ABCF1	0.352299	4.21e-05
SSB	0.352288	6.35e-05
PSMB5	0.351969	3.01e-05
HMGB1	0.349492	1.23e-15
HAPLN1	0.349079	7.09e-05
NQO2	0.348968	2.63e-08
ZNF259	0.348803	4.16e-06
FHL2	0.347565	1.98e-07
GADD45GIP1	0.347532	6.95e-08
DAD1	0.34688	8.96e-07
PPAP2B	0.346648	6.94e-05
UQCRH	0.346635	6.99e-06
RPL8	0.346626	1.12e-23
YBX1	0.345861	1.16e-16
RPL10A	0.345396	6.22e-15
SERBP1	0.344923	1.14e-06
EMC4	0.344194	5.94e-05
IFI27	0.343672	0.07083
ARF4	0.343476	8.28e-06
MRPL20	0.343218	3.27e-06
RTF1	0.343119	4.04e-05
DNAJB9	0.342683	4.57e-07
FAU	0.342647	4.25e-22
PSMB1	0.342231	1.84e-06
RPLP0	0.341494	1.02e-15
VTRNA2-1	0.341432	3.32e-07
C17orf58	0.341179	1.9e-07
CCDC47	0.340695	4.62e-06
RPL7L1	0.340282	2.07e-06
BAG1	0.340269	0.000121
CISD1	0.339974	2.57e-08
NDUFB6	0.339958	8.79e-06
EIF3B	0.339958	3.76e-07
NDUFB1	0.339909	1.05e-06
EIF1AX	0.339578	1.48e-05
ISOC2	0.339115	1.99e-06
CCT7	0.339055	2.71e-05
NTMT1	0.339036	0.00033
EI24	0.337819	5.15e-06
MRPS36	0.337669	0.000172
SLC12A2	0.337495	1.72e-07
RWDD4	0.336987	5.99e-05
RPS7	0.336221	5.87e-16
RPS15	0.336213	3.11e-26
RPL37A	0.335975	1.83e-24
PCOLCE	0.335779	0.001834
LRRC59	0.335075	5.57e-06
NDUFB7	0.333298	5.22e-06
APEX1	0.333283	1.54e-05
EEF1E1	0.333142	2.97e-06
TPBG	0.332476	4.41e-07
WIPI1	0.33167	0.000394
WDR46	0.331404	8.98e-07
TIMM8B	0.32886	0.000507
JTB	0.328377	2.76e-06
FKBP2	0.328304	9.01e-07
RRP9	0.328016	6.53e-05
OSTC	0.326846	2.92e-05
GAPDH	0.326616	1.23e-17
SEC61B	0.325875	1.75e-07
NDRG1	0.32558	0.000631
PFKP	0.325565	6.54e-05
MRPL21	0.325383	0.000156
EPDR1	0.325077	2.93e-08
TIMM10	0.325027	3.47e-06
MRTO4	0.324717	3.96e-06
MPC2	0.324503	1.02e-05
C8orf59	0.324485	1.2e-06
LARP6	0.323405	2.2e-06
FMOD	0.322503	0.000195
MRPS26	0.321674	8.12e-06
PTS	0.321442	5.09e-07
AXL	0.321054	0.001024
SLC25A5	0.320256	1.14e-06
PDPN	0.320192	0.000697
C19orf53	0.31989	3.46e-07
NIFK	0.319793	5.21e-06
RABAC1	0.319661	2.88e-05
MRPS21	0.318963	3.13e-05
BOLA2B	0.318914	2.54e-05
CCDC124	0.318124	0.000286
DKK3	0.317726	3.41e-06
FAM3C	0.316805	0.000165
RPS25	0.316366	3.15e-19
NPM3	0.315498	5.03e-06
AVPI1	0.315355	4.58e-05
HNRNPDL	0.315274	1.82e-05
RASSF8	0.31524	0.000102
NME1-NME2	0.31514	9.5e-06
GNG12	0.314871	8.38e-07
FKBP4	0.314544	0.003725
S100A6	0.314533	2.57e-15
MIA	0.314529	0.000414
NOP56	0.314363	0.00105
PTRF	0.314331	2.48e-06
NDUFA13	0.313875	6.31e-07
SSSCA1	0.313706	2.53e-05
HSP90B1	0.313472	5.56e-06
RAB21	0.312578	0.004999
EIF3K	0.312361	1.95e-06
COA4	0.312297	0.000116
KIAA0040	0.312092	0.001604
LAPTM4A	0.311534	1.54e-07
IKBIP	0.311367	6.79e-07
TMED5	0.311293	0.000224
RPL23A	0.310646	1.81e-16
SSBP1	0.309911	0.000781
AKR1C3	0.309452	0.000887
PDGFA	0.309158	0.000488
PLEKHA3	0.308629	5.95e-05
WBP4	0.307865	9.3e-05
ITM2B	0.307608	1.25e-05
FIS1	0.307278	0.000126
POLR2H	0.306742	1.79e-05
KDELR1	0.304372	0.000698
TMEM14C	0.303883	5.05e-05
PABPN1	0.30373	0.005415
MSI2	0.303217	0.00187
SURF4	0.303184	0.000138
COX16	0.302603	9.03e-05
SVIP	0.301984	0.000107
RPL26L1	0.301246	4e-05
PTP4A1	0.300753	0.00125
LMAN1	0.299894	0.000177
POLD2	0.298653	0.00035
COX7B	0.29822	9.76e-07
CCT2	0.298151	0.001086
ALDOA	0.298142	1.19e-08
ZNF428	0.298077	7.1e-05
NDUFS3	0.297753	6.79e-05
SERPINH1	0.297731	6.88e-06
GTF2A2	0.297629	7.1e-06
FAM204A	0.297075	0.001258
MLLT11	0.296415	0.015195
KRT10	0.295764	4.98e-05
KXD1	0.295624	0.001392
C12orf10	0.29498	6.25e-07
AIFM2	0.294972	0.000252
MRPS15	0.294102	0.000459
ARID5B	0.292855	0.000157
ANKH	0.292802	1.14e-05
CHPF	0.292796	7.03e-05
ERLEC1	0.292742	0.000386
RPN2	0.292514	0.000241
RRAGA	0.292447	0.000964
FGFR1	0.292437	2.9e-05
SPCS1	0.291589	7.48e-05
NUCB2	0.290987	7.73e-05
PDIA4	0.290919	0.00025
C1orf122	0.290717	0.00102
GOSR2	0.290513	0.000149
RNF24	0.289985	4.81e-05
KLF9	0.289934	0.000478
PTPRS	0.289333	3.36e-06
EIF2S2	0.289153	2.7e-07
GNB2L1	0.28913	1.85e-11
KIAA0020	0.289081	0.000539
PFDN6	0.289034	0.000168
TWIST1	0.288707	2.02e-07
ID1	0.287866	0.002658
PGRMC2	0.287808	8e-05
ARPC5L	0.287327	0.000453
POP7	0.287312	0.000102
FKBP14	0.286983	4.99e-07
NDUFS5	0.285716	5.23e-07
TRAPPC4	0.285266	0.000438
H3F3B	0.285096	1.7e-15
MCFD2	0.28505	0.003526
MRPL27	0.28489	0.000816
CDIPT	0.284705	4.72e-06
YAF2	0.284632	0.000693
MNAT1	0.284006	1.08e-05
MRPL51	0.283945	0.000634
HNRNPA1	0.283858	2.8e-09
CEBPB	0.283449	3.16e-09
C21orf59	0.283089	6.16e-05
SF3B14	0.282966	0.000301
CALU	0.282957	8.8e-05
RPL35A	0.282062	1.98e-15
COX5B	0.281716	5.61e-06
COL14A1	0.281271	4.61e-08
BASP1	0.281225	6.76e-08
RPS21	0.281101	1.77e-12
CHPT1	0.280833	6.84e-05
JAGN1	0.28047	0.007121
APRT	0.279764	0.000775
NDUFA11	0.279348	2.64e-05
NOVA1	0.279321	3.78e-08
NCKAP1	0.278913	1.76e-06
CTH	0.278738	0.00011
ATP5B	0.278225	0.000539
TMSB10	0.277914	1.06e-10
TXNL4A	0.277652	0.00018
MRPL23	0.277416	0.004461
NCOA7	0.277212	0.000153
RBPJ	0.276592	0.000148
CBR3	0.276571	6.13e-05
CEBPZ	0.276363	0.001266
SPCS2	0.275757	5.81e-06
RPL18	0.275587	2.13e-13
CAV1	0.275583	0.001768
CAMK2N1	0.275157	1.45e-06
RPS26	0.274881	1.41e-09
ARL4D	0.274571	0.000352
KIAA1430	0.274323	7.96e-06
PRKDC	0.274112	0.000172
SYNC	0.274009	0.000318
MRPS12	0.273942	0.001868
BAG2	0.273392	3.04e-06
CD276	0.273168	2.91e-05
COX20	0.273036	0.001468
TMX2	0.273002	2.61e-05
UBE2G2	0.272415	0.000101
PHB2	0.271984	2.89e-05
POMP	0.271635	2.27e-07
EDF1	0.271585	1.28e-06
TCEAL3	0.271125	0.00216
ESRRA	0.27096	3.65e-05
TUBA1B	0.269924	8.2e-07
FAM46A	0.2697	0.000232
ARL3	0.269348	0.000391
PTGES2	0.26929	0.000338
LTBP1	0.269273	0.001111
FOXP1	0.269261	0.005961
PDGFRA	0.2691	0.000208
CCDC80	0.268763	0.002016
C11orf24	0.268169	5.7e-05
INO80B	0.268072	2.75e-05
SURF6	0.268052	0.000142
AURKAIP1	0.268022	0.004093
SSRP1	0.268018	7.16e-05
LARS	0.26798	0.000337
CISD3	0.267861	5.18e-05
TIMM44	0.267756	0.002208
LDHA	0.267448	0.000159
LSM12	0.267156	5.65e-05
CACYBP	0.267155	0.001025
ENO1	0.266999	3.79e-08
PSMC3	0.266964	0.00492
DYNC1I2	0.266493	0.001956
NXT1	0.266131	0.000112
LGMN	0.266081	0.000108
HSPH1	0.265917	0.000703
PSMC1	0.265875	0.000268
SNRPB2	0.265858	0.002591
UBL5	0.265767	2.86e-07
COTL1	0.265369	0.001296
TMED1	0.265078	0.00152
CCDC104	0.265009	0.001138
CTDNEP1	0.264926	0.000172
TMED3	0.264876	0.000509
C1orf56	0.264671	0.002701
EPAS1	0.26467	0.000346
AIMP1	0.264246	0.00297
CDV3	0.264114	0.000256
IDH3A	0.264073	0.00015
MIR4458HG	0.263619	0.000916
NR4A2	0.26348	0.000205
IFT57	0.263403	2.84e-05
SIKE1	0.262973	2.18e-05
TAF9	0.262492	0.001797
RP11-14N7.2	0.26239	7.34e-07
HDLBP	0.2616	0.002523
CDH11	0.261385	1.99e-05
ZNF385D	0.261094	4.14e-08
MDH2	0.261018	0.006868
MMP1	0.260969	8.28e-05
ADAMTS1	0.260733	0.000277
PSMB2	0.260586	0.001284
RAB2A	0.25972	0.001404
CRELD2	0.259526	7.63e-05
SSR2	0.259429	0.004963
DHX36	0.259151	0.005287
RPF2	0.258962	0.002968
SGCB	0.258832	3.55e-05
THBS2	0.258568	0.000853
SRI	0.258426	0.000999
NUS1	0.258064	0.000141
DNPEP	0.257692	0.000398
PHF14	0.257318	0.002836
CCT3	0.257165	0.00623
PSMD14	0.257079	0.011065
TWISTNB	0.256721	0.000621
TOMM5	0.256569	0.000328
EVA1C	0.256173	6.92e-05
RCN3	0.25616	0.003721
SNRPG	0.256103	0.000161
SERPINB6	0.256079	0.004606
RASSF8-AS1	0.255959	2.94e-06
WDR74	0.255956	0.013897
PYURF	0.255939	0.000768
ADRM1	0.255899	5.87e-05
TOR1AIP2	0.255748	6.43e-05
FRG1	0.255722	0.004483
RPF1	0.255432	0.000176
PDCD11	0.255411	2.14e-05
HDGF	0.255232	0.001054
ATP5D	0.254569	0.001464
SSR3	0.253777	0.001016
CCDC50	0.253142	0.01416
CBX6	0.25295	0.00181
LRPAP1	0.252905	0.002138
GSK3A	0.252752	0.00124
PSMB6	0.252041	0.001836
ATP5I	0.251697	7.2e-05
C1orf131	0.251646	0.000194
RPL7A	0.251425	8.07e-10
HAS1	0.251163	0.033656
INO80C	0.250412	0.000664
TUBB2A	0.25041	0.005793

## Sheet: Sheet3
Differential genes of VIC
Gene	log2 Fold Change	P value
LOR	0.894632	2.04e-112
IL11	0.840624	3.11e-70
SH3BGRL3	0.817609	0
SDF2L1	0.813547	1.4e-194
MMP1	0.78926	3.43e-49
PKM	0.755494	0
CXCL6	0.721556	3.38e-36
PPP1R14B	0.720355	2.22e-163
INHBA	0.70998	5.81e-257
TNFRSF11B	0.693696	4.02e-104
MANF	0.652776	2e-135
SRM	0.629681	1.07e-194
FKBP2	0.621074	8.41e-178
C12orf57	0.620801	1.86e-244
PRKCDBP	0.615166	5.02e-60
G0S2	0.586765	5.69e-32
IGFBP4	0.572574	1.06e-73
CCL20	0.554476	6.23e-33
NQO2	0.535134	2.8e-99
CEBPB	0.527687	5.85e-173
DRAP1	0.518945	4.25e-115
CCND1	0.507728	1.27e-25
RPS19BP1	0.494886	1.25e-91
STC1	0.485936	0.00906285
GAPDH	0.478495	0
IMP3	0.473873	3.51e-58
TXN	0.467977	6.54e-188
RNASEH2C	0.463959	1.7e-60
CXCL1	0.461607	2.24e-119
PSMA7	0.461203	8.81e-206
SFRP1	0.455784	2.56e-33
TCEB2	0.452585	8.51e-179
UBE2M	0.445786	1.31e-48
NME1	0.439685	6.52e-76
NBL1	0.438301	1.28e-39
MLEC	0.43812	1.94e-46
MTDH	0.43494	3.77e-95
SRSF9	0.428924	2.92e-60
CDK2AP2	0.428882	2.93e-39
SERP1	0.425474	8.01e-96
UQCRQ	0.424766	2.2e-110
PDIA6	0.42428	3.8e-53
UQCR11.1	0.419142	1.27e-109
HEBP2	0.415448	8.23e-37
NDUFB10	0.412446	4.13e-56
AKR1B1	0.407312	5.68e-51
KIAA1199	0.399797	7.4e-44
SRPRB	0.397565	4.16e-36
TRMT112	0.397253	5.3e-103
SEC61B	0.39702	3.23e-145
MLF2	0.394768	1.6e-36
BDKRB1	0.393595	1.34e-19
C19orf24	0.392873	1.49e-37
NDUFS8	0.392754	6.31e-31
ATP5G2	0.392657	3.66e-51
TPI1	0.392351	3.42e-141
EBNA1BP2	0.39188	5.53e-60
MESDC2	0.39116	2.3e-42
PHLDA2	0.390645	1.33e-65
NDUFAF3	0.38942	1.7e-55
SSR2	0.389376	1.44e-60
SLIRP	0.382494	8.66e-119
UGDH	0.381887	1.72e-37
HLA-B	0.381125	7.13e-118
DYNLL1	0.380566	2.52e-65
MRPL52	0.379287	4.38e-58
GADD45GIP1	0.379089	2.52e-90
USMG5	0.378664	2.5e-100
PTMA	0.376673	0
COTL1	0.376284	1.88e-17
NEDD8	0.375303	3.87e-72
C19orf10	0.374446	5.3e-75
ATP5D	0.37438	4.87e-54
COX6B1	0.372991	1.89e-110
HINT1	0.372447	2.3e-114
HSPA8	0.369204	1.22e-64
HMOX1	0.368496	4.85e-09
MRPL12	0.368086	1.11e-30
DDX18	0.365628	3.87e-73
NHP2	0.363594	4.31e-62
NDUFA4	0.362863	1.39e-116
SPCS2	0.36196	6.77e-72
STOML2	0.361767	5.21e-31
HMGB1	0.359874	4.33e-115
MIF	0.359303	4.1e-137
MZT2B	0.357415	1.8e-29
PA2G4	0.356699	1.26e-98
RPL35	0.35508	1.31e-279
PRDX1	0.354189	2.4e-129
S100A16	0.353698	2.32e-49
TMEM208	0.353535	2.21e-33
CRTAC1	0.351417	1.34e-19
TMED9	0.351332	1.52e-47
TALDO1	0.351182	1.1e-29
KRT10	0.350998	4.36e-33
CDK5RAP2	0.350451	3.15e-13
C8orf33	0.349007	9.35e-45
SEC62	0.347897	1.43e-93
RWDD1	0.347752	4.29e-33
CD82	0.346737	1.22e-21
CNPY2	0.346009	1.33e-30
ERLEC1	0.345545	3.06e-21
FAU	0.344628	3.79e-295
TUBA1B	0.344317	1.35e-86
TXNDC17	0.344257	1.91e-27
COPRS	0.343852	1.91e-23
TMEM147	0.343493	2.24e-32
ARPC2	0.343436	2.76e-81
PDGFA	0.342433	7.05e-17
EIF5B	0.342266	1.3e-91
TXNL4A	0.341748	3.03e-23
COX7A2	0.341501	1.08e-122
SF3B5	0.341129	1.81e-57
SPCS3	0.34087	5.12e-24
PPP1R14C	0.340373	6.97e-23
PGAM1	0.339911	8.24e-40
VIMP	0.338215	1.27e-92
PSMC5	0.335801	9.46e-36
MPC2	0.334493	1.93e-22
RPL39	0.334279	9.36e-120
CHCHD2	0.333933	1.29e-132
NDUFAB1	0.33357	2.76e-32
TMCO1	0.333165	1.22e-27
KDELR2	0.332889	6.76e-45
AURKAIP1	0.331469	6.54e-39
GNG11	0.330363	1.1e-10
IGFBP7	0.329887	1.46e-147
ATP5J	0.3287	2.02e-58
PHB	0.328233	8.07e-29
EI24	0.327036	5.5e-21
CISD1	0.325806	1.71e-17
C19orf53	0.325542	1.25e-55
CHMP2A	0.324724	2.6e-29
ATP5H	0.323506	8.23e-25
SLC35B1	0.323404	1.66e-19
AP2S1	0.322671	3.57e-31
RPL12	0.322539	4.16e-229
TMEM258	0.322399	3.73e-78
DNAJB11	0.321041	7.56e-18
TMED2	0.319912	3.97e-72
MT-ND1	0.31918	4.05e-88
COX16	0.31913	3.27e-23
LUM	0.319076	6.61e-59
ENO1	0.318059	3.14e-86
DSTN	0.317935	5.05e-68
POLR2I	0.317131	3.07e-22
RANBP1	0.31703	2.11e-43
FXYD5	0.315271	3.53e-18
TAF10	0.314715	4.18e-19
RPS5	0.313877	3.45e-211
ATP5G3	0.313787	2.09e-40
BASP1	0.309495	3.13e-83
DNAJC3	0.309469	4.75e-18
SRP14	0.308786	6.42e-165
CBR1	0.305828	1.94e-14
RPS21	0.305567	2.91e-169
NMT1	0.304913	1.78e-25
MRPS18C	0.304223	8.53e-24
CFL1	0.304218	3.5e-92
ATP5E	0.303325	4.16e-133
TUBB	0.303015	4.58e-59
ATP5I	0.301494	3.98e-54
NDUFB7	0.301283	8.26e-15
ESRRA	0.301059	5.76e-34
SSR3	0.301007	1.01e-18
GSTP1	0.300158	1.69e-86
C1QBP	0.299716	4.4e-43
CALD1	0.299407	3.63e-12
PEBP1	0.299293	1.67e-29
DDX1	0.298982	3.6e-16
COX5B	0.298201	8.42e-52
ATP6V0B	0.298087	1.08e-45
SSR4	0.297253	5.72e-57
NAA10	0.29613	1.06e-19
MRP63	0.295583	6.36e-18
MRPL17	0.295002	5.14e-15
SNF8	0.294955	4.54e-14
PRSS23	0.294658	7.11e-13
C11orf48	0.293781	9.68e-14
PRELID1	0.292635	4.71e-53
RPL41	0.292534	0
MRPL20	0.292261	1.14e-42
BRK1	0.292186	8.95e-34
NDUFC1	0.291828	1.22e-13
JTB	0.290628	4.95e-22
CLMP	0.287695	7.27e-16
RABAC1	0.28749	8.33e-26
HSD17B10	0.287376	9.85e-17
VTRNA2-1	0.286867	4.96e-25
ROMO1	0.286469	8.58e-37
OSTC	0.285882	8.39e-18
APRT	0.285514	1.04e-24
CBX3	0.285013	4.53e-13
CALR	0.283451	4.91e-29
BRI3	0.282718	2.23e-13
MINOS1	0.28129	1.45e-46
SNRPD2	0.280639	1.33e-51
RPS7	0.279167	2.92e-126
COMP	0.277663	8.23e-07
NENF	0.277528	1.75e-17
STUB1	0.277149	4.27e-09
HAS1	0.276957	1.4e-15
EIF5A	0.276853	1.01e-50
NSA2	0.276849	2.11e-22
KRTCAP2	0.276815	5.32e-14
UBL5	0.276641	1.2e-67
C9orf3	0.276393	5.38e-10
NDUFA12	0.27532	1.78e-08
CRELD2	0.275302	2.52e-09
CIB1	0.274679	3.36e-11
RPL8	0.273361	5.15e-189
TMA16	0.271676	1.03e-08
OST4	0.271412	7.16e-39
COPE	0.269455	8.02e-20
NDUFB6	0.269276	6.51e-08
TMA7	0.269077	2.42e-51
NDUFC2	0.268566	1.1e-32
SSR1	0.268018	6.1e-12
AHI1	0.267174	6.25e-11
ATP5G1	0.266769	1.88e-25
ISG20	0.266647	5.41e-23
MT1E	0.266219	3.69e-13
HSPA5	0.26574	1.45e-14
C5orf24	0.263933	6.28e-08
LSM2	0.263576	9.07e-10
RP1-3J17.3	0.262972	2.67e-23
NDUFA1	0.262247	4.8e-21
PSMD8	0.260966	2.81e-34
PDIA4	0.259887	2.94e-11
ZNF593	0.259854	4.3e-22
NOL7	0.259668	3.6e-12
LAMTOR1	0.259591	2.45e-10
POP7	0.259099	6.17e-10
ISOC2	0.258936	3.18e-06
NDUFAF2	0.258366	6.67e-17
MIA	0.258235	4.7e-10
IMP4	0.258189	1.31e-17
CD9	0.258058	6.59e-17
IGFBP6	0.257852	0.0050296
TOMM7	0.257211	5.27e-32
PARK7	0.256259	4.14e-32
BCAP31	0.256139	7.58e-06
ANAPC11	0.256136	4.15e-14
CTC-524C5.2	0.255197	3.3e-27
ALDOA	0.255188	7.79e-69
COX6C	0.255069	1.85e-32
RPL17	0.25394	4.21e-69
POLR2F	0.253493	1.46e-30
MT-CYB	0.253234	1.14e-57
SURF4	0.252397	7.75e-12
RPS29	0.252354	1.5e-169
APEX1	0.2514	1.8e-07
EIF3J	0.251393	1.58e-27
AKR1C3	0.251348	1.04e-05
ST6GALNAC4	0.251342	2.05e-18
AC145212.1	0.250655	1.06e-35
TOMM40	0.250422	5.86e-10

## Sheet: Sheet4
Differential genes of tissue
Gene	log2 Fold Change	AveExpression	P.Value	adj.P.Val
GZMB	2.76255	6.87695	8.61e-11	9.57e-07
KIF21A	-1.58572	7.13226	1.24e-10	9.57e-07
GPR83	-2.59464	7.86774	1.25e-10	9.57e-07
TMEM200A	3.25586	7.05795	2.88e-10	1.65e-06
LAMP3	2.29706	5.51933	6.17e-10	2.82e-06
IGH	3.59801	8.28605	8.37e-10	3.19e-06
IGLL3P	3.47893	8.92745	1.64e-09	5.02e-06
LCK	1.44894	6.89187	1.91e-09	5.02e-06
CYTIP	2.74915	7.24679	1.98e-09	5.02e-06
GUSBP11	2.36131	9.43753	2.72e-09	6.22e-06
NANOS1	-2.18715	8.46696	4.7e-09	8.97e-06
RHOH	1.35022	5.96008	4.7e-09	8.97e-06
ITK	1.8993	6.11494	6.14e-09	9.12e-06
RAC2	1.60845	8.74864	6.27e-09	9.12e-06
PPBP	4.04189	6.47957	6.64e-09	9.12e-06
RASSF6	2.14333	4.90336	6.9e-09	9.12e-06
MZB1	2.60974	7.51177	7.15e-09	9.12e-06
COL11A1	3.80873	6.81392	7.17e-09	9.12e-06
IGJ	6.86536	8.76872	8.95e-09	9.31e-06
FCGR3B	2.10647	7.48948	9.19e-09	9.31e-06
IGLV1-44	4.08587	8.5968	9.2e-09	9.31e-06
IGLC1	4.95028	9.55411	9.33e-09	9.31e-06
CYAT1	4.45333	9.5126	9.57e-09	9.31e-06
COL4A3	-1.42045	6.29007	9.76e-09	9.31e-06
TRBC1	2.08537	8.32437	1.1e-08	1e-05
IGKC	3.71655	8.41339	1.27e-08	1.09e-05
LOC101928620	3.75327	6.41809	1.29e-08	1.09e-05
GPR84	1.67615	6.41304	1.34e-08	1.09e-05
COL10A1	2.88096	7.24257	1.49e-08	1.18e-05
CXCL16	1.21331	9.06411	1.62e-08	1.24e-05
CORO1A	1.52872	8.96212	1.85e-08	1.37e-05
SMTNL2	-2.11537	7.31674	2.16e-08	1.54e-05
IL21R	1.24504	5.69256	2.36e-08	1.62e-05
COL6A6	-2.98698	7.61441	2.41e-08	1.62e-05
TRAF3IP3	1.49894	6.27137	3.2e-08	2.09e-05
C1orf162	1.60686	8.96717	3.37e-08	2.14e-05
TLR2	1.41751	8.91605	3.98e-08	2.39e-05
CD247	1.51805	6.44443	3.99e-08	2.39e-05
IL7R	1.91148	8.02572	4.14e-08	2.39e-05
MIR6787	1.44575	8.00913	4.17e-08	2.39e-05
APCDD1	-1.71332	10.6659	4.47e-08	2.49e-05
STMN2	3.21362	8.18571	4.82e-08	2.62e-05
ZNF711	-1.35287	6.79313	5.34e-08	2.75e-05
TRAT1	1.86992	4.29137	5.37e-08	2.75e-05
CHRDL1	-2.04772	8.54139	5.79e-08	2.88e-05
NDNF	-2.23734	7.54354	5.94e-08	2.89e-05
SYTL1	1.27187	6.05462	7.06e-08	3.32e-05
SRGN	1.62786	10.1522	7.11e-08	3.32e-05
EPB41L4B	-1.11486	5.82535	7.25e-08	3.32e-05
DCLK1	-1.08131	8.38714	7.49e-08	3.36e-05
CD72	1.66964	6.5227	8.14e-08	3.58e-05
ITGA4	1.82651	6.33698	8.72e-08	3.71e-05
PKP2	-1.93113	6.55658	8.76e-08	3.71e-05
SCARA5	-1.79714	10.021	9.03e-08	3.71e-05
KLHL6	1.42688	5.60402	9.24e-08	3.71e-05
IGKV1OR2-108	4.1891	8.61064	9.25e-08	3.71e-05
HLA-DOB	1.53711	6.69057	1.01e-07	3.95e-05
FKBP11	1.29694	9.36349	1.02e-07	3.95e-05
TMEM163	1.63126	6.13468	1.07e-07	4.08e-05
SLAMF8	1.55937	8.31503	1.11e-07	4.18e-05
MMP12	6.36981	7.8672	1.17e-07	4.32e-05
CADM3	-1.20709	8.11691	1.24e-07	4.49e-05
IGKV1-17	5.29196	8.48331	1.26e-07	4.49e-05
abParts	4.20582	8.45251	1.3e-07	4.56e-05
KLF3-AS1	-1.13723	6.91281	1.32e-07	4.57e-05
FCGR2A	1.49421	8.16712	1.37e-07	4.69e-05
CXCL13	3.66827	5.46071	1.42e-07	4.79e-05
AIM1	1.31192	8.05266	1.72e-07	5.69e-05
LOC100506558	-1.35575	10.8046	1.9e-07	6.1e-05
KIAA1377	-1.00641	8.83775	1.91e-07	6.1e-05
KCNK17	-1.40252	9.02245	1.92e-07	6.1e-05
LCP2	1.48147	6.77242	2.02e-07	6.26e-05
HCK	1.50512	8.65101	2.05e-07	6.26e-05
IGSF10	-2.19718	8.3556	2.05e-07	6.26e-05
PDK1	1.52783	7.15407	2.12e-07	6.38e-05
VAT1L	-2.2402	9.13468	2.17e-07	6.44e-05
CKAP2	3.09456	7.71468	2.21e-07	6.49e-05
STK17B	1.50021	7.9278	2.26e-07	6.55e-05
ARHGAP30	1.05939	7.88817	2.34e-07	6.69e-05
GPR183	2.29915	7.34207	2.42e-07	6.77e-05
TNFRSF17	3.0807	5.18596	2.43e-07	6.77e-05
IGHG1	3.92358	8.76848	2.51e-07	6.91e-05
PLAC8	1.96396	5.9575	2.54e-07	6.93e-05
PLCE1	-1.29587	7.26414	2.64e-07	7.03e-05
IGK	4.28317	10.4333	2.72e-07	7.14e-05
C5AR1	1.72824	8.90435	2.75e-07	7.14e-05
FAM49B	1.44795	8.10096	2.84e-07	7.21e-05
IGKV1-37	4.45137	8.24024	2.95e-07	7.22e-05
FPR1	1.64808	7.77017	2.97e-07	7.22e-05
SPAG4	1.42319	6.8909	2.99e-07	7.22e-05
FCGR1A	2.14275	7.77544	3e-07	7.22e-05
CLEC5A	2.99138	7.05934	3.02e-07	7.22e-05
CD93	1.64957	9.66513	3.05e-07	7.22e-05
IFI30	1.92075	11.0127	3.06e-07	7.22e-05
ITGB2	1.65253	9.1758	3.09e-07	7.22e-05
PRIMA1	-1.85328	8.33855	3.14e-07	7.25e-05
CLEC3B	-1.54923	11.6654	3.37e-07	7.72e-05
FCGR1B	2.51696	8.74196	3.6e-07	8.01e-05
MFAP5	1.44063	8.6442	3.63e-07	8.01e-05
SYT17	-1.03778	8.17107	3.71e-07	8.01e-05
GZMK	2.39817	7.59137	3.74e-07	8.01e-05
CCR2	1.47964	6.13312	3.74e-07	8.01e-05
ANGPTL7	-2.53313	7.98727	3.85e-07	8.07e-05
XKR4	-2.44062	5.50082	3.95e-07	8.13e-05
RASGRP1	2.01969	6.46661	3.97e-07	8.13e-05
RPS6KA1	1.57408	7.12675	3.98e-07	8.13e-05
FAIM3	1.28172	7.04132	4.06e-07	8.22e-05
MYO1F	1.13451	7.87904	4.13e-07	8.29e-05
ENPP2	1.23479	9.77542	4.26e-07	8.48e-05
SLA	1.57273	8.71297	4.38e-07	8.63e-05
SCG2	1.39188	9.45289	4.43e-07	8.67e-05
GATA4	-1.12643	7.55819	4.55e-07	8.77e-05
CD2	2.0293	8.06062	4.56e-07	8.77e-05
TMEM132C	-2.13625	7.96186	4.61e-07	8.78e-05
SDC1	1.64821	7.28811	4.7e-07	8.89e-05
ARHGAP9	1.23906	7.55743	5.05e-07	9.35e-05
PILRA	1.042	7.45707	5.23e-07	9.54e-05
FAM110B	-1.07108	7.64968	5.25e-07	9.54e-05
ITGAL	1.30312	6.77899	5.38e-07	9.7e-05
S100A8	3.3656	7.15097	5.54e-07	9.89e-05
PNMAL1	-1.32515	7.97609	5.69e-07	9.97e-05
GALNT3	1.81123	5.69224	5.72e-07	9.97e-05
AC128677.4	2.80857	8.52743	5.75e-07	9.97e-05
CD1D	1.21298	5.15914	6.01e-07	0.000103
GPR171	2.11444	6.46216	6.01e-07	0.000103
RUNX3	1.0999	6.83627	6.2e-07	0.000104
CCR1	1.76527	8.45953	6.41e-07	0.000107
EMILIN3	-1.63993	8.07915	6.47e-07	0.000107
LILRB1	1.00792	7.71424	6.53e-07	0.000107
HLA-DQA1	2.07931	9.59838	6.76e-07	0.000109
DENND2A	-1.20033	7.68512	6.89e-07	0.000109
SH3RF2	-1.54868	6.87387	7.19e-07	0.000112
KIAA0485	-1.194	8.0551	7.23e-07	0.000112
SERPINA1	2.02916	7.43773	7.33e-07	0.000112
CR1	1.2856	6.5092	7.34e-07	0.000112
2021-03-01	1.49467	7.14967	7.4e-07	0.000112
CD8A	1.40768	7.40649	7.61e-07	0.000114
TM4SF18	2.33698	5.99173	7.65e-07	0.000114
SASH3	1.35775	7.74313	7.73e-07	0.000115
C16orf54	2.00975	6.81927	7.79e-07	0.000115
SAMSN1	2.06677	6.53692	7.88e-07	0.000116
ANK2	-1.19027	9.05285	8.03e-07	0.000116
CCR7	1.76406	6.34362	8.04e-07	0.000116
LY86	2.12133	8.50784	8.37e-07	0.000118
IGLL5	3.40346	8.6091	8.38e-07	0.000118
CD53	1.82854	8.57314	8.58e-07	0.000119
IBSP	3.34868	7.76302	8.62e-07	0.000119
RNASE6	2.03291	8.91034	8.71e-07	0.000119
CD300A	1.84826	7.18483	8.72e-07	0.000119
HCLS1	1.29829	9.86067	8.75e-07	0.000119
DOK3	1.12353	6.90309	8.79e-07	0.000119
SLAMF7	2.18265	6.31474	9.02e-07	0.000121
SLAIN1	-1.16886	5.52684	9.34e-07	0.000125
FAM83D	2.18053	6.89773	9.7e-07	0.000128
LAIR1	1.14186	8.21423	9.81e-07	0.000128
CCL5	1.58584	8.40808	9.82e-07	0.000128
NCF4	1.20435	8.45661	9.91e-07	0.000129
IGSF3	-1.05205	7.79528	1.02e-06	0.000132
CXCL5	3.40377	5.14332	1.03e-06	0.000132
CA12	1.12272	7.45006	1.03e-06	0.000132
AMPD3	1.38497	7.18329	1.07e-06	0.000135
GPR160	1.8925	5.43374	1.08e-06	0.000136
NABP1	1.26408	7.71215	1.09e-06	0.000136
TRHDE-AS1	-1.12688	5.44437	1.12e-06	0.000139
GPR133	-1.46928	8.32726	1.16e-06	0.000143
TF	-1.35553	7.74489	1.17e-06	0.000143
PDE3B	-1.36538	7.12135	1.2e-06	0.000146
CORO2B	-1.31028	7.97526	1.22e-06	0.000147
LAPTM5	1.32936	11.3676	1.26e-06	0.00015
PCDHB15	-1.31704	6.62185	1.27e-06	0.00015
MCTP1	1.52648	6.83343	1.28e-06	0.000151
CD27	1.85268	7.48486	1.3e-06	0.000152
FCRL5	1.61483	5.28841	1.39e-06	0.000162
CD52	2.5479	8.07575	1.42e-06	0.000163
MMP9	4.12147	9.21903	1.42e-06	0.000163
NSG1	-1.78802	8.69604	1.44e-06	0.000164
NOG	-1.1885	6.06987	1.47e-06	0.000166
C8orf49	-1.84987	6.02753	1.47e-06	0.000166
IL17RD	-1.21728	7.43841	1.48e-06	0.000166
RNASE2	1.20735	6.26102	1.53e-06	0.000171
SCN7A	-2.43737	6.14972	1.58e-06	0.000175
HPD	-1.13399	7.04936	1.6e-06	0.000176
PLAUR	1.37456	8.41222	1.61e-06	0.000176
ABCA8	-1.39059	9.84034	1.64e-06	0.000177
TUBB2B	-1.96068	8.60048	1.64e-06	0.000177
OLFML2A	-1.27509	9.37425	1.7e-06	0.000183
FZD10	-1.23665	6.76243	1.76e-06	0.000186
KIRREL3	-1.52069	6.60373	1.77e-06	0.000187
C3AR1	1.3198	9.81611	1.8e-06	0.000188
EVI2B	1.79415	8.35868	1.8e-06	0.000188
IRF8	1.4235	8.58069	1.81e-06	0.000188
PRDM1	1.37828	7.32559	1.83e-06	0.000189
CTSG	1.81087	7.19846	1.85e-06	0.000191
NAPSB	1.22093	6.2761	1.89e-06	0.000193
FCN1	1.52884	6.54281	1.96e-06	0.000197
LOC101929272	1.28309	5.59303	1.98e-06	0.000198
MEIS2	-1.19464	10.4387	2.03e-06	0.000201
PLAU	1.25404	8.39367	2.09e-06	0.000206
EMR2	1.38861	5.8709	2.11e-06	0.000207
GPRIN3	1.51213	5.97095	2.12e-06	0.000207
CHST9	-2.49195	6.01774	2.15e-06	0.00021
CPA3	3.22387	8.7869	2.22e-06	0.000215
PIK3CG	1.58805	6.03111	2.24e-06	0.000216
SPP1	4.32708	9.77336	2.28e-06	0.000217
TNFAIP8	1.20177	8.35095	2.29e-06	0.000217
GMFG	1.73913	8.68276	2.29e-06	0.000217
ALDH3A1	-1.67054	6.98729	2.3e-06	0.000217
SYBU	-1.03698	8.56673	2.3e-06	0.000217
WNK3	-1.07807	5.86208	2.31e-06	0.000217
APBB1IP	1.06398	8.21469	2.32e-06	0.000217
CD180	1.0591	7.14575	2.33e-06	0.000217
GPSM3	1.01629	7.99707	2.37e-06	0.000218
ENPEP	1.45333	4.57519	2.37e-06	0.000218
AL928768.3	1.02513	5.49681	2.39e-06	0.000219
PLA2G7	2.3324	6.35419	2.46e-06	0.000223
GAS7	-1.21685	9.86265	2.5e-06	0.000224
ADAM28	1.21704	6.20477	2.52e-06	0.000224
FCER1G	1.75583	9.77527	2.52e-06	0.000224
FAM20A	1.0525	6.87197	2.6e-06	0.00023
ADAMTS15	-1.07858	6.8594	2.64e-06	0.000232
ADRB1	-1.62935	5.93361	2.65e-06	0.000232
COL9A3	-1.0275	7.10103	2.77e-06	0.000237
DOCK10	1.40517	6.05444	2.82e-06	0.00024
CCL4	1.86406	8.03984	2.84e-06	0.000241
CTTNBP2	-1.05535	6.72495	2.87e-06	0.000242
ATP1A2	-2.145	7.54738	2.94e-06	0.000244
FRRS1L	-1.1608	5.70072	2.94e-06	0.000244
CPEB1	-1.01898	7.00157	3.08e-06	0.000255
HAND2-AS1	-1.6606	8.09235	3.1e-06	0.000255
TSPAN8	-1.28356	10.6172	3.23e-06	0.000263
FIGF	-1.02715	6.30498	3.24e-06	0.000263
KIT	1.57164	7.14353	3.27e-06	0.000264
TNFAIP8L2	1.00921	7.21739	3.33e-06	0.000267
LOC101928789	1.09341	5.21315	3.35e-06	0.000268
ABLIM1	-1.20525	9.87827	3.5e-06	0.000278
FGFR3	-1.37221	7.46074	3.58e-06	0.000282
CLEC4G	1.85724	6.69707	3.63e-06	0.000283
CGNL1	-1.6417	10.4946	3.64e-06	0.000283
C14orf132	-1.16006	9.21303	3.66e-06	0.000284
CETP	1.06164	5.36334	3.67e-06	0.000284
IL2RG	1.04323	7.84874	3.83e-06	0.000294
MIR21	1.08998	9.83085	3.86e-06	0.000296
F5	-1.61282	8.49846	3.91e-06	0.000298
MNDA	1.94551	8.43478	3.97e-06	0.000301
SCARA3	-1.31847	9.19104	4.02e-06	0.000303
FRMD3	-1.04452	7.28931	4.05e-06	0.000303
CTSC	1.50968	9.18903	4.06e-06	0.000303
BMPER	-1.64662	6.9928	4.08e-06	0.000303
CD33	1.11542	7.45816	4.12e-06	0.000304
SMCO4	1.03206	8.74279	4.12e-06	0.000304
TYROBP	1.65162	10.6708	4.16e-06	0.000305
PODXL	-1.04649	10.93	4.17e-06	0.000305
LILRB2	1.39767	7.4479	4.19e-06	0.000305
NINL	-1.02962	7.76219	4.23e-06	0.000307
ADAMDEC1	3.35583	6.17726	4.48e-06	0.000319
SALL3	-1.39578	7.85203	4.48e-06	0.000319
NOVA1	-1.02371	5.63219	4.55e-06	0.000322
COL4A4	-1.37719	6.56962	4.6e-06	0.000324
TSHZ2	-1.03436	7.50767	4.71e-06	0.00033
LOC286178	-1.04175	6.2233	4.73e-06	0.00033
IL2RB	1.2056	7.56963	4.76e-06	0.000331
PIM2	1.45902	7.21536	4.97e-06	0.000343
CD3D	1.58501	7.85213	5.06e-06	0.000345
PABPC4L	-1.43686	8.25803	5.13e-06	0.000347
PLVAP	1.25251	8.16867	5.34e-06	0.000358
PTP4A3	1.02789	7.75472	5.37e-06	0.000359
DENND2D	1.19693	7.23523	5.54e-06	0.000368
TPSB2	1.95171	8.34351	5.55e-06	0.000368
PDZRN3	-1.15879	8.86687	5.67e-06	0.000374
IGHM	3.40651	7.97458	5.77e-06	0.000378
LAT2	1.13075	7.37014	5.78e-06	0.000378
ATP8A1	-1.07606	7.23934	5.97e-06	0.000387
CST7	1.24949	7.57845	6.02e-06	0.000387
PXDNL	-1.50198	6.36878	6.04e-06	0.000387
CCDC113	-1.09711	6.65529	6.06e-06	0.000387
CLEC7A	1.52777	6.71332	6.13e-06	0.000391
F3	1.16419	7.97393	6.21e-06	0.000393
PVRIG	1.13853	6.41439	6.21e-06	0.000393
VCAM1	1.75104	10.0446	6.26e-06	0.000394
ARHGAP15	1.68545	7.07392	6.39e-06	0.0004
AMICA1	1.27756	7.91259	6.5e-06	0.000406
CD79A	1.05287	6.84802	6.65e-06	0.000414
FYB	1.26269	6.73068	6.66e-06	0.000414
PAMR1	-1.12734	11.5652	6.69e-06	0.000415
MAPK13	1.38338	6.63359	6.81e-06	0.000419
TPSAB1	1.58026	8.08987	6.89e-06	0.000421
RGS18	2.24221	6.26438	6.9e-06	0.000421
MYO10	1.28988	6.3016	6.95e-06	0.000421
PURG	-1.20338	6.68447	6.96e-06	0.000421
DHRS13	-1.2008	7.76138	7e-06	0.000421
IGSF21	1.04554	7.64551	7.09e-06	0.000426
MASP1	-1.10801	7.28052	7.14e-06	0.000428
PIRT	-1.33464	6.77363	7.16e-06	0.000428
AMPD1	2.00096	5.47302	7.2e-06	0.000429
LST1	1.43892	7.93133	7.54e-06	0.000447
GZMA	2.5717	7.20118	7.95e-06	0.000466
BIN2	1.06973	7.81894	8.06e-06	0.000469
AIM2	1.15518	5.37944	8.15e-06	0.000472
SHC4	-1.05484	8.43682	8.19e-06	0.000473
LINC01094	1.97595	7.27753	8.25e-06	0.000475
AIF1	1.80595	10.1884	8.32e-06	0.000477
HLA-DQB1	1.33054	10.5479	8.45e-06	0.000481
IGLJ3	2.6928	8.174	8.46e-06	0.000481
CD86	1.72997	7.52169	8.61e-06	0.000488
CPVL	1.91919	8.6067	8.64e-06	0.000488
PLXDC1	-1.06058	9.26802	9.05e-06	0.000505
LTBP4	-1.09647	9.21708	9.13e-06	0.000505
DOCK8	1.42027	6.0868	9.13e-06	0.000505
SYK	1.15155	7.69375	9.15e-06	0.000505
DQ592442	-1.3358	7.48477	9.31e-06	0.000511
PKHD1L1	-2.12585	7.87908	9.52e-06	0.000519
IL1R2	1.0412	5.9226	9.8e-06	0.000525
PRKAR2B	-1.46094	8.45739	9.97e-06	0.00053
ACADL	-1.37986	6.98879	9.98e-06	0.00053
OR7E14P	-1.06349	5.07009	1e-05	0.00053
CD37	1.11721	6.51567	1.01e-05	0.000531
RAB38	1.10159	7.20006	1.01e-05	0.000531
THSD4	-1.24059	6.63752	1.03e-05	0.000539
LOC284825	-1.47364	5.05976	1.06e-05	0.000551
TLR8	1.74474	6.72688	1.06e-05	0.000551
VANGL2	-1.13869	6.40394	1.06e-05	0.000551
GPR65	2.07553	7.26978	1.07e-05	0.000553
HLA-DMB	1.63116	10.081	1.1e-05	0.000562
HLA-DMA	1.24988	10.1954	1.11e-05	0.000565
NTRK2	-1.35645	8.90423	1.11e-05	0.000566
RCSD1	1.03229	8.36517	1.12e-05	0.000566
AQP9	2.41092	6.50524	1.12e-05	0.000566
COLGALT2	-1.44215	8.46172	1.12e-05	0.000566
LRMP	1.34358	7.1492	1.14e-05	0.000573
TRHDE	-2.12801	6.73463	1.14e-05	0.000573
FAM84B	-1.04395	8.18622	1.15e-05	0.000573
CCR5	1.44393	8.09463	1.17e-05	0.000578
NAALAD2	-1.01165	4.31844	1.18e-05	0.000582
PLEK	1.27152	8.32796	1.18e-05	0.000582
ATF3	1.29215	7.34802	1.2e-05	0.00059
TREM1	2.73528	8.20908	1.25e-05	0.000607
TARP	1.22388	5.94906	1.26e-05	0.000613
APELA	2.23508	5.47499	1.28e-05	0.00062
CCL8	2.3	7.91906	1.29e-05	0.000622
LOC102723845	-1.11378	7.47479	1.32e-05	0.000632
PIK3AP1	1.65698	8.22007	1.34e-05	0.000637
LPXN	1.17841	7.73237	1.35e-05	0.000638
CLDN11	-1.08848	9.84623	1.36e-05	0.000643
PRICKLE1	-1.14725	8.71733	1.38e-05	0.000647
TDO2	2.73961	5.65959	1.41e-05	0.000657
GPRASP1	-1.12846	9.37428	1.43e-05	0.000664
HCST	1.54851	8.38598	1.45e-05	0.000666
ZDHHC11	-1.4007	7.78924	1.47e-05	0.000676
SOX8	-1.65551	8.39204	1.49e-05	0.000679
ALOX5	1.20581	8.13564	1.51e-05	0.000685
XCL1	1.18816	5.61461	1.52e-05	0.000689
MGAT4A	1.13805	6.9661	1.57e-05	0.0007
INPP4B	1.41913	6.36586	1.6e-05	0.000708
CTHRC1	1.40256	11.1445	1.63e-05	0.000716
VWF	1.77982	9.51319	1.66e-05	0.000725
CD163	1.44493	10.5326	1.66e-05	0.000725
KYNU	1.34667	6.69085	1.68e-05	0.000729
HLF	-1.45582	8.40862	1.7e-05	0.000735
SLC16A6	1.41526	6.20057	1.7e-05	0.000735
MYRIP	-1.03867	6.62278	1.73e-05	0.000744
CCL7	1.09119	5.71966	1.73e-05	0.000744
SNX10	2.25944	8.04967	1.75e-05	0.000747
RMST	-1.13605	6.00325	1.76e-05	0.00075
ST8SIA4	1.50212	6.33017	1.76e-05	0.00075
TNFRSF19	-1.06188	8.02457	1.78e-05	0.000758
CXCL1	1.35004	6.72166	1.84e-05	0.000771
C2orf88	-1.69766	7.31784	1.86e-05	0.000778
MSR1	1.50596	7.25442	1.88e-05	0.000782
LOC100293211	1.1799	5.29853	1.88e-05	0.000782
IL1RN	1.47326	5.99573	1.89e-05	0.000785
TNFSF15	1.14194	5.10239	1.9e-05	0.000787
CD69	3.00321	6.08874	1.91e-05	0.000791
SLC39A8	1.03369	6.65567	1.93e-05	0.000794
PNOC	1.15683	5.65604	1.98e-05	0.000806
ESM1	1.21155	5.58738	2e-05	0.000809
MMP1	4.3394	6.02056	2.01e-05	0.000811
THEMIS2	1.24031	7.80716	2.04e-05	0.00082
VLDLR	-1.26468	7.60088	2.07e-05	0.000828
SLC16A10	1.66478	6.10722	2.09e-05	0.00083
CERS1	-1.04695	7.53871	2.14e-05	0.000847
S100A9	1.77576	8.2268	2.16e-05	0.000854
NFIA	-1.0714	9.49809	2.17e-05	0.000857
SLC2A5	1.15615	6.35046	2.18e-05	0.00086
VNN2	1.32062	6.61979	2.26e-05	0.000884
ITGAX	1.25382	6.65565	2.26e-05	0.000885
THEMIS	1.21533	4.31925	2.27e-05	0.000886
EYA1	-1.10422	6.49826	2.32e-05	0.000893
MIR6872	-1.26912	8.71054	2.34e-05	0.000899
DOCK2	1.14001	7.29912	2.35e-05	0.0009
DHRS9	1.28705	6.7493	2.4e-05	0.000909
GRB14	-1.11424	5.18194	2.42e-05	0.000911
MS4A6A	1.29681	9.81232	2.42e-05	0.000911
CLSTN2	-1.31463	7.33023	2.44e-05	0.000915
PTPN22	1.05057	5.42199	2.44e-05	0.000917
HS3ST2	1.23009	7.65747	2.45e-05	0.000919
WNT2	-1.3041	7.59651	2.47e-05	0.000921
CXCL8	2.22197	6.36854	2.51e-05	0.000931
GALNT16	-1.5001	8.24037	2.52e-05	0.000935
PTPRC	1.8858	7.45983	2.62e-05	0.000962
CADM1	1.04437	7.59857	2.65e-05	0.000972
ANXA3	-1.01612	8.45753	2.67e-05	0.00098
GPR64	-1.39129	7.95108	2.68e-05	0.000981
BRINP3	-1.58079	6.67594	2.77e-05	0.001002
GATA5	-1.30772	7.42317	2.77e-05	0.001002
CD74	1.01327	10.9475	2.79e-05	0.001003
CD48	1.71788	6.86666	2.79e-05	0.001003
CCL3	2.83765	8.27869	2.8e-05	0.001004
HLA-DPA1	1.06169	11.8179	2.83e-05	0.001011
MEOX1	-1.0862	8.02234	2.83e-05	0.001011
LRRC15	1.43259	7.86369	2.88e-05	0.00102
LSAMP	-1.02622	6.97141	2.96e-05	0.001035
VAMP8	1.38771	10.029	2.98e-05	0.001044
TNFSF8	1.20853	6.82608	2.99e-05	0.001045
ST6GALNAC1	-2.32349	8.41787	3.06e-05	0.001062
CXCL3	1.15772	6.24345	3.09e-05	0.001066
LCP1	1.57697	8.91136	3.11e-05	0.001071
BTK	1.13677	7.53518	3.12e-05	0.001072
KLRB1	1.99941	7.53214	3.17e-05	0.001081
IGSF11	-1.07139	5.21321	3.19e-05	0.001086
ARHGAP18	1.25778	8.44995	3.23e-05	0.001093
NDRG4	-1.37568	8.07795	3.23e-05	0.001093
CXCR4	1.51186	9.44046	3.32e-05	0.001111
TMEM108	-1.0806	7.09007	3.34e-05	0.001115
IL18RAP	1.27392	6.56115	3.35e-05	0.001116
STAT4	1.20587	6.65586	3.45e-05	0.001138
ANKRD36BP2	1.83262	5.6532	3.49e-05	0.001145
MPPED2	-1.1048	7.41166	3.59e-05	0.001169
GLIS1	-1.04685	7.77976	3.59e-05	0.001169
IGHD	2.2073	6.89515	3.62e-05	0.00117
ADTRP	1.24454	6.19925	3.63e-05	0.001172
LINC00152	1.15796	8.63047	3.68e-05	0.001178
C1QB	1.27196	11.2096	3.71e-05	0.001183
LAMC3	-1.46055	7.65219	3.73e-05	0.001188
CLEC10A	1.11703	7.27912	3.75e-05	0.001192
FAM43B	-1.18559	7.73638	3.8e-05	0.001204
LOC100272216	-1.18097	8.61508	3.81e-05	0.001204
SAMD5	-1.2841	7.05197	3.92e-05	0.001228
OSCAR	1.12688	6.02619	3.94e-05	0.001229
TNXA	-1.12935	11.2274	3.96e-05	0.00123
HTRA3	-1.03856	8.75868	3.99e-05	0.001234
GLCCI1	1.03665	6.92797	4.02e-05	0.001239
ZNRF3	-1.14603	7.68074	4.05e-05	0.001239
ADIPOQ	-3.03279	6.56477	4.08e-05	0.001244
FAM107A	-1.12416	8.70376	4.09e-05	0.001245
PALM3	-1.00015	7.77696	4.23e-05	0.001281
NLRC4	1.13152	6.13519	4.26e-05	0.001287
LILRB4	1.03838	6.24819	4.26e-05	0.001287
RSPO3	1.21219	6.58236	4.3e-05	0.001294
PCDHGA4	-1.14403	7.81803	4.57e-05	0.001353
UST	-1.03021	7.50664	4.6e-05	0.001357
CAPG	1.13227	9.88312	4.7e-05	0.001378
ADCYAP1	1.46911	4.71896	4.71e-05	0.001379
SLPI	1.63813	8.61189	4.71e-05	0.001379
LYZ	2.09233	10.4271	4.77e-05	0.001388
PDZRN4	-1.72037	8.45576	4.83e-05	0.001402
CHST1	1.15673	6.91101	4.88e-05	0.001409
GBP5	1.02766	6.53624	4.9e-05	0.00141
CASP1	1.00472	8.73129	4.9e-05	0.00141
CTSS	1.75231	9.31833	4.94e-05	0.001421
ITIH5	-1.23106	7.07978	4.98e-05	0.001427
C12orf5	1.08421	7.77207	5.19e-05	0.00147
CMA1	1.87898	6.21603	5.19e-05	0.00147
MMP13	3.04556	6.14903	5.2e-05	0.00147
FAM26F	1.49476	7.29259	5.22e-05	0.001473
STEAP1	1.22878	9.3359	5.29e-05	0.001483
HBB	2.41223	10.4148	5.31e-05	0.001484
PLCH1	-1.15936	5.6689	5.31e-05	0.001484
NCF2	1.28977	8.26235	5.33e-05	0.001484
ITGA9	-1.16448	8.49071	5.41e-05	0.0015
SALL1	-1.19048	6.38919	5.52e-05	0.001523
OSR1	-1.6197	7.54061	5.55e-05	0.001528
HLA-DRB1	1.08005	11.8356	5.68e-05	0.001557
DPP4	1.17615	6.16178	5.73e-05	0.001566
CD300LF	1.39567	6.50923	5.82e-05	0.001586
LOC100507472	-1.13013	7.52442	5.87e-05	0.00159
RGS13	1.17946	3.73347	5.87e-05	0.00159
IL17D	-1.33348	9.45945	5.91e-05	0.001597
TREM2	1.64983	8.45789	6e-05	0.001613
IGSF6	1.11629	5.59061	6.03e-05	0.001616
GREM1	2.29503	5.62178	6.15e-05	0.001641
SOX9	-1.23957	10.1044	6.17e-05	0.001641
CD28	1.62519	6.44393	6.18e-05	0.001641
TMEM56	-1.49803	8.1965	6.24e-05	0.001654
MAPT	-1.00576	6.86199	6.27e-05	0.001657
LAX1	1.71865	7.20926	6.54e-05	0.001723
LRFN5	-1.2406	6.23679	6.63e-05	0.001733
MAB21L1	-1.27875	6.54129	6.66e-05	0.001737
FBP1	1.58158	7.59412	6.67e-05	0.001738
SAMD3	1.58665	5.21037	6.69e-05	0.001739
ACP5	1.73882	9.22577	6.82e-05	0.001756
LINC01215	1.00666	3.80379	7.16e-05	0.001825
FREM1	-1.17884	6.22315	7.18e-05	0.001828
GALNT6	1.13429	7.02349	7.23e-05	0.001835
NPL	1.39456	7.72538	7.28e-05	0.001845
TMEM119	1.3975	8.0946	7.36e-05	0.001856
VSIG4	1.26391	10.9367	7.39e-05	0.001861
THBS4	-1.30211	8.32078	7.43e-05	0.001866
CD84	1.04213	7.38759	7.51e-05	0.001881
EOMES	1.70921	7.13552	7.91e-05	0.001956
TFEC	1.62232	5.92847	8.06e-05	0.001986
ITIH3	1.41048	7.65804	8.08e-05	0.001988
CD38	1.15052	7.19139	8.52e-05	0.002073
CADM2	-1.58683	5.35562	8.77e-05	0.002115
FRMD5	-1.08455	6.78613	8.98e-05	0.002161
FPR3	1.2078	8.00821	9.26e-05	0.002202
DDIT4L	1.18897	7.54672	9.38e-05	0.002225
PLEKHA6	-1.03147	7.13268	9.72e-05	0.002277
ADAP2	1.05391	9.23823	9.8e-05	0.002279
MAP3K7CL	1.13873	8.13395	0.00010008	0.002313
LOC729680	-1.27951	8.99687	0.00010242	0.002356
MN1	-1.34379	8.47689	0.0001031	0.002364
RP1-193H18.2	-1.19256	6.94222	0.00010569	0.002404
MS4A4A	1.61473	9.39193	0.00010877	0.002447
ANGPTL1	-1.04394	8.04078	0.00010895	0.002449
F10	-1.20219	8.07184	0.00010925	0.002451
NDP	-1.90932	8.05138	0.00011631	0.002564
LEPR	-1.13404	8.11973	0.0001181	0.002591
HBD	1.09219	6.20205	0.00011932	0.002608
LOC100506699	-1.16102	6.42767	0.00012195	0.00265
RELN	-1.23753	5.95649	0.00012336	0.00267
NTN1	-1.14509	6.49064	0.00012445	0.002691
SMOC2	1.55747	8.81547	0.00012762	0.002739
PLLP	-1.71343	8.28596	0.00012866	0.002756
IL18	1.64816	6.04752	0.00013305	0.002826
BTC	-1.11248	5.6874	0.0001402	0.002937
TNFRSF11A	1.002	6.3499	0.00014621	0.003022
TNFRSF11B	1.72451	9.73828	0.00014737	0.003038
HYAL1	-1.07316	7.68797	0.00014799	0.003045
CCL23	1.14444	5.33832	0.00014834	0.003045
GSTM5	-1.08166	8.23453	0.00014883	0.003045
HSD17B6	1.21035	5.45506	0.00014894	0.003045
LOC102724356	-1.07584	8.8662	0.00014979	0.00306
BCL2A1	2.89287	6.22217	0.00015247	0.003106
TSPAN13	1.55689	8.4633	0.00015403	0.00313
MS4A7	1.21443	9.36527	0.00016067	0.003227
PTPRB	-1.40833	8.45663	0.00016124	0.003233
F13A1	1.14977	11.8434	0.00016286	0.003259
P2RY8	1.21775	6.78321	0.00016598	0.003299
EVI2A	1.76122	8.59387	0.00016997	0.003347
CSF1R	1.04978	9.47886	0.00017018	0.003348
CDH19	-1.24034	10.5834	0.00017124	0.003366
C15orf48	3.12345	6.2162	0.00017293	0.003389
ADORA3	1.40222	6.96441	0.00017551	0.00342
HS3ST1	-1.11324	7.59913	0.00017599	0.003425
OTC	-1.92302	6.95705	0.00017689	0.003439
EDNRA	1.26603	7.19567	0.00018018	0.003494
FRAS1	-1.1449	7.51665	0.00018239	0.003527
ADAMTS5	1.03156	8.1145	0.00019019	0.003632
CARD16	1.08276	8.12582	0.00019034	0.003632
HPSE	1.17872	6.13692	0.00019476	0.003701
CHIT1	1.84424	7.35387	0.00019577	0.003714
HMOX1	2.11176	9.86016	0.00019677	0.003729
PLIN1	-1.42943	7.30328	0.00019686	0.003729
LOC101928429	1.08468	5.28626	0.00019792	0.003739
AK021804	-1.05575	10.559	0.00019828	0.003743
MS4A1	1.83981	4.90449	0.0002032	0.00382
MYOC	-1.42785	8.16798	0.00020469	0.003838
ITGB2-AS1	1.08133	7.00217	0.00020578	0.003851
TCEAL2	-1.49739	9.57379	0.00020586	0.003851
S100A12	1.22614	5.18096	0.00020716	0.003865
WASF3	-1.00163	8.59787	0.00020726	0.003865
C12orf75	1.20273	8.25175	0.00020744	0.003865
PCDHB5	-1.19279	6.66402	0.00020821	0.003873
MRC1	1.04285	10.4665	0.00021489	0.003962
CD209	1.14257	7.79062	0.00021916	0.004011
CHODL	-1.25427	6.61883	0.00021944	0.004013
C1QA	1.00908	10.9027	0.00022178	0.004043
GAPT	1.23859	4.15905	0.00022239	0.004049
ZNF713	-1.22684	4.69681	0.00022262	0.004049
RBP1	-1.14212	9.04213	0.00022361	0.004064
TIMD4	1.73313	7.27415	0.000224	0.004067
CSTA	1.48978	8.15798	0.00022838	0.004131
C6	-1.86839	8.5381	0.00023215	0.004176
KLRF1	1.36849	4.84816	0.00023375	0.004191
ADRA2A	1.74019	7.79848	0.00024975	0.004396
HOPX	1.61692	6.58692	0.00025195	0.004417
MAOA	-1.0784	9.25854	0.00026749	0.00464
LY96	1.47811	8.42399	0.00028123	0.004809
RP11-747H7.3	-1.10855	6.65913	0.00028406	0.004854
LOC101929886	-1.01364	7.76025	0.00028505	0.004863
PI3	-1.25066	7.3586	0.00028949	0.004925
RP11-642D21.1	-1.14032	7.55524	0.00029153	0.004937
CILP	-2.03028	8.92384	0.00029222	0.004938
STC1	1.50176	7.09389	0.00029244	0.004938
PPAP2B	-1.26651	10.5974	0.00031276	0.005178
HPR	-1.0051	6.70506	0.00032216	0.005262
CCL19	2.03286	10.416	0.00032221	0.005262
ADAMTS19	-1.3419	5.66904	0.00032878	0.005325
ACVR1C	-1.00938	5.06755	0.00033129	0.005353
NSF	-1.21638	6.54922	0.00033324	0.005373
CYSLTR1	1.02944	5.66303	0.00033819	0.00543
GJB2	1.5877	4.67849	0.00033879	0.005436
KMO	1.90702	5.4046	0.00034333	0.005501
STAP1	1.00156	4.42134	0.00037299	0.005817
LOC100505812	1.13469	6.94196	0.00037679	0.005864
AGPAT9	1.13295	6.3722	0.00037886	0.005889
FOLR2	1.01946	9.19143	0.00041987	0.006341
PPP1R1B	-1.78449	8.25152	0.00042104	0.00635
IL6	1.01883	7.37201	0.00042644	0.006398
CLEC4A	1.32432	7.54688	0.00043387	0.006461
CXCL10	1.7	7.66181	0.00044163	0.006557
SUGCT	1.13915	8.15859	0.00044771	0.00663
ATP6V0B	1.09813	9.65787	0.00045034	0.006656
RGS1	2.47258	7.49692	0.00045709	0.006738
MPEG1	1.20203	9.41851	0.00046144	0.006776
IL10RA	1.18203	9.08168	0.00046269	0.006782
FGF9	-1.21523	6.66241	0.00046328	0.006782
FCER1A	1.64941	7.05021	0.00046762	0.006833
CCL18	1.37949	11.0385	0.00048167	0.006988
PLP1	-1.35878	6.96529	0.00048786	0.007056
CYB5R4	1.19294	6.66152	0.00048931	0.007072
DCSTAMP	1.00604	5.41971	0.00049128	0.007078
DNASE1L3	1.07037	6.59192	0.00049389	0.007112
OLR1	1.36943	4.59095	0.00050808	0.007229
LOC374443	1.02073	4.65327	0.00051342	0.007269
CLEC2B	1.00282	8.04095	0.0005232	0.007367
FAM96A	1.17225	9.51569	0.00052875	0.007426
VMO1	1.02775	7.09886	0.00054136	0.007562
TUBAL3	-1.86254	7.54921	0.00054809	0.007622
KIAA0226L	1.13722	7.37074	0.00054842	0.007622
HTRA4	1.29524	5.46229	0.00055519	0.00768
RGCC	1.08034	8.75362	0.00056056	0.007736
LINC00924	1.42439	5.96873	0.00059499	0.008008
BMS1P20	1.04281	8.18472	0.00062051	0.008216
SUCNR1	1.23193	6.30468	0.00062388	0.008242
IGHV1-69	1.07858	3.8863	0.00062511	0.008251
KRT18	1.58774	8.84082	0.00062822	0.00828
GPR18	1.1633	4.33051	0.00063998	0.008396
TMEM100	-1.36449	9.97026	0.00066417	0.008605
NKG7	1.02144	6.19201	0.00066568	0.00862
C1QC	1.01307	10.8908	0.0006714	0.008664
SLC6A1	-1.14659	7.71178	0.00070852	0.008981
ALOX5AP	1.15382	9.83745	0.00071346	0.009024
HLA-DRA	1.8586	11.975	0.00073871	0.009235
PAX7	-1.80666	6.73685	0.00074473	0.009289
SLC38A6	1.17641	8.15599	0.00074701	0.009293
GZMH	1.26342	7.09875	0.00075502	0.009348
FAM162B	1.01509	5.32058	0.00077339	0.009529
ARHGEF26-AS1	-1.08371	5.97802	0.00077513	0.009545
BLNK	1.21995	7.57813	0.00078036	0.009594
ZC3H12D	1.14306	5.57537	0.0008018	0.009763
CCL21	1.15348	8.2149	0.00081365	0.00985
CCL14	1.99252	8.1717	0.0008322	0.00997
GFAP	-1.5645	7.75555	0.00086851	0.010288
CLEC1A	1.19212	6.1084	0.00091097	0.010658
C5orf46	1.34951	7.29767	0.00094109	0.010902
CHAD	-1.8378	8.7121	0.00098039	0.011188
IGHA1	1.80097	6.89611	0.00099353	0.011309
VNN1	1.05374	6.51736	0.00100623	0.01142
KRT14	1.78415	8.53101	0.00102204	0.011546
CTSE	-1.2963	7.38844	0.00104814	0.011746
HPGD	1.46524	6.62204	0.00108621	0.012047
ELTD1	1.27544	8.84572	0.00119793	0.01288
MYO5C	1.10676	6.75623	0.0012	0.012889
FABP5	1.20594	9.74033	0.00122661	0.013053
CRTAM	1.32614	5.32823	0.00123127	0.013085
FCGR2C	1.01257	7.72749	0.00123739	0.013125
TMEM255A	1.34169	5.28375	0.00127774	0.013454
BEX1	-1.50388	9.28602	0.00128835	0.013522
LOC101929910	-1.24884	6.72002	0.00128894	0.013522
MAL	-1.02854	7.29044	0.00130551	0.013627
BANK1	1.02398	5.795	0.00133529	0.013794
GPR88	1.79327	5.76384	0.0013838	0.014173
MAMDC2	-1.00233	10.3591	0.00142928	0.014515
ALPK2	1.18973	5.95092	0.00146106	0.014736
IGFBP2	1.8259	9.43411	0.00148858	0.014937
GPR34	1.59875	9.26195	0.00149082	0.014937
KBTBD8	1.30603	5.75621	0.00150862	0.015027
ANGPT2	1.1907	6.84227	0.00153416	0.015175
TNFSF11	1.15841	4.71349	0.00153478	0.015175
PTGFR	-1.07275	7.97974	0.00156052	0.015337
SOX7	-1.09322	7.85124	0.00158025	0.015484
NOV	1.06047	9.96145	0.00161282	0.015702
PTHLH	-1.30878	7.60118	0.00164159	0.015867
GPR116	-1.02702	10.6021	0.00165862	0.015985
ALCAM	1.07573	8.68155	0.00170921	0.016281
APOC1	1.63251	8.46473	0.00174497	0.016491
LOC101928173	1.21416	6.07946	0.00179899	0.016855
GSKIP	1.07742	9.30463	0.00183055	0.017038
CEMIP	1.10011	8.45362	0.00184548	0.01713
CCL11	1.55755	6.19029	0.00186901	0.017278
SEL1L3	1.06123	7.76933	0.00200198	0.018062
NPNT	1.29937	7.18481	0.00201599	0.018144
DKK2	-1.6206	8.07337	0.0020276	0.0182
KLRC1	1.37434	4.97815	0.00210514	0.018634
FCGR3A	2.11814	7.62979	0.00212044	0.018739
AC079767.4	1.34516	5.24748	0.00229092	0.019722
LOC100505874	-1.76586	5.92961	0.00253909	0.021049
ITLN1	-1.70917	8.42731	0.00284261	0.022646
CPAMD8	-1.33632	8.23632	0.00286983	0.022815
CBLN1	-1.31241	5.67358	0.00290486	0.02303
CA3	-1.41372	7.97757	0.00291888	0.023101
COL4A5	-1.03914	6.78307	0.00297833	0.023393
BGLAP	1.13682	7.94962	0.00303224	0.023678
IL7	1.18763	6.29851	0.0031188	0.024109
PTPN20B	-1.14449	6.44815	0.0031637	0.024355
RNF128	1.32244	4.11923	0.00325184	0.024752
RUNDC3B	1.72601	5.06333	0.00333288	0.025192
WFDC1	1.20676	8.80969	0.00343792	0.025697
MMP7	1.7789	7.03503	0.00362204	0.02669
FGFBP2	-1.15618	9.18029	0.00377384	0.027499
HBA1	1.5981	12.0445	0.00394506	0.028215
WIF1	-1.28568	7.76857	0.00401184	0.028542
CHI3L1	2.71974	7.98664	0.00403041	0.028638
FCGR2B	1.14446	8.13135	0.00409865	0.028961
PTPLAD2	1.1382	6.78539	0.00411016	0.02898
FGF7	1.09016	7.73249	0.00414642	0.029191
NELL2	1.39269	6.7257	0.00437493	0.030187
PTPRR	-1.06379	5.88611	0.00440472	0.030302
PLN	1.4334	7.65559	0.00451157	0.030832
NDUFA4L2	1.06999	8.79465	0.00524465	0.034067
GPM6A	-1.215	5.78452	0.00569352	0.035986
MIR155	1.29059	4.5016	0.00605519	0.037444
HCG11	-1.25895	5.6389	0.00659339	0.039631
ACTC1	1.14892	8.48591	0.00673426	0.040156
MUSTN1	1.59644	9.60383	0.0069848	0.041062
CENPK	1.20329	4.88525	0.00722287	0.041976
FMO3	1.1436	8.01735	0.00735837	0.042483
RRM2	1.00045	7.04579	0.00750113	0.042982
SPOCK3	-1.53081	6.41826	0.00769241	0.043673
SLC6A4	-1.08845	6.80686	0.00780807	0.044037
ID1	-1.08851	10.4524	0.0086499	0.047178
LOC101930405	1.35978	6.50087	0.00984961	0.051664
CXCL9	1.49544	8.23652	0.0100306	0.052278
MUM1L1	-1.41482	6.43367	0.010797	0.054791
MRVI1	1.09732	9.29831	0.0114239	0.056945
CKS2	1.2654	6.07004	0.0134798	0.063341
H19	1.37164	6.20514	0.0142841	0.065587
PI15	1.21044	5.70873	0.0157363	0.070185
PPP1R14A	1.09696	9.11489	0.0162738	0.071867
CRHBP	-1.19763	7.92743	0.0197505	0.081835
PRND	1.61138	6.06884	0.0197977	0.081892
CD36	1.05479	7.84723	0.0211583	0.085397
LEP	1.01697	6.8906	0.0245951	0.093618
MMRN1	1.01343	6.17959	0.0278588	0.101289
CHL1	-1.19928	6.3407	0.0279679	0.10154
ACTG2	1.12976	8.12628	0.032425	0.112084
PKIB	1.22617	4.67395	0.0364618	0.120614
