# Supplementary material for: Midkine Prevents Calcification of Aortic Valve Interstitial Cells via Intercellular Crosstalk
Source: Front Cell Dev Biol. 2021 Dec 15;9:794058. doi: 10.3389/fcell.2021.794058 (PMC8714929; doi:10.3389/fcell.2021.794058)
Supplement: Supplementary file 9 [file DataSheet3.xlsx]

## Sheet: Cell annotation
BarcodeID	nCount_RNA	nFeature_RNA	nUMI	nGene	log10GenesPerUMI	mitoRatio	sample	celltype
AACTCTTAGTACGCGA-1_1	3609	1431	3618	1440	0.887562	0.0168601	health1	tVECs
AACTCTTGTACGACCC-1_1	2676	1071	2676	1071	0.883968	0.0104634	health1	nVECs
AACTTTCGTACTTAGC-1_1	3055	1113	3057	1115	0.874323	0.0215898	health1	nVECs
AAGACCTAGATAGTCA-1_1	3170	1192	3176	1198	0.879087	0.0119647	health1	tVECs
ACACCGGGTGCAGACA-1_1	4411	1297	4415	1300	0.854322	0.00679502	health1	cVECs
ACACCGGGTGTAACGG-1_1	3889	1285	3889	1285	0.866029	0.011314	health1	cVECs
ACATACGAGCTCAACT-1_1	3786	1375	3789	1378	0.877247	0.00422275	health1	nVECs
ACCGTAAGTAGGCATG-1_1	3882	1591	3889	1598	0.892402	0.0136282	health1	tVECs
ACGGAGACAACACGCC-1_1	2344	974	2347	977	0.887074	0.044738	health1	cVECs
ACGGCCAGTCCGAATT-1_1	2742	1021	2750	1029	0.875872	0.0101818	health1	tVECs
ACGGGCTCAATAGCGG-1_1	4586	1389	4586	1389	0.858326	0.0154819	health1	cVECs
ACGGGCTTCATACGGT-1_1	2022	851	2027	856	0.886787	0.0241737	health1	tVECs
ACGGGTCTCCTTGCCA-1_1	4999	1474	5002	1477	0.856788	0.0119952	health1	cVECs
ACTGAACAGGAATCGC-1_1	3386	1475	3391	1480	0.898008	0.0159245	health1	tVECs
ACTGCTCCAGCCAATT-1_1	4897	1539	4900	1542	0.863934	0.0112245	health1	nVECs
ACTTTCACAGGTTTCA-1_1	4858	1819	4867	1827	0.884597	0.00410931	health1	nVECs
AGCTCTCGTATGAATG-1_1	13487	2873	13492	2878	0.837537	0.0105989	health1	nVECs
AGGGATGCAGGACCCT-1_1	10740	2581	10742	2583	0.846453	0.0129399	health1	cVECs
AGGTCATCAAACTGTC-1_1	5164	1557	5165	1558	0.859819	0.00793804	health1	cVECs
ATCTGCCCAAGTTAAG-1_1	2880	1034	2880	1034	0.871402	0.00763889	health1	nVECs
ATGCGATCACTGTCGG-1_1	5729	1848	5737	1856	0.869607	0.0097612	health1	nVECs
ATGTGTGGTAACGTTC-1_1	2538	1014	2538	1014	0.882962	0.00985028	health1	cVECs
CAACCTCCAAGCGTAG-1_1	8351	2483	8368	2500	0.866242	0.0127868	health1	tVECs
CAAGGCCAGCGATCCC-1_1	5859	1793	5860	1794	0.863564	0.0136519	health1	cVECs
CATTATCAGGGAAACA-1_1	2112	1072	2117	1077	0.911747	0.0103921	health1	tVECs
CATTATCGTGGAAAGA-1_1	5987	1760	5989	1762	0.859333	0.0153615	health1	cVECs
CCTACCAAGCGTAATA-1_1	3724	1169	3724	1169	0.859089	0.0104726	health1	nVECs
CGCGGTAGTAGCCTAT-1_1	17987	3480	17993	3486	0.832489	0.00694715	health1	nVECs
CGGACGTTCACCACCT-1_1	5035	1799	5043	1805	0.87949	0.00872497	health1	tVECs
CGGCTAGCATGCAATC-1_1	5540	1639	5543	1642	0.858865	0.0106441	health1	nVECs
CGTAGCGTCGCGATCG-1_1	14714	2840	14716	2842	0.828646	0.0132509	health1	cVECs
CGTCCATAGAGGGATA-1_1	5873	1621	5879	1626	0.851914	0.00425242	health1	nVECs
CGTGAGCCAGCCTTGG-1_1	4634	1621	4650	1637	0.876371	0.00817204	health1	tVECs
CTAATGGCAGCTCCGA-1_1	2293	897	2294	898	0.878796	0.00828248	health1	nVECs
CTCAGAACAGACACTT-1_1	4658	1438	4658	1438	0.860847	0.00515243	health1	nVECs
CTCGAAAAGGGAGTAA-1_1	4154	1231	4154	1231	0.854024	0.00938854	health1	cVECs
CTCGAGGAGCGTTCCG-1_1	4248	1261	4248	1261	0.854619	0.0101224	health1	nVECs
CTCTAATTCAACGCTA-1_1	2028	772	2029	773	0.873279	0.00788566	health1	nVECs
CTCTGGTTCGGAGGTA-1_1	3087	1279	3087	1279	0.890339	0.0126336	health1	nVECs
CTGCTGTGTTGCGCAC-1_1	3867	1480	3869	1482	0.883836	0.0108555	health1	cVECs
CTGTGCTGTCTGCAAT-1_1	2187	1065	2187	1065	0.906433	0.0237769	health1	tVECs
CTTACCGCAGTTCATG-1_1	10069	2616	10074	2621	0.853933	0.00853683	health1	nVECs
GACAGAGGTATAAACG-1_1	2578	929	2578	929	0.870059	0.0108611	health1	nVECs
GAGCAGAGTATATCCG-1_1	3491	1491	3499	1499	0.896121	0.00828808	health1	nVECs
GATCGCGCAAACTGCT-1_1	2259	832	2261	834	0.870872	0.0176913	health1	cVECs
GCCAAATCAGCATACT-1_1	3142	1414	3148	1420	0.90116	0.0397078	health1	tVECs
GCCTCTAGTTGGTAAA-1_1	6004	1728	6006	1730	0.856947	0.00699301	health1	cVECs
GCGACCAGTAATTGGA-1_1	2692	941	2694	942	0.86697	0.0081663	health1	nVECs
GCGCAACTCATGCTCC-1_1	2936	1211	2943	1218	0.889546	0.017669	health1	tVECs
GCGCAGTAGATATACG-1_1	3425	1242	3427	1244	0.875501	0.00992121	health1	cVECs
GCTCTGTCAATGGTCT-1_1	2300	1047	2304	1051	0.898623	0.00824653	health1	tVECs
GGAATAACACAGCCCA-1_1	3513	1239	3515	1241	0.872486	0.0150782	health1	cVECs
GGAGCAAGTCGCCATG-1_1	5813	1834	5820	1841	0.86723	0.0103093	health1	nVECs
GGCGACTAGGCAGTCA-1_1	2907	1060	2912	1065	0.873898	0.00686813	health1	nVECs
GGCGTGTTCTACCTGC-1_1	2697	1175	2705	1183	0.895348	0.00924214	health1	tVECs
GGGACCTCATATGGTC-1_1	6752	1768	6756	1772	0.848232	0.00473653	health1	nVECs
GGGACCTCATGCTAGT-1_1	4182	1479	4184	1481	0.875459	0.0155354	health1	cVECs
GGGTCTGCATAACCTG-1_1	2402	1159	2410	1166	0.906766	0.00954357	health1	tVECs
GTGCAGCGTCCTGCTT-1_1	5020	1533	5021	1534	0.86085	0.0147381	health1	cVECs
GTGCTTCCACTTAAGC-1_1	10793	2631	10798	2636	0.848166	0.0181515	health1	cVECs
GTTCATTGTCACTTCC-1_1	3880	1469	3891	1480	0.883066	0.0077101	health1	tVECs
TAAGTGCAGAAGGTTT-1_1	2047	785	2047	785	0.874288	0.0097704	health1	cVECs
TATCAGGGTAGGCATG-1_1	2746	951	2749	954	0.866356	0.0181884	health1	cVECs
TCAGATGAGAGACTTA-1_1	5483	1496	5485	1498	0.849254	0.00729262	health1	nVECs
TCAGCTCGTTTACTCT-1_1	5173	1636	5175	1638	0.86548	0.014686	health1	cVECs
TCAGGTAAGAGGTTAT-1_1	3625	1494	3629	1498	0.892051	0.0052356	health1	nVECs
TCGAGGCTCTGATTCT-1_1	6060	1654	6060	1654	0.850908	0.0132013	health1	cVECs
TCGCGAGGTATGGTTC-1_1	2570	963	2572	965	0.875158	0.00583204	health1	nVECs
TCTATTGTCTAGCACA-1_1	5245	1593	5245	1593	0.86087	0.00629171	health1	cVECs
TGACAACTCAGCACAT-1_1	5777	2212	5787	2221	0.889459	0.00691204	health1	tVECs
TGACGGCCAGATGGGT-1_1	3261	1048	3261	1048	0.859681	0.00643974	health1	nVECs
TGAGGGACAATGTTGC-1_1	5440	2069	5449	2078	0.887945	0.00513856	health1	tVECs
TGGCCAGCAGATTGCT-1_1	23719	4353	23730	4364	0.831917	0.010788	health1	cVECs
TGGCGCATCCTTGCCA-1_1	6039	1898	6040	1899	0.867097	0.00761589	health1	nVECs
TGGCTGGTCGGTCCGA-1_1	3030	1210	3034	1214	0.885757	0.0108767	health1	nVECs
TGTCCCAGTTGCGCAC-1_1	12792	2837	12802	2847	0.841041	0.00906108	health1	nVECs
TTAACTCAGTCAATAG-1_1	6642	1781	6643	1782	0.850497	0.00978474	health1	nVECs
TTAACTCGTTTAAGCC-1_1	4420	1365	4420	1365	0.860019	0.0113122	health1	cVECs
TTAACTCTCTCCGGTT-1_1	5488	1632	5492	1636	0.859362	0.0127458	health1	nVECs
TTCGAAGGTTATCCGA-1_1	3894	1270	3897	1273	0.864679	0.00769823	health1	nVECs
TTCTACAGTCTCTTTA-1_1	10994	2517	10998	2521	0.8417	0.00736498	health1	nVECs
TTCTTAGCAGTAGAGC-1_1	11280	2646	11285	2651	0.844765	0.013735	health1	nVECs
TTTACTGCAAGTCTGT-1_1	9358	2250	9358	2250	0.844127	0.00940372	health1	nVECs
AAAGCAATCAAAGACA-1_2	14385	3243	14392	3250	0.844584	0.0115342	health2	nVECs
AAAGTAGAGTTTGCGT-1_2	2452	1355	2458	1361	0.924283	0.0154597	health2	tVECs
AAAGTAGTCGCCAAAT-1_2	3394	1148	3395	1149	0.86674	0.0712813	health2	nVECs
AAATGCCCAGTGAGTG-1_2	4317	1242	4319	1244	0.851305	0.00787219	health2	nVECs
AACCATGAGAAACCTA-1_2	6725	1778	6727	1780	0.849157	0.00758139	health2	nVECs
AACGTTGCATCCGTGG-1_2	3567	1530	3568	1531	0.896564	0.0229821	health2	cVECs
AACGTTGTCTGTCCGT-1_2	4999	1735	5001	1737	0.875845	0.0113977	health2	nVECs
AACTCCCAGACATAAC-1_2	4085	1443	4085	1443	0.874854	0.0115055	health2	nVECs
AACTGGTTCTCTAGGA-1_2	2306	995	2306	995	0.891451	0.00823938	health2	nVECs
AACTTTCCAGTCACTA-1_2	4507	1559	4508	1560	0.873875	0.00887311	health2	nVECs
AAGACCTCAGAGCCAA-1_2	4966	1751	4968	1753	0.877604	0.019525	health2	nVECs
AAGGAGCTCAAGGTAA-1_2	3504	1223	3505	1224	0.871101	0.0154066	health2	nVECs
AAGGCAGGTAGTAGTA-1_2	11829	2888	11834	2893	0.8498	0.00904174	health2	nVECs
AAGTCTGTCAAACCGT-1_2	3169	1086	3174	1091	0.867552	0.0063012	health2	nVECs
AATCGGTCACATGGGA-1_2	8819	2426	8823	2430	0.858068	0.0150742	health2	cVECs
AATCGGTGTCTTCTCG-1_2	6029	1944	6029	1944	0.869969	0.0175817	health2	cVECs
AATCGGTTCGTAGATC-1_2	7102	2015	7108	2021	0.858199	0.0136466	health2	nVECs
ACACCAAGTGGTCCGT-1_2	14916	3206	14922	3212	0.840182	0.0123978	health2	nVECs
ACACTGATCGCAGGCT-1_2	2710	1089	2712	1091	0.884815	0.00848083	health2	nVECs
ACATACGCATCTCGCT-1_2	23265	3801	23286	3819	0.820213	0.00541098	health2	nVECs
ACATCAGTCAAACGGG-1_2	9418	2777	9424	2782	0.866672	0.0171902	health2	cVECs
ACCCACTTCATCGATG-1_2	5614	1607	5616	1609	0.855212	0.00605413	health2	nVECs
ACGATACAGCACCGTC-1_2	4439	1321	4442	1324	0.85588	0.00337686	health2	nVECs
ACGATACGTACCATCA-1_2	6165	1677	6174	1685	0.851218	0.00907029	health2	nVECs
ACGATGTTCCCGGATG-1_2	9821	2513	9822	2514	0.851752	0.00671961	health2	cVECs
ACGCCAGAGATACACA-1_2	3540	1158	3540	1158	0.863259	0.00847458	health2	nVECs
ACGCCAGCAAGCGCTC-1_2	4424	1473	4424	1473	0.868997	0.00745931	health2	nVECs
ACGCCGAAGAAACCTA-1_2	3175	1111	3182	1118	0.870312	0.0100566	health2	nVECs
ACGCCGAGTCTCTTAT-1_2	12390	2949	12397	2956	0.847895	0.00669517	health2	nVECs
ACGGGCTGTCGAATCT-1_2	4002	1372	4003	1373	0.870998	0.00699475	health2	nVECs
ACTGAACAGCACACAG-1_2	2905	1027	2907	1029	0.869774	0.0127279	health2	nVECs
ACTGAACAGGCGATAC-1_2	3358	1263	3363	1268	0.879886	0.00773119	health2	nVECs
ACTGAGTCATCGGTTA-1_2	18831	3832	18835	3836	0.838341	0.0102469	health2	nVECs
ACTGAGTCATTCTTAC-1_2	10173	2385	10176	2388	0.842912	0.00982704	health2	nVECs
ACTGATGAGCGTGAGT-1_2	3414	1150	3414	1150	0.866252	0.013181	health2	nVECs
ACTTGTTCATGAACCT-1_2	4981	1551	4984	1554	0.863119	0.00742376	health2	nVECs
AGAATAGAGCGCCTTG-1_2	7405	2159	7407	2161	0.861748	0.0157959	health2	cVECs
AGAATAGAGCTGTTCA-1_2	3248	1377	3251	1380	0.894039	0.00676715	health2	nVECs
AGAATAGTCATTATCC-1_2	8872	2354	8874	2356	0.854122	0.00788821	health2	nVECs
AGAATAGTCGGCATCG-1_2	3225	1156	3233	1162	0.873376	0.0374265	health2	nVECs
AGAATAGTCTCCTATA-1_2	10119	2677	10123	2681	0.855938	0.00800158	health2	nVECs
AGAATAGTCTCTAAGG-1_2	10897	2507	10903	2513	0.842143	0.0158672	health2	nVECs
AGAGCGATCAACACAC-1_2	5001	1695	5001	1695	0.872971	0.014997	health2	nVECs
AGATCTGCAGATCGGA-1_2	4860	1867	4861	1868	0.887339	0.0148118	health2	cVECs
AGATTGCCATGCTAGT-1_2	26921	4623	26938	4639	0.827567	0.0154057	health2	cVECs
AGCAGCCTCCTCGCAT-1_2	4111	1633	4116	1638	0.889289	0.0155491	health2	cVECs
AGCGTATGTCCGAACC-1_2	40506	5281	40533	5306	0.80836	0.0172699	health2	cVECs
AGCGTCGGTGCAACTT-1_2	3220	1181	3221	1182	0.875891	0.0108662	health2	nVECs
AGCTCCTCAGGGCATA-1_2	5594	1708	5596	1710	0.86262	0.00696926	health2	nVECs
AGCTCTCAGCAGCCTC-1_2	20506	3811	20511	3816	0.830617	0.0122861	health2	cVECs
AGCTTGACAAAGCAAT-1_2	2191	988	2199	996	0.897085	0.0345612	health2	tVECs
AGCTTGAGTACAGTTC-1_2	7155	2101	7158	2104	0.862056	0.00670578	health2	cVECs
AGGCCGTAGAGCTGGT-1_2	5275	1913	5277	1915	0.881738	0.0399848	health2	cVECs
AGGGTGAAGAGTCGGT-1_2	19901	4309	19913	4321	0.845654	0.0504193	health2	cVECs
AGGGTGACATATGGTC-1_2	9314	2462	9315	2463	0.854449	0.0104133	health2	nVECs
AGGGTGATCCGAACGC-1_2	8537	2741	8558	2762	0.875101	0.0271091	health2	tVECs
AGGTCATGTCATCGGC-1_2	3838	1339	3847	1348	0.872966	0.0072784	health2	nVECs
AGTAGTCAGTGAATTG-1_2	4229	1457	4232	1460	0.872553	0.012051	health2	nVECs
AGTCTTTTCCTAGGGC-1_2	2978	1149	2982	1153	0.881227	0.0211268	health2	cVECs
AGTGGGACAATGCCAT-1_2	10172	2893	10176	2897	0.863851	0.0198506	health2	cVECs
ATAACGCGTGTGACCC-1_2	3806	1571	3806	1571	0.89267	0.0554388	health2	cVECs
ATAGACCTCTAACCGA-1_2	3277	1329	3279	1331	0.888626	0.0289722	health2	cVECs
ATCATCTCACAGTCGC-1_2	4740	1721	4743	1724	0.880438	0.0183428	health2	cVECs
ATCATCTCATCCGTGG-1_2	3920	1348	3922	1350	0.871108	0.0045895	health2	nVECs
ATCATCTGTCCGAACC-1_2	2489	938	2490	939	0.875292	0.00923695	health2	nVECs
ATCATCTTCGACGGAA-1_2	3496	1342	3496	1342	0.882655	0.0100114	health2	nVECs
ATCATGGGTTACCAGT-1_2	6594	2022	6597	2025	0.865704	0.0106109	health2	nVECs
ATCTACTAGTGTGAAT-1_2	12620	2825	12627	2832	0.841707	0.00791954	health2	nVECs
ATCTACTCATTGAGCT-1_2	3747	1196	3747	1196	0.861221	0.00880705	health2	nVECs
ATCTGCCGTGGTCCGT-1_2	13163	2991	13164	2992	0.843805	0.0105591	health2	nVECs
ATGGGAGGTCTAGCCG-1_2	7348	1999	7352	2003	0.853941	0.0193145	health2	cVECs
ATGTGTGTCACCGTAA-1_2	8269	2053	8278	2061	0.845876	0.00821454	health2	nVECs
ATTACTCTCTCTTGAT-1_2	11942	2723	11947	2728	0.842685	0.00786808	health2	nVECs
ATTATCCAGTCAATAG-1_2	36281	5322	36337	5376	0.818021	0.00974214	health2	nVECs
ATTCTACAGAGAACAG-1_2	3625	1386	3627	1388	0.882806	0.00744417	health2	nVECs
ATTGGTGAGACGCACA-1_2	3531	1330	3535	1334	0.880725	0.0104668	health2	nVECs
CAACCTCGTAGTACCT-1_2	12924	2754	12930	2760	0.836879	0.00835267	health2	nVECs
CAACCTCTCATGTCTT-1_2	2676	1060	2677	1061	0.882738	0.0455734	health2	cVECs
CAACTAGGTGCAGACA-1_2	3566	1413	3567	1414	0.886875	0.0109336	health2	cVECs
CAAGTTGAGTTTCCTT-1_2	7424	2206	7427	2209	0.863952	0.0088865	health2	cVECs
CACACCTGTCGTCTTC-1_2	4247	1449	4248	1450	0.871336	0.00635593	health2	nVECs
CACAGTAGTCTCTTAT-1_2	37468	5398	37480	5409	0.816196	0.014968	health2	nVECs
CACATTTGTCTCAACA-1_2	6145	2318	6164	2336	0.888811	0.034231	health2	tVECs
CACATTTTCTTTCCTC-1_2	12188	2927	12210	2949	0.849013	0.0222768	health2	cVECs
CACCACTCAACAACCT-1_2	4754	1550	4760	1556	0.867958	0.00693277	health2	nVECs
CACCACTCATCTGGTA-1_2	6287	1910	6290	1913	0.863916	0.00842607	health2	cVECs
CACCACTTCTATCGCC-1_2	2811	1343	2827	1358	0.907738	0.0134418	health2	nVECs
CACCTTGGTACTTAGC-1_2	4487	1630	4513	1656	0.880857	0.0135165	health2	nVECs
CACTCCACAGGAATGC-1_2	5126	1676	5128	1678	0.869228	0.0142356	health2	nVECs
CACTCCATCCCGGATG-1_2	2360	918	2360	918	0.878423	0.00508475	health2	nVECs
CAGATCACAGACAAAT-1_2	7418	2093	7421	2096	0.858138	0.0115887	health2	nVECs
CAGCAGCAGCTAGTGG-1_2	4920	1508	4924	1512	0.861126	0.00832656	health2	nVECs
CAGCAGCGTATGGTTC-1_2	4674	1633	4675	1634	0.875598	0.00727273	health2	nVECs
CAGCATAAGACTTTCG-1_2	15980	3959	15997	3973	0.85611	0.0100644	health2	cVECs
CAGCCGAGTACAGACG-1_2	15235	3494	15248	3507	0.847419	0.00885362	health2	nVECs
CAGTAACGTCGAGATG-1_2	4070	1422	4071	1423	0.873536	0.00908868	health2	nVECs
CAGTAACTCATGCATG-1_2	4010	1358	4013	1361	0.869678	0.00996761	health2	nVECs
CATCAGAAGTGTGAAT-1_2	7224	2234	7226	2236	0.867987	0.0148076	health2	cVECs
CATCAGACAATGGAAT-1_2	2228	895	2228	895	0.88169	0.00942549	health2	nVECs
CATTCGCAGATCGATA-1_2	3936	1504	3945	1513	0.88426	0.0253485	health2	tVECs
CCAATCCTCGAATGCT-1_2	4312	1487	4313	1488	0.872846	0.00718757	health2	nVECs
CCACCTAAGTCTTGCA-1_2	10259	2879	10268	2888	0.862672	0.0170432	health2	cVECs
CCACGGATCTTGAGAC-1_2	7910	2384	7911	2385	0.866416	0.0171913	health2	cVECs
CCATTCGTCCCTAATT-1_2	9091	2407	9094	2410	0.854313	0.0105564	health2	nVECs
CCCAATCTCTCAAACG-1_2	15561	2986	15567	2991	0.829114	0.00995696	health2	nVECs
CCGGTAGCATCCTTGC-1_2	17750	4145	17761	4156	0.85156	0.0233095	health2	cVECs
CCTACCACAGACTCGC-1_2	3336	1428	3337	1429	0.895462	0.0200779	health2	cVECs
CCTAGCTAGGGAGTAA-1_2	2863	1107	2869	1113	0.881068	0.0156849	health2	tVECs
CCTCAGTAGTTAACGA-1_2	16727	3472	16733	3478	0.838468	0.0128489	health2	cVECs
CCTCAGTTCAGAGCTT-1_2	2823	1322	2836	1335	0.905227	0.0257405	health2	tVECs
CCTCTGAAGATGTCGG-1_2	7612	2130	7618	2136	0.857738	0.0221843	health2	cVECs
CCTTTCTAGTACCGGA-1_2	3500	1304	3505	1309	0.879327	0.0174037	health2	nVECs
CGAACATTCATGTCTT-1_2	4140	1518	4142	1520	0.87964	0.0103815	health2	nVECs
CGAATGTTCTTACCTA-1_2	4187	1397	4192	1401	0.868601	0.00596374	health2	nVECs
CGATTGATCGCCAAAT-1_2	3995	1614	3996	1615	0.890757	0.00600601	health2	nVECs
CGCCAAGCAAGGTTCT-1_2	4744	1392	4746	1394	0.855273	0.0120101	health2	nVECs
CGCTATCGTCTGGTCG-1_2	3632	1249	3634	1251	0.869922	0.00935608	health2	nVECs
CGGACACAGCTACCGC-1_2	4176	1343	4178	1345	0.864057	0.0105314	health2	nVECs
CGGAGCTGTGTTAAGA-1_2	15593	2896	15598	2901	0.825779	0.0110912	health2	nVECs
CGGAGTCGTACTTAGC-1_2	2275	949	2275	949	0.886888	0.0131868	health2	nVECs
CGTCCATAGTTCGCGC-1_2	3998	1423	3999	1424	0.8755	0.008002	health2	nVECs
CGTGTAAAGCAGGCTA-1_2	10182	2486	10184	2488	0.847285	0.0113904	health2	nVECs
CGTGTAATCGTTTAGG-1_2	2943	1061	2943	1061	0.872268	0.0169895	health2	nVECs
CGTGTCTAGTGAATTG-1_2	3344	1281	3344	1281	0.881758	0.00448565	health2	nVECs
CGTTGGGGTACCGAGA-1_2	2589	920	2591	922	0.868539	0.0189116	health2	nVECs
CTAACTTGTCCAAGTT-1_2	27327	4274	27346	4293	0.818762	0.0100563	health2	nVECs
CTAAGACCATGCAACT-1_2	2272	1074	2277	1079	0.903394	0.0140536	health2	tVECs
CTACACCGTGTGGCTC-1_2	20817	4318	20830	4331	0.842058	0.0142103	health2	cVECs
CTACATTAGCCCTAAT-1_2	5521	1572	5530	1580	0.854633	0.0034358	health2	nVECs
CTACATTGTAATCACC-1_2	5082	1706	5083	1707	0.872134	0.0145583	health2	cVECs
CTACCCAAGCTAGTCT-1_2	5226	1650	5233	1657	0.8657	0.0105102	health2	nVECs
CTACCCAAGTACGTAA-1_2	2722	1259	2723	1260	0.90257	0.0117517	health2	cVECs
CTACGTCAGAATTCCC-1_2	4972	1539	4981	1548	0.862726	0.00943586	health2	nVECs
CTAGCCTTCTCACATT-1_2	6276	1992	6292	1994	0.868626	0.0101716	health2	nVECs
CTCATTATCAGAGCTT-1_2	2252	1097	2262	1107	0.907484	0.0335986	health2	nVECs
CTCCTAGAGGGCTCTC-1_2	3346	1111	3349	1114	0.864385	0.0101523	health2	nVECs
CTCGGGAGTTGCTCCT-1_2	10392	2782	10397	2787	0.857659	0.0115418	health2	cVECs
CTCGTCACACCGAAAG-1_2	4158	1667	4158	1667	0.890312	0.022126	health2	cVECs
CTCTACGCAAACCCAT-1_2	3774	1215	3775	1216	0.862456	0.00794702	health2	nVECs
CTGAAACTCTCTAAGG-1_2	7392	2067	7394	2069	0.857034	0.00933189	health2	nVECs
CTGAAACTCTGATTCT-1_2	8039	2318	8042	2321	0.861808	0.0145486	health2	cVECs
CTGATAGCAGGTTTCA-1_2	4064	1435	4068	1439	0.874959	0.00786627	health2	nVECs
CTGCTGTGTCTCATCC-1_2	6974	1867	6977	1870	0.851229	0.00659309	health2	nVECs
CTGGTCTAGGCTAGGT-1_2	4983	1517	4985	1519	0.860423	0.00561685	health2	nVECs
CTTACCGGTATCGCAT-1_2	9282	2634	9290	2642	0.862379	0.0179763	health2	cVECs
CTTGGCTAGAGATGAG-1_2	2512	921	2512	921	0.871836	0.0119427	health2	nVECs
CTTGGCTCAGTTAACC-1_2	19071	3886	19074	3889	0.838661	0.0117962	health2	nVECs
CTTTGCGCATTTGCCC-1_2	6195	1801	6202	1808	0.858845	0.0146727	health2	nVECs
CTTTGCGTCACCCGAG-1_2	7626	2249	7627	2250	0.863441	0.0112757	health2	nVECs
GAACATCAGATATGGT-1_2	4785	1584	4787	1586	0.869633	0.0121161	health2	nVECs
GAACATCAGGCCATAG-1_2	5763	1583	5766	1586	0.850947	0.00693722	health2	nVECs
GAACGGAAGTTCGATC-1_2	15112	3422	15120	3429	0.845825	0.0111111	health2	nVECs
GAACGGACACATTCGA-1_2	5686	1801	5690	1805	0.867212	0.0314587	health2	cVECs
GAATAAGAGCTGTTCA-1_2	8213	2464	8216	2467	0.86653	0.0153359	health2	cVECs
GAATGAAAGTTGAGTA-1_2	11170	3052	11179	3061	0.861047	0.0184274	health2	cVECs
GAATGAAGTAGCGTGA-1_2	11844	2825	11846	2827	0.847248	0.0260848	health2	cVECs
GAATGAATCCTAGAAC-1_2	11465	2491	11472	2498	0.83692	0.00950139	health2	nVECs
GACGCGTCAGTTCATG-1_2	2782	1100	2790	1107	0.883487	0.00824373	health2	nVECs
GACGGCTGTTATCGGT-1_2	8228	2283	8231	2286	0.857902	0.00947637	health2	nVECs
GACGTTATCGACAGCC-1_2	2578	1186	2581	1189	0.90134	0.0120108	health2	nVECs
GACTAACGTTCACCTC-1_2	2347	986	2348	987	0.888337	0.0204429	health2	nVECs
GAGTCCGCAGGTGCCT-1_2	22999	4674	23014	4688	0.841585	0.0201182	health2	cVECs
GATCAGTCATTATCTC-1_2	11411	2951	11415	2955	0.855349	0.0101621	health2	nVECs
GATCAGTGTACAGACG-1_2	3926	1290	3926	1290	0.865507	0.00866021	health2	nVECs
GATCGATTCACTTACT-1_2	5261	1735	5263	1737	0.870625	0.00874026	health2	nVECs
GATCTAGCACGAGGTA-1_2	12547	3105	12549	3107	0.85208	0.0105188	health2	nVECs
GATGAAATCCCAAGTA-1_2	10173	2291	10180	2298	0.838713	0.00726916	health2	nVECs
GATGAGGCAGCGTTCG-1_2	41331	5643	41347	5659	0.812907	0.0171476	health2	cVECs
GCAAACTAGACAGACC-1_2	12570	2948	12581	2959	0.84668	0.00874334	health2	nVECs
GCAAACTTCTGAGTGT-1_2	5485	1969	5487	1971	0.881089	0.0317113	health2	cVECs
GCACTCTCACCGGAAA-1_2	2841	1094	2842	1095	0.880065	0.00879662	health2	nVECs
GCACTCTGTGTGCGTC-1_2	3202	1233	3204	1235	0.881899	0.00717853	health2	nVECs
GCAGCCAGTTACGACT-1_2	8720	2446	8721	2447	0.859936	0.0111226	health2	nVECs
GCAGTTAAGACTAGGC-1_2	23099	3804	23104	3809	0.820593	0.0101281	health2	nVECs
GCATACACAAGGACAC-1_2	18359	3785	18362	3788	0.83923	0.00822351	health2	cVECs
GCATACACACTTAACG-1_2	7008	2319	7010	2321	0.875175	0.00556348	health2	nVECs
GCCTCTACATGCCCGA-1_2	3173	1360	3173	1360	0.894921	0.0236369	health2	cVECs
GCTCCTACACCAGGCT-1_2	8842	2416	8844	2418	0.857299	0.00915875	health2	cVECs
GCTCTGTAGGATCGCA-1_2	3456	1242	3463	1249	0.87487	0.00490904	health2	nVECs
GCTTCCAAGAGGTACC-1_2	6023	1765	6034	1775	0.859439	0.00447464	health2	nVECs
GGACAAGAGGTAGCCA-1_2	9423	2926	9440	2942	0.872621	0.0272246	health2	tVECs
GGACATTTCTGTCAAG-1_2	4761	1678	4763	1680	0.876948	0.0310729	health2	cVECs
GGAGCAAAGGAGTACC-1_2	7851	2160	7856	2165	0.856299	0.00751018	health2	cVECs
GGATTACCAGGGTACA-1_2	4099	1417	4101	1419	0.872427	0.00902219	health2	nVECs
GGCGACTCAAGTAGTA-1_2	5961	1729	5961	1729	0.857622	0.00754907	health2	nVECs
GGCTCGACATGCAATC-1_2	13111	3289	13119	3297	0.854348	0.0343014	health2	cVECs
GGGCATCTCAGCTCGG-1_2	4051	1480	4052	1481	0.878837	0.00789733	health2	nVECs
GGGTTGCCAGTGGAGT-1_2	12689	2953	12691	2955	0.845756	0.011583	health2	cVECs
GGTGTTAGTTGAACTC-1_2	32951	4917	32967	4932	0.817388	0.0101617	health2	nVECs
GTAACGTAGCTCTCGG-1_2	9058	2252	9063	2257	0.847435	0.0088271	health2	tVECs
GTACGTATCGCAAACT-1_2	4198	1453	4201	1456	0.872993	0.00547489	health2	nVECs
GTACTCCAGTGGACGT-1_2	2657	1267	2659	1269	0.906195	0.0157954	health2	nVECs
GTACTTTTCCGTAGTA-1_2	4036	1519	4037	1520	0.88236	0.0205598	health2	nVECs
GTAGGCCTCTTGTACT-1_2	13046	3438	13052	3441	0.85932	0.0274287	health2	cVECs
GTATCTTGTCTCCCTA-1_2	10488	2629	10490	2631	0.850612	0.0178265	health2	cVECs
GTCAAGTCAGCTTCGG-1_2	17087	3559	17100	3571	0.839309	0.00795322	health2	nVECs
GTCACAAGTTAAGTAG-1_2	13941	3288	13948	3295	0.848798	0.0128334	health2	nVECs
GTCACGGCAGCGTCCA-1_2	3652	1321	3658	1327	0.876412	0.0150355	health2	nVECs
GTCGGGTGTCGCTTCT-1_2	7585	2474	7588	2477	0.874694	0.0187138	health2	cVECs
GTCTCGTTCAAGATCC-1_2	4496	1471	4497	1472	0.867225	0.00956193	health2	nVECs
GTGCATAAGTAGCCGA-1_2	4592	1291	4596	1295	0.849794	0.0102263	health2	nVECs
GTGTGCGTCCCAAGTA-1_2	23862	4183	23867	4188	0.827358	0.0207818	health2	cVECs
GTGTTAGTCTTGTATC-1_2	10627	2637	10639	2649	0.850054	0.0119372	health2	nVECs
GTTAAGCTCCTATGTT-1_2	4754	1604	4755	1605	0.871728	0.0134595	health2	cVECs
GTTCTCGCAGACGCCT-1_2	5066	1952	5066	1952	0.888199	0.00967233	health2	cVECs
TAAGAGAAGTGCCAGA-1_2	3678	1410	3678	1410	0.88322	0.00734095	health2	nVECs
TAAGTGCTCTTCAACT-1_2	4496	1366	4498	1368	0.858491	0.0104491	health2	nVECs
TACCTATGTATATGGA-1_2	4491	1397	4492	1398	0.861207	0.00823687	health2	nVECs
TACGGATAGCTAGGCA-1_2	2243	860	2246	863	0.876052	0.0569902	health2	cVECs
TACGGGCTCACAAACC-1_2	4802	1581	4804	1583	0.869046	0.0151957	health2	nVECs
TAGCCGGGTAGAGTGC-1_2	4446	1492	4446	1492	0.87001	0.0074224	health2	nVECs
TAGGCATCACCAACCG-1_2	4026	1487	4026	1487	0.880006	0.0114257	health2	cVECs
TAGGCATGTCATGCCG-1_2	23958	4598	23963	4603	0.836398	0.0162751	health2	nVECs
TATCAGGAGCCGATTT-1_2	9116	2225	9125	2234	0.845678	0.00756164	health2	nVECs
TCAGCTCGTGTAATGA-1_2	3562	1337	3565	1340	0.880364	0.00504909	health2	nVECs
TCAGGATTCGGAAATA-1_2	3894	1306	3895	1307	0.867921	0.00821566	health2	nVECs
TCAGGTAAGAGCTGCA-1_2	3901	1448	3910	1457	0.880653	0.0235294	health2	tVECs
TCAGGTAAGATCCCGC-1_2	25713	4550	25740	4575	0.829906	0.0188034	health2	cVECs
TCATTACTCACCTTAT-1_2	13889	3336	13894	3341	0.850597	0.0115877	health2	nVECs
TCGGGACTCGTTTATC-1_2	3051	1144	3053	1146	0.877884	0.0111366	health2	nVECs
TCTCATACATGGTAGG-1_2	8825	2581	8830	2586	0.864841	0.00906002	health2	nVECs
TCTCTAATCTGTCTCG-1_2	9039	2636	9045	2642	0.864909	0.00784964	health2	nVECs
TCTTCGGTCGGTTAAC-1_2	12634	3267	12645	3278	0.857064	0.0221431	health2	tVECs
TGACTAGCATACTCTT-1_2	16203	3477	16205	3479	0.841271	0.00814563	health2	nVECs
TGACTTTCATTGGTAC-1_2	5456	1912	5457	1913	0.878179	0.0124611	health2	cVECs
TGAGAGGGTGCACCAC-1_2	2668	1104	2671	1107	0.888368	0.0044927	health2	cVECs
TGAGCATAGGTGCAAC-1_2	3284	1439	3287	1442	0.89825	0.010648	health2	tVECs
TGAGGGAAGACCCACC-1_2	4313	1667	4313	1667	0.886418	0.0111291	health2	nVECs
TGCACCTGTTCCATGA-1_2	25431	4234	25457	4260	0.823779	0.0128452	health2	nVECs
TGCGTGGAGGCCGAAT-1_2	4820	1394	4820	1394	0.853712	0.00394191	health2	nVECs
TGCGTGGGTGGACGAT-1_2	7346	2272	7347	2273	0.868211	0.00666939	health2	nVECs
TGCTGCTAGAATGTTG-1_2	15057	3368	15088	3398	0.845067	0.0216066	health2	cVECs
TGCTGCTCAGCTCGCA-1_2	7901	2312	7916	2326	0.863564	0.00732693	health2	nVECs
TGGCCAGTCGGTTCGG-1_2	5360	1528	5366	1534	0.854189	0.00652255	health2	nVECs
TGGCTGGAGAGCTGCA-1_2	5639	1736	5643	1740	0.863799	0.0108099	health2	nVECs
TGGCTGGGTTGCGCAC-1_2	9502	2776	9506	2780	0.865773	0.0204082	health2	cVECs
TGGTTCCGTAAGGGAA-1_2	5544	1645	5545	1646	0.859112	0.00739405	health2	nVECs
TGTGGTAAGAATGTTG-1_2	10736	2541	10739	2544	0.844839	0.00800819	health2	cVECs
TGTTCCGGTTCTGGTA-1_2	4967	1737	4973	1743	0.876828	0.016489	health2	tVECs
TGTTCCGTCGCAAACT-1_2	5583	1909	5584	1910	0.875656	0.010745	health2	nVECs
TTAGTTCCACACATGT-1_2	3313	1169	3315	1171	0.871629	0.00452489	health2	nVECs
TTCGAAGTCGCCATAA-1_2	15304	3116	15305	3117	0.834857	0.00764456	health2	nVECs
TTCGAAGTCTGCAGTA-1_2	5043	1650	5046	1653	0.869111	0.00812525	health2	nVECs
TTCTCCTTCACATGCA-1_2	3659	1333	3665	1338	0.877214	0.0100955	health2	nVECs
TTGCCGTAGAAGGCCT-1_2	5539	1859	5541	1861	0.873426	0.0101065	health2	cVECs
TTGCCGTTCTACTCAT-1_2	17760	3756	17764	3760	0.841312	0.00928845	health2	nVECs
TTGGAACCAAAGCGGT-1_2	7332	1721	7339	1725	0.837324	0.00708543	health2	nVECs
TTGGAACCACCCATGG-1_2	4906	1609	4922	1625	0.869645	0.0121902	health2	nVECs
TTGGAACCATCTATGG-1_2	4326	1197	4328	1199	0.846693	0.00554529	health2	nVECs
TTGGAACGTCGACTGC-1_2	17104	3420	17105	3421	0.834881	0.0112248	health2	nVECs
TTTACTGAGACAATAC-1_2	5093	1510	5097	1514	0.857798	0.00568962	health2	nVECs
AAACGGGTCGTAGGAG-1_3	3400	1299	3401	1300	0.881736	0.0323434	calcific1	cVECs
AAGACCTAGTTACGGG-1_3	2522	1171	2524	1173	0.90218	0.0186212	calcific1	cVECs
AAGCCGCAGTACCGGA-1_3	4140	1578	4141	1579	0.884238	0.0323593	calcific1	cVECs
AAGGTTCTCTCCAACC-1_3	5999	2042	6000	2043	0.876161	0.0355	calcific1	nVECs
AAGTCTGCATGGGAAC-1_3	2661	1126	2661	1126	0.890948	0.0150319	calcific1	cVECs
AATCGGTCAGTCACTA-1_3	6258	2126	6259	2127	0.876534	0.0110241	calcific1	cVECs
AATCGGTTCTTACCGC-1_3	2418	980	2420	982	0.884242	0.0173554	calcific1	tVECs
ACAGCTAAGGCGTACA-1_3	5621	1852	5622	1853	0.871459	0.0320171	calcific1	cVECs
ACAGCTAGTTGATTGC-1_3	4827	1887	4828	1888	0.889308	0.0130489	calcific1	cVECs
ACGATACCAGTACACT-1_3	2475	1011	2475	1011	0.885423	0.0185859	calcific1	cVECs
ACGGGCTAGCACGCCT-1_3	3088	1291	3089	1292	0.891526	0.015539	calcific1	cVECs
ACTGAACAGTACGTTC-1_3	4764	1753	4768	1757	0.88213	0.020344	calcific1	cVECs
ACTTTCAAGGCACATG-1_3	2394	1140	2395	1141	0.904708	0.0325678	calcific1	cVECs
ACTTTCATCCGAATGT-1_3	4052	1524	4053	1525	0.882336	0.0209721	calcific1	nVECs
AGGTCATCAACACGCC-1_3	6543	2289	6547	2293	0.880599	0.0253551	calcific1	cVECs
ATCCGAAAGTAGTGCG-1_3	3371	1385	3372	1386	0.890551	0.0133452	calcific1	nVECs
ATGCGATTCGACGGAA-1_3	5108	1807	5109	1808	0.878345	0.0105696	calcific1	nVECs
CAACCAAGTCGATTGT-1_3	2619	1032	2619	1032	0.881674	0.0148912	calcific1	cVECs
CACCAGGCATTGCGGC-1_3	2298	1031	2299	1032	0.896518	0.0178338	calcific1	tVECs
CAGCAGCTCCTGCCAT-1_3	3666	1396	3667	1397	0.882414	0.00599945	calcific1	cVECs
CATCGAACAGTCAGCC-1_3	3602	1265	3603	1266	0.872287	0.01471	calcific1	cVECs
CCCATACAGAGCCCAA-1_3	2830	1213	2832	1215	0.893538	0.0261299	calcific1	cVECs
CCTACCAGTTAGGGTG-1_3	4281	1627	4282	1628	0.884352	0.0249883	calcific1	cVECs
CGACCTTGTGGTCTCG-1_3	4383	1661	4383	1661	0.884287	0.0164271	calcific1	cVECs
CGAGCACCAGCTCGAC-1_3	6445	2122	6445	2122	0.87334	0.0189294	calcific1	nVECs
CGCGGTAGTGTATGGG-1_3	2552	1087	2553	1088	0.891278	0.0195848	calcific1	cVECs
CGCGTTTAGTTAGCGG-1_3	5138	1908	5144	1914	0.88431	0.0289658	calcific1	cVECs
CGTCACTGTATTCTCT-1_3	4581	1839	4585	1843	0.891894	0.010687	calcific1	cVECs
CGTGTAATCCGTAGTA-1_3	2258	1087	2259	1088	0.905398	0.0115095	calcific1	cVECs
CTAACTTGTCTCTCTG-1_3	2269	1134	2277	1142	0.910734	0.020202	calcific1	tVECs
CTACGTCAGCTAGTGG-1_3	3105	1308	3106	1309	0.892543	0.0173857	calcific1	nVECs
CTAGCCTAGGCGTACA-1_3	3168	1194	3170	1196	0.879086	0.0359621	calcific1	cVECs
CTAGCCTGTCAATACC-1_3	2116	993	2118	995	0.90135	0.0160529	calcific1	cVECs
CTGAAACAGTCCAGGA-1_3	2127	890	2128	891	0.886389	0.00798872	calcific1	nVECs
CTGTTTAAGTGCTGCC-1_3	2956	1193	2957	1194	0.886527	0.0125127	calcific1	cVECs
CTTGGCTCAGATCCAT-1_3	6060	2238	6060	2238	0.885627	0.00907591	calcific1	nVECs
GACACGCCAAACGTGG-1_3	3412	1664	3416	1668	0.911895	0.0184426	calcific1	cVECs
GACGCGTGTCTTTCAT-1_3	7998	2390	7998	2390	0.865594	0.00537634	calcific1	nVECs
GACGCGTGTGACCAAG-1_3	2303	1190	2304	1191	0.914774	0.0147569	calcific1	cVECs
GAGTCCGCAGGTGCCT-1_3	2200	986	2202	988	0.895878	0.0158946	calcific1	nVECs
GATGAGGGTTCCGGCA-1_3	2106	1029	2108	1031	0.906551	0.0256167	calcific1	cVECs
GCAAACTAGATCGGGT-1_3	4887	1815	4887	1815	0.883394	0.0126867	calcific1	cVECs
GCGCCAATCACCGGGT-1_3	4229	1642	4232	1645	0.88684	0.0231569	calcific1	cVECs
GCTCTGTTCTGTTTGT-1_3	4838	1930	4840	1932	0.891763	0.0072314	calcific1	cVECs
GCTTCCATCAATAAGG-1_3	3253	1357	3253	1357	0.891893	0.020289	calcific1	cVECs
GCTTGAACACGTTGGC-1_3	2918	1098	2918	1098	0.877497	0.0143934	calcific1	cVECs
GGAACTTGTTGCTCCT-1_3	4351	1674	4356	1679	0.886225	0.0176768	calcific1	cVECs
GGAGCAAAGAGCAATT-1_3	2495	1078	2496	1079	0.892789	0.0240385	calcific1	cVECs
GGATGTTCATGCGCAC-1_3	5863	2074	5863	2074	0.880229	0.0104042	calcific1	nVECs
GGGAATGAGCAATATG-1_3	6570	2250	6573	2253	0.8782	0.0120189	calcific1	cVECs
GGGAGATCAAGGGTCA-1_3	5194	1844	5196	1846	0.879043	0.0205928	calcific1	cVECs
GGTGCGTGTAACGACG-1_3	5612	2007	5613	2008	0.880926	0.0162124	calcific1	nVECs
GGTGTTACACTTCGAA-1_3	2780	1291	2782	1293	0.90339	0.011862	calcific1	cVECs
GTAACTGGTGCTTCTC-1_3	4257	1488	4257	1488	0.874211	0.0155039	calcific1	cVECs
GTACTTTCACGTAAGG-1_3	2302	979	2303	980	0.889638	0.0130265	calcific1	cVECs
GTCGTAACAAGAAGAG-1_3	3063	1253	3064	1254	0.888709	0.00718016	calcific1	tVECs
GTCTCGTAGGAACTGC-1_3	3853	1503	3855	1505	0.886089	0.0298314	calcific1	cVECs
GTCTTCGAGGAGTTTA-1_3	3364	1346	3366	1348	0.887323	0.0225787	calcific1	cVECs
GTGCGGTTCTCAACTT-1_3	2668	1280	2672	1284	0.907124	0.0194611	calcific1	cVECs
GTTCGGGCAGTCAGAG-1_3	3469	1354	3475	1360	0.884942	0.0270504	calcific1	cVECs
GTTCTCGGTCAATACC-1_3	3060	1212	3061	1213	0.884676	0.0225417	calcific1	cVECs
TATCTCATCACAGTAC-1_3	4482	1782	4486	1786	0.890473	0.0120374	calcific1	tVECs
TCCACACAGACTTGAA-1_3	2237	974	2239	976	0.892359	0.0187584	calcific1	cVECs
TCCACACCACGGCTAC-1_3	2847	1451	2854	1458	0.915584	0.0406447	calcific1	tVECs
TCCCGATGTGACTCAT-1_3	2196	918	2198	920	0.886823	0.0236579	calcific1	cVECs
TGACTTTTCCATGCTC-1_3	2138	859	2140	861	0.881273	0.0149533	calcific1	cVECs
TGCGGGTCAACTGGCC-1_3	3959	1476	3961	1478	0.881002	0.0133805	calcific1	cVECs
TGTCCCACACGGCCAT-1_3	2074	971	2074	971	0.900631	0.0139826	calcific1	cVECs
TGTGTTTCACTTAAGC-1_3	2899	1213	2900	1214	0.890775	0.0172414	calcific1	cVECs
TGTGTTTGTAGGGACT-1_3	4232	1654	4233	1655	0.887541	0.0210253	calcific1	cVECs
TTCTCCTAGGGTATCG-1_3	3419	1320	3422	1323	0.883224	0.0175336	calcific1	cVECs
TTGCCGTGTGTGAAAT-1_3	2359	1003	2359	1003	0.889873	0.0127173	calcific1	cVECs
TTTCCTCAGGGAACGG-1_3	4152	1608	4155	1611	0.886288	0.0363418	calcific1	cVECs
TTTGTCAGTAGAAAGG-1_3	5736	1958	5740	1962	0.875971	0.021777	calcific1	cVECs
AACTCTTTCCTTTACA-1_4	2636	1154	2636	1154	0.895134	0.0193475	calcific2	cVECs
AACTGGTTCCTATTCA-1_4	2861	1326	2863	1328	0.903488	0.0164163	calcific2	cVECs
AAGCCGCGTCGTCTTC-1_4	2286	949	2286	949	0.886335	0.0332458	calcific2	cVECs
AATCCAGGTGCAGACA-1_4	2511	1129	2511	1129	0.897892	0.0111509	calcific2	nVECs
ACACCAATCGTAGATC-1_4	2007	950	2008	951	0.901724	0.0139442	calcific2	cVECs
ACATGGTGTCTAACGT-1_4	2078	963	2078	963	0.89932	0.00962464	calcific2	nVECs
ACCCACTGTAAGTGGC-1_4	3444	1369	3444	1369	0.886725	0.0162602	calcific2	cVECs
ACCGTAACAGGCAGTA-1_4	3828	1571	3831	1574	0.892193	0.0125294	calcific2	cVECs
ACGGAGAAGATGAGAG-1_4	2093	1003	2095	1005	0.903945	0.0138425	calcific2	cVECs
ACGGGCTCATGCAACT-1_4	2436	1029	2437	1030	0.889568	0.0250308	calcific2	cVECs
AGATCTGCAGGGTACA-1_4	3505	1485	3507	1487	0.894885	0.0185344	calcific2	cVECs
AGCTCCTCAATCACAC-1_4	2277	977	2279	979	0.890712	0.0193067	calcific2	cVECs
AGGCCACAGTACGCGA-1_4	2291	949	2292	950	0.886171	0.013089	calcific2	cVECs
AGGCCGTAGCGCTTAT-1_4	3303	1409	3305	1411	0.894963	0.0205749	calcific2	cVECs
AGGCCGTCAAATTGCC-1_4	3346	1341	3347	1342	0.887392	0.0128473	calcific2	nVECs
AGGGAGTGTACAGCAG-1_4	2496	1119	2496	1119	0.897442	0.0200321	calcific2	tVECs
AGTAGTCAGAGTAAGG-1_4	2296	998	2296	998	0.89234	0.0195993	calcific2	nVECs
AGTCTTTCACAAGACG-1_4	2012	978	2012	978	0.905168	0.0154076	calcific2	nVECs
AGTTGGTTCTCGTTTA-1_4	3076	1355	3077	1356	0.897977	0.0168996	calcific2	nVECs
ATAACGCAGCTACCGC-1_4	3176	1347	3177	1348	0.893682	0.0110167	calcific2	cVECs
ATCATGGCAGGAACGT-1_4	2219	1020	2221	1022	0.89927	0.0121567	calcific2	nVECs
ATTTCTGGTCTAGCGC-1_4	2038	970	2038	970	0.902565	0.0107949	calcific2	cVECs
CAGCCGAAGCCTTGAT-1_4	2980	1130	2981	1131	0.878856	0.016102	calcific2	cVECs
CATATGGGTGCACCAC-1_4	3498	1490	3500	1492	0.895516	0.00885714	calcific2	cVECs
CCATGTCGTCCAGTTA-1_4	3309	1342	3311	1344	0.88876	0.0211416	calcific2	cVECs
CCCAGTTAGCCTTGAT-1_4	3058	1357	3058	1357	0.898762	0.0150425	calcific2	cVECs
CCGGTAGAGACTGTAA-1_4	2115	1048	2116	1049	0.908363	0.057656	calcific2	cVECs
CCTACACCAGTACACT-1_4	2015	1035	2015	1035	0.912436	0.0183623	calcific2	nVECs
CCTACACGTCTTCGTC-1_4	2131	964	2134	967	0.896741	0.0140581	calcific2	nVECs
CCTATTAAGTCTCGGC-1_4	2456	1116	2458	1118	0.899091	0.0256306	calcific2	nVECs
CGAACATTCCAAGTAC-1_4	4265	1532	4267	1534	0.877608	0.0283572	calcific2	cVECs
CGAATGTCAGACACTT-1_4	5881	2072	5883	2074	0.879884	0.0173381	calcific2	nVECs
CGGTTAATCCAGGGCT-1_4	2073	1025	2075	1027	0.907915	0.0178313	calcific2	cVECs
CGTGAGCGTGCACCAC-1_4	2441	1153	2441	1153	0.903843	0.00737403	calcific2	nVECs
CGTTGGGTCAGTGTTG-1_4	2692	1210	2694	1212	0.898876	0.0211581	calcific2	nVECs
CGTTGGGTCCTCAACC-1_4	2788	1225	2790	1227	0.896459	0.0100358	calcific2	nVECs
CTACCCACAGCTCCGA-1_4	3116	1400	3116	1400	0.900541	0.0118742	calcific2	nVECs
CTCATTACAGCATGAG-1_4	2058	1010	2059	1011	0.906778	0.00922778	calcific2	cVECs
CTCGGAGAGAGCCTAG-1_4	2276	1123	2277	1124	0.908679	0.010101	calcific2	nVECs
CTCTACGAGCGATGAC-1_4	2004	926	2004	926	0.898456	0.0344311	calcific2	cVECs
GAACATCGTGGTTTCA-1_4	2174	1060	2174	1060	0.906524	0.0188592	calcific2	cVECs
GAATAAGCACAGCCCA-1_4	2542	1316	2542	1316	0.916034	0.0129819	calcific2	cVECs
GAATGAATCAGCCTAA-1_4	4131	1732	4134	1735	0.895732	0.0133043	calcific2	cVECs
GAGTCCGAGGCAGTCA-1_4	2458	1090	2458	1090	0.895842	0.0496338	calcific2	cVECs
GAGTCCGTCACCGGGT-1_4	2743	1238	2743	1238	0.899511	0.0113015	calcific2	nVECs
GATCGTACAGATGGGT-1_4	3546	1442	3547	1443	0.889969	0.00704821	calcific2	nVECs
GATGAAAAGTCGCCGT-1_4	2832	1183	2833	1184	0.890247	0.0105895	calcific2	cVECs
GCATGTACATAACCTG-1_4	2291	1163	2293	1165	0.912487	0.0143916	calcific2	tVECs
GCCTCTATCCGAAGAG-1_4	2223	990	2225	992	0.895195	0.00898876	calcific2	nVECs
GCGACCAGTAGCGATG-1_4	3171	1304	3175	1308	0.890016	0.00629921	calcific2	nVECs
GCGCAGTCATGTAAGA-1_4	3112	1418	3112	1418	0.902273	0.0196015	calcific2	nVECs
GCGCGATAGGTGATAT-1_4	2348	1010	2349	1011	0.891384	0.0515113	calcific2	cVECs
GCTTGAACACCGATAT-1_4	2041	930	2041	930	0.896865	0.0127389	calcific2	cVECs
GGAACTTAGTCGATAA-1_4	2593	1204	2594	1205	0.902465	0.0165767	calcific2	nVECs
GGTGTTACACAGGCCT-1_4	3085	1345	3087	1347	0.896786	0.0149012	calcific2	cVECs
GGTGTTAGTCGCGGTT-1_4	2201	973	2201	973	0.893943	0.0386188	calcific2	cVECs
GTAACGTGTACCGGCT-1_4	2087	1043	2091	1047	0.909526	0.0153037	calcific2	tVECs
GTAGTCAAGCGATCCC-1_4	2273	999	2273	999	0.893632	0.0325561	calcific2	cVECs
GTATCTTAGCTGTTCA-1_4	2228	1050	2229	1051	0.90248	0.0116644	calcific2	nVECs
GTCAAGTGTGTTAAGA-1_4	2516	1180	2518	1182	0.903431	0.022637	calcific2	cVECs
GTCGGGTCACGAAATA-1_4	2221	1019	2222	1020	0.898963	0.0171017	calcific2	nVECs
GTCTCGTTCCAAACAC-1_4	2625	1170	2625	1170	0.897359	0.0129524	calcific2	nVECs
GTGAAGGGTCGACTAT-1_4	2138	1005	2138	1005	0.901549	0.0130964	calcific2	nVECs
GTTACAGGTGTGACCC-1_4	4236	1683	4237	1684	0.88952	0.0139249	calcific2	cVECs
GTTTCTATCGGCTTGG-1_4	2773	1204	2774	1205	0.894828	0.0122567	calcific2	nVECs
TAAGCGTGTGTCGCTG-1_4	2104	957	2104	957	0.897042	0.013308	calcific2	nVECs
TACACGAAGCCAGAAC-1_4	4195	1656	4196	1657	0.88862	0.014061	calcific2	cVECs
TACCTATAGACACTAA-1_4	2516	1208	2516	1208	0.906301	0.00953895	calcific2	cVECs
TACGGATAGCTGAACG-1_4	2162	997	2162	997	0.899198	0.0120259	calcific2	cVECs
TACGGATTCCGTAGTA-1_4	2756	1208	2756	1208	0.895877	0.0195936	calcific2	cVECs
TAGGCATGTCAAACTC-1_4	2639	1117	2639	1117	0.890869	0.00871542	calcific2	nVECs
TAGTGGTTCAAGCCTA-1_4	2559	1185	2561	1187	0.902019	0.0070285	calcific2	cVECs
TCAGCAAGTGAGTGAC-1_4	2103	1027	2103	1027	0.906324	0.0256776	calcific2	cVECs
TCGGTAAAGTATCTCG-1_4	2388	1082	2390	1084	0.898363	0.0117155	calcific2	cVECs
TGGTTAGCAGTACACT-1_4	2592	1117	2592	1117	0.892905	0.0173611	calcific2	cVECs
TGTCCCACACGCGAAA-1_4	2054	899	2054	899	0.891674	0.0160662	calcific2	cVECs
TGTGTTTCAATCGGTT-1_4	2008	1049	2009	1050	0.914686	0.0223992	calcific2	cVECs
TTAGGACCATCTGGTA-1_4	2250	1049	2250	1049	0.901137	0.0195556	calcific2	cVECs
TTCGAAGAGGTGATTA-1_4	3078	1274	3079	1275	0.890237	0.0233842	calcific2	cVECs
TTCGGTCGTCTAACGT-1_4	2334	1045	2334	1045	0.896385	0.0154242	calcific2	tVECs
TTCTCAATCGTCTGAA-1_4	2909	1273	2912	1276	0.896559	0.0168269	calcific2	cVECs
TTGCGTCTCCTATTCA-1_4	2055	979	2055	979	0.902793	0.0184915	calcific2	cVECs
TTGGAACAGATGGGTC-1_4	2042	1036	2043	1037	0.911038	0.0190896	calcific2	cVECs
TTGGCAATCGAATCCA-1_4	2868	1448	2870	1450	0.91425	0.0108014	calcific2	cVECs
TTTACTGTCTGACCTC-1_4	2447	1059	2449	1061	0.892808	0.0106166	calcific2	nVECs
AACTTTCTCGAGGTAG-1_5	4759	1633	4763	1637	0.873886	0.0186857	calcific3	cVECs
AAGGAGCAGCAATATG-1_5	4122	1632	4123	1633	0.88874	0.0186757	calcific3	cVECs
AAGTCTGCATGCCACG-1_5	2646	1128	2647	1129	0.891882	0.00528901	calcific3	cVECs
ACACCCTCACCTATCC-1_5	9209	2352	9212	2355	0.850578	0.0185627	calcific3	cVECs
ACACCGGCATGCTAGT-1_5	3505	1465	3505	1465	0.893122	0.0122682	calcific3	cVECs
ACTGAGTCATCTCGCT-1_5	4543	1747	4545	1749	0.886606	0.0235424	calcific3	cVECs
AGAGCTTCAAGCCATT-1_5	4083	1483	4084	1484	0.878249	0.0176298	calcific3	cVECs
AGCGTCGAGTGGAGAA-1_5	2548	1043	2549	1044	0.886193	0.0160847	calcific3	tVECs
AGGCCACAGATCCTGT-1_5	5477	1861	5478	1862	0.874648	0.0135086	calcific3	cVECs
ATCATGGAGTCCCACG-1_5	2829	1199	2831	1201	0.89212	0.00565171	calcific3	cVECs
ATCTGCCGTTCTCATT-1_5	2175	885	2177	887	0.883178	0.0238861	calcific3	cVECs
CAAGTTGCAAGGTGTG-1_5	2272	1109	2275	1111	0.907278	0.00483516	calcific3	cVECs
CACCTTGAGACACGAC-1_5	2359	1171	2366	1178	0.910235	0.0147929	calcific3	cVECs
CAGAATCTCCGTTGCT-1_5	3108	1107	3115	1114	0.872169	0.0208668	calcific3	cVECs
CAGAGAGTCGAGGTAG-1_5	2220	997	2220	997	0.896108	0.0265766	calcific3	cVECs
CAGCATAGTACCGAGA-1_5	2777	1147	2777	1147	0.888484	0.0165646	calcific3	cVECs
CATCAGAGTGCAGACA-1_5	2029	967	2029	967	0.902683	0.0433711	calcific3	cVECs
CCTAAAGCAGATGGCA-1_5	8479	2717	8483	2721	0.874299	0.0075445	calcific3	nVECs
CCTACACTCATCATTC-1_5	4135	1380	4135	1380	0.868215	0.0135429	calcific3	cVECs
CCTATTAAGACATAAC-1_5	4146	1677	4146	1677	0.891339	0.00964785	calcific3	cVECs
CCTTTCTTCGTAGGTT-1_5	3166	1338	3168	1340	0.893258	0.0239899	calcific3	cVECs
CGAACATAGCTCCCAG-1_5	9677	2810	9680	2813	0.865348	0.00919421	calcific3	cVECs
CGAGAAGTCGTCCAGG-1_5	3209	1348	3209	1348	0.892573	0.0218136	calcific3	cVECs
CGAGCCATCCTCCTAG-1_5	3950	1381	3952	1383	0.873223	0.020496	calcific3	cVECs
CGATCGGGTGACAAAT-1_5	6931	2275	6936	2280	0.87421	0.016436	calcific3	cVECs
CGATGTAAGCCCAATT-1_5	3654	1292	3654	1292	0.873271	0.0290093	calcific3	cVECs
CGGAGTCCAGCAGTTT-1_5	2101	1015	2102	1016	0.904973	0.0104662	calcific3	cVECs
CGGAGTCTCGGAGCAA-1_5	4661	1641	4662	1642	0.876464	0.0126555	calcific3	cVECs
CGGCTAGGTACCGAGA-1_5	4024	1523	4024	1523	0.882941	0.0156561	calcific3	cVECs
CGTCTACAGGCATTGG-1_5	2773	1101	2773	1101	0.883483	0.0140642	calcific3	cVECs
CGTTCTGAGACTAGGC-1_5	2958	1242	2959	1243	0.891484	0.0108145	calcific3	cVECs
CTAGTGAGTACAGACG-1_5	5064	1596	5065	1597	0.864688	0.0294176	calcific3	cVECs
CTCGTACTCTGCGTAA-1_5	2115	1000	2117	1002	0.902321	0.0203118	calcific3	cVECs
CTCGTCAGTCCTAGCG-1_5	2100	949	2100	949	0.896168	0.00714286	calcific3	cVECs
CTCTACGTCACTATTC-1_5	2551	1109	2552	1110	0.893874	0.0227273	calcific3	nVECs
CTCTACGTCCGTAGGC-1_5	4728	1682	4732	1686	0.878046	0.0177515	calcific3	cVECs
CTGATCCTCGATAGAA-1_5	2233	1078	2236	1081	0.905762	0.0107335	calcific3	nVECs
GACACGCTCAGTTAGC-1_5	6346	2030	6349	2033	0.869943	0.00992282	calcific3	cVECs
GACGGCTGTAAAGGAG-1_5	2488	1076	2488	1076	0.892799	0.0164791	calcific3	cVECs
GATGAAAGTTCCCTTG-1_5	2892	1270	2894	1272	0.896862	0.00691085	calcific3	nVECs
GATGCTACATTGGCGC-1_5	2599	1089	2601	1091	0.889517	0.00961169	calcific3	nVECs
GCATGCGAGGCATTGG-1_5	3555	1244	3556	1245	0.871643	0.0219348	calcific3	cVECs
GCGCCAATCGGAATCT-1_5	3748	1281	3749	1282	0.869603	0.00400107	calcific3	cVECs
GCTGCAGTCCAGTATG-1_5	4293	1683	4294	1684	0.888099	0.0156032	calcific3	cVECs
GGCTCGAAGCCAGGAT-1_5	2016	941	2016	941	0.899863	0.00892857	calcific3	nVECs
GTACGTACATCTGGTA-1_5	2110	919	2110	919	0.891415	0.0161137	calcific3	cVECs
GTACTCCGTGCAACGA-1_5	3115	1142	3115	1142	0.875255	0.00802568	calcific3	nVECs
GTAGGCCTCAAACCGT-1_5	3606	1398	3606	1398	0.884308	0.0102607	calcific3	cVECs
GTCTCGTCATGGATGG-1_5	2937	1369	2937	1369	0.904409	0.0187266	calcific3	cVECs
GTGAAGGGTCGTTGTA-1_5	2723	1088	2724	1089	0.884089	0.0242291	calcific3	cVECs
GTTCGGGGTAATCGTC-1_5	2245	1022	2245	1022	0.898017	0.023608	calcific3	cVECs
TAAGTGCTCACTCCTG-1_5	7297	2363	7300	2366	0.873345	0.0143836	calcific3	cVECs
TACTCGCGTTCTGTTT-1_5	11752	3055	11774	3072	0.856666	0.0122303	calcific3	nVECs
TACTTGTGTCTAGTCA-1_5	2064	1062	2064	1062	0.912938	0.00968992	calcific3	nVECs
TATCTCAAGCTACCTA-1_5	2112	821	2117	826	0.877097	0.0165328	calcific3	cVECs
TCAGCTCTCTTCGAGA-1_5	2810	1230	2810	1230	0.895961	0.0153025	calcific3	nVECs
TCCCGATTCATACGGT-1_5	3319	1365	3319	1365	0.890408	0.0138596	calcific3	cVECs
TCTGGAAGTTTGTTGG-1_5	5818	1997	5823	2002	0.876849	0.0233557	calcific3	nVECs
TCTTCGGTCACATGCA-1_5	9057	2700	9061	2704	0.867287	0.0154508	calcific3	cVECs
TGCACCTGTCGATTGT-1_5	2036	897	2037	898	0.892501	0.00490918	calcific3	nVECs
TGCGTGGGTCTAGAGG-1_5	2494	1104	2495	1105	0.895878	0.0156313	calcific3	cVECs
TGGACGCAGCTTTGGT-1_5	2176	1002	2178	1004	0.899246	0.0165289	calcific3	cVECs
TTTGTCATCTCTAGGA-1_5	6242	2088	6244	2090	0.874767	0.0193786	calcific3	cVECs
AACCATGCAATAGAGT-1_6	2015	995	2017	997	0.907402	0.0128904	calcific4	nVECs
AACTCAGAGCTAGTCT-1_6	3844	1525	3846	1527	0.888098	0.0221009	calcific4	nVECs
AACTCTTTCGGCGCAT-1_6	3257	1273	3262	1278	0.884174	0.00582465	calcific4	nVECs
AAGCCGCAGCGATTCT-1_6	4023	1323	4025	1325	0.866136	0.0163975	calcific4	nVECs
ACCCACTGTGGCGAAT-1_6	2819	1169	2820	1170	0.889265	0.00780142	calcific4	cVECs
ACGAGCCAGCTGCAAG-1_6	13442	3483	13451	3492	0.858146	0.00669095	calcific4	nVECs
ACGATGTTCTCGATGA-1_6	2123	887	2124	888	0.886167	0.0150659	calcific4	cVECs
ACGCAGCGTCCAACTA-1_6	2448	1051	2448	1051	0.891641	0.00898693	calcific4	nVECs
ACGGGCTTCGTTGCCT-1_6	2236	1030	2238	1032	0.899643	0.00848972	calcific4	nVECs
ACTTACTAGCTAAGAT-1_6	2304	1011	2304	1011	0.893611	0.00737847	calcific4	nVECs
AGCATACTCTTGCCGT-1_6	4304	1559	4306	1561	0.878739	0.0111472	calcific4	tVECs
AGTCTTTGTCTTTCAT-1_6	8177	2327	8180	2330	0.86061	0.0169927	calcific4	nVECs
CAAGGCCAGAGCTATA-1_6	3424	1303	3425	1304	0.881351	0.0166423	calcific4	cVECs
CAGCAGCGTACCATCA-1_6	2790	1125	2790	1125	0.88552	0.011828	calcific4	nVECs
CCATTCGGTGTGACGA-1_6	2881	1149	2881	1149	0.884602	0.0142312	calcific4	cVECs
CCCTCCTCAGGATTGG-1_6	4190	1516	4192	1518	0.878217	0.0109733	calcific4	nVECs
CCTTCGATCATTGCGA-1_6	3384	1151	3386	1153	0.867451	0.00620201	calcific4	nVECs
CGATCGGTCTCAAACG-1_6	5052	1635	5052	1635	0.867706	0.0104909	calcific4	cVECs
CGGAGCTCAGACGCCT-1_6	4021	1463	4028	1470	0.878568	0.010427	calcific4	nVECs
CGTCCATCAGCCAGAA-1_6	2263	919	2264	920	0.883427	0.00662544	calcific4	nVECs
CGTGAGCAGCTGATAA-1_6	2247	931	2247	931	0.88583	0.00890076	calcific4	cVECs
CTTCTCTGTTACTGAC-1_6	6080	1842	6084	1846	0.863126	0.0139711	calcific4	cVECs
GAATGAACACGGCGTT-1_6	2093	1004	2093	1004	0.903927	0.0215002	calcific4	cVECs
GACTACACACTCGACG-1_6	2956	1269	2957	1270	0.894249	0.0087927	calcific4	nVECs
GATCGATCAGACGCTC-1_6	4004	1506	4007	1509	0.882278	0.00973297	calcific4	nVECs
GATCGCGCATGCGCAC-1_6	4636	1833	4637	1834	0.890122	0.00927324	calcific4	cVECs
GCACTCTCAGTAACGG-1_6	2122	1006	2127	1011	0.902933	0.0112835	calcific4	cVECs
GCATGTAAGTCACGCC-1_6	3198	1260	3198	1260	0.884587	0.0196998	calcific4	cVECs
GGAAAGCCAAAGAATC-1_6	3454	1336	3459	1341	0.883716	0.0187916	calcific4	cVECs
GGCTGGTTCACAGGCC-1_6	4795	1697	4802	1704	0.877778	0.0129113	calcific4	tVECs
GGGCACTGTCCGTTAA-1_6	2116	1013	2116	1013	0.903803	0.00850662	calcific4	nVECs
GTACTCCAGGCACATG-1_6	4231	1560	4233	1562	0.880615	0.00685093	calcific4	tVECs
GTATCTTGTAAGAGAG-1_6	16573	3690	16577	3694	0.845477	0.0179767	calcific4	cVECs
GTCACGGCACAACGTT-1_6	5382	1697	5383	1698	0.865697	0.0115177	calcific4	nVECs
GTCATTTGTTTAAGCC-1_6	2237	998	2237	998	0.895352	0.00849352	calcific4	cVECs
GTTCGGGAGCACCGCT-1_6	3376	1176	3376	1176	0.870198	0.00947867	calcific4	cVECs
TAGTTGGTCACAACGT-1_6	2019	919	2021	921	0.896748	0.0138545	calcific4	cVECs
TAGTTGGTCTCCTATA-1_6	6569	2055	6573	2059	0.867957	0.00578123	calcific4	nVECs
TCGCGAGCAGGTCGTC-1_6	5803	1683	5806	1686	0.857323	0.00895625	calcific4	nVECs
TCGGGACTCACCACCT-1_6	5633	1768	5633	1768	0.865824	0.00603586	calcific4	nVECs
TCGTAGAAGGCATGGT-1_6	2584	1023	2588	1027	0.882391	0.00772798	calcific4	nVECs
TCGTAGATCGCAAGCC-1_6	3006	1161	3008	1163	0.88135	0.00465426	calcific4	nVECs
TCTGGAAGTGTGACCC-1_6	4076	1718	4085	1727	0.896461	0.019339	calcific4	tVECs
AAACCTGCACATCTTT-1_1	3709	1249	3711	1251	0.867703	0.00781461	health1	aVICs
AAACCTGCATTCCTCG-1_1	3514	1471	3514	1471	0.893342	0.0059761	health1	cVICs
AAACCTGGTTAGAACA-1_1	6808	1968	6810	1970	0.859468	0.0030837	health1	cVICs
AAACCTGGTTGCCTCT-1_1	3278	1413	3281	1416	0.896205	0.00914355	health1	cVICs
AAACCTGTCTGGGCCA-1_1	2301	868	2302	869	0.874161	0.00825369	health1	sVICs
AAACGGGGTTGGTGGA-1_1	7823	2244	7824	2245	0.860737	0.00357873	health1	aVICs
AAAGATGAGATTACCC-1_1	16764	3466	16770	3472	0.8381	0.00661896	health1	aVICs
AAAGATGGTACTTAGC-1_1	6843	2199	6845	2201	0.871524	0.00336012	health1	aVICs
AAAGTAGGTCATACTG-1_1	5644	2337	5646	2339	0.897991	0.0042508	health1	sVICs
AAAGTAGGTGACAAAT-1_1	2821	1179	2821	1179	0.89019	0.00602623	health1	aVICs
AAATGCCAGGGCTTCC-1_1	6233	1715	6233	1715	0.852312	0.00898444	health1	cVICs
AAATGCCAGTACGTTC-1_1	3630	1315	3630	1315	0.876126	0.00826446	health1	cVICs
AAATGCCTCTTAACCT-1_1	2218	858	2219	859	0.876825	0.00856242	health1	aVICs
AACACGTCACCGAATT-1_1	4760	1704	4761	1705	0.878736	0.0084016	health1	cVICs
AACACGTCACGTCTCT-1_1	2131	842	2132	843	0.878947	0.0136023	health1	cVICs
AACCATGAGGTGCAAC-1_1	20716	4182	20727	4193	0.83922	0.00598253	health1	aVICs
AACCATGGTAGTAGTA-1_1	2677	1104	2679	1106	0.887917	0.00671892	health1	aVICs
AACCGCGCAGGCGATA-1_1	6065	1659	6066	1660	0.851227	0.00609957	health1	cVICs
AACCGCGCATCACGAT-1_1	2163	868	2164	869	0.881197	0.00415896	health1	aVICs
AACCGCGCATCCTTGC-1_1	3112	1294	3114	1296	0.891017	0.00834939	health1	cVICs
AACCGCGTCTCTGTCG-1_1	4477	1370	4477	1370	0.859143	0.00647755	health1	cVICs
AACGTTGAGATGCCAG-1_1	9830	2649	9836	2655	0.857556	0.00538837	health1	aVICs
AACTCTTGTAAAGTCA-1_1	2014	787	2015	788	0.8766	0.00595533	health1	aVICs
AACTCTTGTCCGAATT-1_1	6626	2253	6628	2255	0.877469	0.0110139	health1	aVICs
AACTTTCCATGCTGGC-1_1	8677	2288	8685	2296	0.853305	0.00472078	health1	sVICs
AAGACCTAGCACCGCT-1_1	15122	3811	15127	3815	0.856868	0.0076023	health1	aVICs
AAGACCTCATGTTCCC-1_1	8502	2380	8504	2382	0.859355	0.00587959	health1	aVICs
AAGACCTGTGGTGTAG-1_1	5649	1882	5650	1883	0.872817	0.00371681	health1	aVICs
AAGACCTGTTTAAGCC-1_1	6887	2131	6890	2134	0.86738	0.00493469	health1	aVICs
AAGACCTTCACAAACC-1_1	8118	2296	8118	2296	0.859705	0.00529687	health1	iVICs
AAGCCGCAGTCCAGGA-1_1	4804	1758	4807	1761	0.881551	0.00644893	health1	aVICs
AAGCCGCGTCTGCAAT-1_1	6259	2067	6264	2072	0.873458	0.0083014	health1	mVICs
AAGGAGCAGTACGATA-1_1	5152	1821	5155	1824	0.878455	0.00465567	health1	aVICs
AAGGCAGCAGTCAGAG-1_1	4589	1511	4591	1513	0.868356	0.00762361	health1	cVICs
AAGGCAGGTATTACCG-1_1	7766	2217	7770	2221	0.860202	0.00501931	health1	cVICs
AAGTCTGAGCTAACTC-1_1	8841	2449	8843	2451	0.858801	0.00429718	health1	cVICs
AAGTCTGAGTGTACGG-1_1	13746	3208	13759	3216	0.847467	0.00981176	health1	iVICs
AAGTCTGGTGGTACAG-1_1	4482	1792	4483	1793	0.891009	0.0089226	health1	aVICs
AATCCAGCAATAGCGG-1_1	2342	1045	2346	1049	0.896285	0.00852515	health1	aVICs
AATCCAGTCCCAAGTA-1_1	5064	1639	5064	1639	0.867751	0.00750395	health1	cVICs
ACACCAATCGTCGTTC-1_1	4237	1585	4237	1585	0.882266	0.00542837	health1	cVICs
ACAGCCGCAAGTTCTG-1_1	3361	1309	3361	1309	0.88387	0.0068432	health1	cVICs
ACAGCTACATTATCTC-1_1	4043	1434	4048	1439	0.875478	0.00617589	health1	aVICs
ACATCAGCAAGCCGCT-1_1	2457	1001	2460	1004	0.885223	0.00853659	health1	cVICs
ACATCAGGTACTCGCG-1_1	3628	1576	3629	1577	0.898321	0.00578672	health1	sVICs
ACATCAGTCGGCGCTA-1_1	3487	1473	3488	1474	0.894405	0.00516055	health1	aVICs
ACATGGTAGAGCTTCT-1_1	5008	1738	5012	1742	0.875956	0.00937749	health1	cVICs
ACATGGTCAATGGATA-1_1	4556	1507	4557	1508	0.868729	0.00504718	health1	cVICs
ACATGGTCAGGCTCAC-1_1	2695	1266	2699	1270	0.904582	0.0148203	health1	cVICs
ACATGGTCATCGGTTA-1_1	6236	2251	6237	2252	0.883423	0.00641334	health1	cVICs
ACATGGTGTGTTAAGA-1_1	8908	2381	8913	2386	0.855101	0.00359026	health1	liVICs
ACATGGTTCTTAGCCC-1_1	3921	1471	3922	1472	0.881564	0.00611933	health1	cVICs
ACCAGTATCGGCTACG-1_1	8496	2208	8499	2211	0.851177	0.00576538	health1	cVICs
ACCCACTAGACACGAC-1_1	6410	1937	6413	1940	0.863606	0.00343053	health1	cVICs
ACCCACTGTACAGCAG-1_1	8155	2233	8162	2240	0.856447	0.0077187	health1	aVICs
ACCGTAAAGCAAATCA-1_1	2299	932	2300	933	0.883439	0.00695652	health1	aVICs
ACCGTAATCTGAAAGA-1_1	5544	1772	5545	1773	0.867733	0.0135257	health1	aVICs
ACCTTTACACGAAGCA-1_1	5275	1787	5276	1788	0.873751	0.00530705	health1	aVICs
ACCTTTACATCTCGCT-1_1	5242	1640	5244	1642	0.864426	0.00610221	health1	aVICs
ACGAGCCAGCGTGAGT-1_1	3150	1412	3152	1414	0.900492	0.00824873	health1	aVICs
ACGAGCCTCCAAACTG-1_1	4084	1568	4084	1568	0.884871	0.00734574	health1	aVICs
ACGAGGATCTGTCTCG-1_1	2111	821	2112	822	0.876734	0.0132576	health1	cVICs
ACGATACAGGCTAGCA-1_1	5402	1867	5404	1869	0.876469	0.00573649	health1	cVICs
ACGATGTAGTAATCCC-1_1	2905	1304	2905	1304	0.899551	0.00481928	health1	aVICs
ACGATGTGTACGACCC-1_1	6922	1917	6924	1919	0.854888	0.00375505	health1	cVICs
ACGCAGCAGCACCGTC-1_1	2924	1085	2926	1087	0.875935	0.0218729	health1	iVICs
ACGCAGCAGGAGTTTA-1_1	8812	2331	8814	2333	0.85368	0.00476515	health1	aVICs
ACGCAGCCACATTTCT-1_1	6408	1984	6409	1985	0.866284	0.00733344	health1	cVICs
ACGCCAGCAAGTCTAC-1_1	4037	1468	4038	1469	0.878224	0.00445765	health1	aVICs
ACGCCAGGTAGGGTAC-1_1	5507	1905	5509	1907	0.876848	0.00816845	health1	aVICs
ACGCCGAGTCATACTG-1_1	8184	2376	8188	2380	0.862873	0.00598437	health1	aVICs
ACGCCGATCACCACCT-1_1	2551	1087	2551	1087	0.89125	0.00588005	health1	cVICs
ACGGAGACACGGTAGA-1_1	3662	1481	3663	1482	0.889729	0.010374	health1	aVICs
ACGGCCACAAGTAGTA-1_1	4518	1685	4519	1686	0.882851	0.00973667	health1	cVICs
ACGGCCAGTGCAGTAG-1_1	4078	1644	4080	1646	0.890815	0.00612745	health1	sVICs
ACGGCCAGTTAAAGAC-1_1	4340	1436	4345	1439	0.868079	0.00414269	health1	iVICs
ACGGCCATCTTAACCT-1_1	7088	2342	7091	2345	0.875201	0.0100127	health1	aVICs
ACGGGTCAGATCTGCT-1_1	2385	915	2385	915	0.876812	0.00712788	health1	iVICs
ACGGGTCAGTTCGCGC-1_1	3342	1289	3344	1291	0.882716	0.00448565	health1	cVICs
ACTATCTCATGCCTAA-1_1	7345	1956	7347	1958	0.851453	0.00694161	health1	cVICs
ACTGAACAGTCTTGCA-1_1	4356	1578	4359	1581	0.878975	0.00481762	health1	aVICs
ACTGAACGTAAACACA-1_1	5662	1667	5662	1667	0.858503	0.00777111	health1	iVICs
ACTGAACTCATCACCC-1_1	4044	1526	4045	1527	0.882703	0.00766378	health1	cVICs
ACTGAGTAGTTCGCAT-1_1	3106	1110	3106	1110	0.872035	0.0083709	health1	cVICs
ACTGATGCACGAAAGC-1_1	2195	959	2195	959	0.892377	0.0127563	health1	cVICs
ACTGATGTCGCATGAT-1_1	8047	2376	8049	2378	0.864423	0.00708163	health1	aVICs
ACTGCTCCACCGCTAG-1_1	7647	2256	7648	2257	0.863523	0.00457636	health1	cVICs
ACTGCTCGTCCGTCAG-1_1	6216	2098	6218	2100	0.875731	0.00434223	health1	aVICs
ACTGCTCTCGAACGGA-1_1	11433	2662	11434	2663	0.844062	0.00472276	health1	iVICs
ACTGTCCGTCGGCACT-1_1	2383	1016	2383	1016	0.890371	0.00419639	health1	cVICs
ACTTACTGTCGAGATG-1_1	2220	856	2222	858	0.87652	0.019802	health1	cVICs
ACTTGTTCACGTCTCT-1_1	2285	1012	2285	1012	0.894696	0.0148796	health1	iVICs
ACTTGTTCAGTACACT-1_1	5433	1726	5435	1728	0.866766	0.0023919	health1	aVICs
ACTTTCAAGCGTGTCC-1_1	6988	1802	6989	1803	0.846942	0.00658177	health1	cVICs
AGAATAGTCTTAGCCC-1_1	6499	2070	6502	2073	0.869803	0.0104583	health1	iVICs
AGAATAGTCTTGTTTG-1_1	3890	1438	3891	1439	0.879668	0.0077101	health1	aVICs
AGACGTTCAGACGCAA-1_1	6002	1894	6002	1894	0.867423	0.00433189	health1	aVICs
AGAGCGACACATTAGC-1_1	2879	1241	2880	1242	0.894412	0.00625	health1	cVICs
AGAGCGAGTAGGGACT-1_1	7462	2222	7465	2225	0.864267	0.0087073	health1	iVICs
AGAGCGATCGGCGGTT-1_1	5839	1894	5843	1898	0.870351	0.0049632	health1	aVICs
AGAGCTTGTTTGTGTG-1_1	4998	1550	4999	1551	0.862588	0.0112022	health1	cVICs
AGATCTGGTATAGTAG-1_1	3276	1297	3277	1298	0.885591	0.0109857	health1	aVICs
AGATCTGGTCTGGAGA-1_1	3630	1395	3631	1396	0.883388	0.00743597	health1	aVICs
AGATCTGTCAGTCAGT-1_1	12198	2947	12202	2951	0.849144	0.00614653	health1	cVICs
AGATTGCTCAATCTCT-1_1	2179	939	2180	940	0.89057	0.00275229	health1	cVICs
AGCAGCCAGCAAATCA-1_1	8228	2304	8230	2306	0.85888	0.00522479	health1	cVICs
AGCATACCAGCGAACA-1_1	6416	2189	6421	2194	0.877517	0.00498365	health1	cVICs
AGCCTAACAGAAGCAC-1_1	8398	2357	8398	2357	0.85938	0.00512027	health1	cVICs
AGCCTAAGTCCTGCTT-1_1	6708	2166	6711	2169	0.871817	0.00432126	health1	cVICs
AGCGGTCGTAGCTCCG-1_1	9657	2492	9657	2492	0.852367	0.00952677	health1	aVICs
AGCGGTCTCGCCTGTT-1_1	4513	1715	4517	1719	0.885201	0.0061988	health1	aVICs
AGCTCCTAGAAGGGTA-1_1	6832	2076	6836	2080	0.86525	0.00672908	health1	sVICs
AGCTCCTAGTCATCCA-1_1	2962	1227	2963	1228	0.889815	0.0104624	health1	unknown
AGCTCTCCAAGAAGAG-1_1	6032	1720	6032	1720	0.855855	0.0066313	health1	iVICs
AGCTCTCCATGGAATA-1_1	11458	3246	11463	3251	0.865178	0.00270435	health1	sVICs
AGCTTGATCCCAGGTG-1_1	4953	1660	4953	1660	0.871508	0.00545124	health1	cVICs
AGGCCGTAGGCATGTG-1_1	2189	969	2190	970	0.894124	0.00456621	health1	cVICs
AGGCCGTCACCGAAAG-1_1	3031	1273	3039	1281	0.892274	0.011846	health1	sVICs
AGGCCGTCATGTAAGA-1_1	9231	2420	9233	2422	0.853438	0.00812304	health1	cVICs
AGGCCGTGTACCTACA-1_1	25722	3901	25728	3907	0.814402	0.00392568	health1	aVICs
AGGCCGTTCAACGGGA-1_1	2193	880	2193	880	0.881308	0.00775194	health1	iVICs
AGGCCGTTCGAGGTAG-1_1	13001	2725	13004	2728	0.835143	0.00499846	health1	iVICs
AGGGATGGTCCGACGT-1_1	4701	1749	4701	1749	0.883067	0.0102106	health1	aVICs
AGGGATGTCACTTCAT-1_1	6036	2003	6036	2003	0.873287	0.00447316	health1	iVICs
AGGGATGTCGGCGCTA-1_1	3436	1041	3437	1042	0.853426	0.00785569	health1	iVICs
AGGGATGTCTACCAGA-1_1	5378	2108	5380	2110	0.891042	0.00594796	health1	aVICs
AGGTCATAGATCGATA-1_1	7061	2083	7061	2083	0.862251	0.00580654	health1	aVICs
AGGTCCGTCAACCAAC-1_1	18189	3642	18194	3647	0.836149	0.00599099	health1	cVICs
AGTAGTCGTTCCGGCA-1_1	2229	1006	2230	1007	0.896881	0.0107623	health1	aVICs
AGTCTTTCAAGCGTAG-1_1	2299	1116	2302	1119	0.906822	0.0173762	health1	aVICs
AGTGAGGCAATGGAGC-1_1	4836	1429	4836	1429	0.856302	0.00537634	health1	cVICs
AGTGAGGCATCACGAT-1_1	4954	1717	4955	1718	0.875503	0.00908174	health1	aVICs
AGTGAGGTCGCTTGTC-1_1	3026	1043	3026	1043	0.867107	0.00495704	health1	cVICs
AGTGAGGTCGTAGGAG-1_1	8626	2323	8629	2326	0.855346	0.00428787	health1	cVICs
AGTGGGACACAACGTT-1_1	3704	1441	3704	1441	0.885109	0.00728942	health1	aVICs
AGTGGGACACTATCTT-1_1	6501	2182	6503	2184	0.875729	0.00538213	health1	aVICs
AGTGTCAAGACTTTCG-1_1	2056	895	2064	903	0.891688	0.0164729	health1	mVICs
AGTGTCACACGCATCG-1_1	3731	1422	3732	1423	0.882771	0.0107181	health1	aVICs
AGTGTCACAGCCTTTC-1_1	2601	1006	2603	1008	0.879369	0.00614675	health1	cVICs
AGTGTCAGTAAAGGAG-1_1	14000	3076	14003	3079	0.841347	0.00542741	health1	cVICs
AGTTGGTTCCAGAAGG-1_1	3969	1405	3970	1406	0.874734	0.0128463	health1	aVICs
ATAACGCCAAGGACTG-1_1	9792	2327	9794	2329	0.843699	0.0031652	health1	cVICs
ATAACGCTCCAAAGTC-1_1	2218	1008	2218	1008	0.897637	0.00946799	health1	cVICs
ATAAGAGCATATGAGA-1_1	3203	1265	3203	1265	0.884907	0.00530752	health1	aVICs
ATAAGAGCATTTGCCC-1_1	5118	1914	5118	1914	0.884835	0.00566628	health1	cVICs
ATAGACCGTACCATCA-1_1	3516	1312	3517	1313	0.879333	0.00739266	health1	aVICs
ATCACGACAAGAAGAG-1_1	3547	1280	3547	1280	0.875305	0.00817592	health1	aVICs
ATCACGAGTACCGCTG-1_1	3198	1085	3200	1087	0.86622	0.0065625	health1	cVICs
ATCACGATCTACTATC-1_1	2280	1006	2280	1006	0.89418	0.00526316	health1	unknown
ATCATCTAGTAACCCT-1_1	2083	994	2084	995	0.903259	0.00575816	health1	aVICs
ATCATCTTCGATCCCT-1_1	9289	2276	9292	2279	0.846182	0.00430478	health1	cVICs
ATCATGGAGCCATCGC-1_1	14513	3508	14523	3517	0.852024	0.00371824	health1	sVICs
ATCCACCGTCAACATC-1_1	4684	1459	4685	1460	0.862055	0.00747065	health1	cVICs
ATCCGAAAGACCTAGG-1_1	6640	1930	6645	1935	0.859826	0.00797592	health1	aVICs
ATCCGAAAGCTGATAA-1_1	3146	1151	3146	1151	0.875153	0.00731087	health1	cVICs
ATCCGAAGTGGCTCCA-1_1	3270	1390	3270	1390	0.894287	0.00550459	health1	unknown
ATCTACTAGAAACGCC-1_1	6107	2272	6110	2275	0.886673	0.00851064	health1	aVICs
ATCTGCCAGCTAAGAT-1_1	5407	1976	5407	1976	0.882889	0.00998705	health1	aVICs
ATCTGCCCACCACCAG-1_1	11628	2507	11631	2510	0.836201	0.00507265	health1	cVICs
ATGAGGGAGTCCAGGA-1_1	2708	1024	2709	1025	0.877044	0.00110742	health1	iVICs
ATGAGGGCAGTGACAG-1_1	4896	1668	4898	1670	0.87336	0.00918742	health1	liVICs
ATGAGGGGTTGGTTTG-1_1	6091	2038	6091	2038	0.874366	0.00656707	health1	iVICs
ATGAGGGTCCAGAAGG-1_1	7453	2237	7454	2238	0.865063	0.004293	health1	cVICs
ATGAGGGTCTTACCTA-1_1	4759	1612	4761	1614	0.872259	0.00756144	health1	cVICs
ATGGGAGGTAGCTAAA-1_1	3831	1443	3832	1444	0.881717	0.0106994	health1	aVICs
ATGTGTGCATGCATGT-1_1	7933	2628	7936	2631	0.877044	0.00856855	health1	iVICs
ATTACTCGTGGTGTAG-1_1	4147	1705	4149	1707	0.89339	0.0149434	health1	aVICs
ATTATCCTCAGCATGT-1_1	17784	3671	17791	3677	0.8389	0.00472149	health1	aVICs
ATTCTACCAAGAAGAG-1_1	4702	1570	4704	1572	0.870383	0.0104167	health1	aVICs
ATTCTACCACCGCTAG-1_1	7478	1980	7482	1984	0.851194	0.00507886	health1	cVICs
ATTCTACCATACTACG-1_1	8228	2206	8233	2211	0.854179	0.00279364	health1	cVICs
ATTGGACCAAAGGAAG-1_1	5854	1802	5858	1806	0.864367	0.00546262	health1	aVICs
ATTGGTGAGCCTATGT-1_1	2371	1037	2373	1039	0.893733	0.00589971	health1	aVICs
ATTTCTGAGGGAACGG-1_1	8148	2262	8150	2264	0.857771	0.0121472	health1	iVICs
ATTTCTGAGTAGTGCG-1_1	7342	2050	7343	2051	0.856719	0.00721776	health1	cVICs
ATTTCTGTCCACGAAT-1_1	15305	3430	15310	3435	0.84491	0.00476813	health1	cVICs
CAACTAGGTCTAGAGG-1_1	8736	2528	8738	2530	0.863427	0.0077821	health1	aVICs
CAAGAAAGTACCATCA-1_1	3535	1358	3535	1358	0.882908	0.00565771	health1	aVICs
CAAGATCAGATCGATA-1_1	6355	2054	6356	2055	0.871063	0.00503461	health1	liVICs
CAAGATCTCGTTGCCT-1_1	2338	983	2340	985	0.888467	0.00683761	health1	aVICs
CAAGTTGAGATCCGAG-1_1	6913	2197	6917	2201	0.870493	0.00983085	health1	iVICs
CAAGTTGGTTCGTGAT-1_1	2370	1088	2373	1091	0.900017	0.0105352	health1	aVICs
CACAAACAGGCAAAGA-1_1	11225	2722	11228	2725	0.848175	0.00445315	health1	cVICs
CACAAACGTGCATCTA-1_1	5494	1694	5495	1695	0.863422	0.00509554	health1	cVICs
CACAAACTCGGTGTTA-1_1	6189	1845	6191	1847	0.861464	0.00759167	health1	unknown
CACACAAAGTGCTGCC-1_1	8571	2662	8578	2669	0.871094	0.00501282	health1	aVICs
CACACAATCTCTTATG-1_1	8035	2317	8038	2320	0.861808	0.00796218	health1	aVICs
CACACAATCTTGTATC-1_1	2129	1035	2129	1035	0.905884	0.0108032	health1	aVICs
CACACCTCACATGTGT-1_1	4006	1317	4006	1317	0.8659	0.00449326	health1	cVICs
CACACTCTCCATGAAC-1_1	8777	2140	8779	2142	0.844647	0.0055815	health1	cVICs
CACAGGCTCTAACTGG-1_1	3027	1168	3028	1169	0.881263	0.0112285	health1	aVICs
CACAGGCTCTTGGGTA-1_1	3926	1550	3929	1553	0.887847	0.00509035	health1	aVICs
CACAGTAAGGGCTTCC-1_1	5830	1819	5831	1820	0.865718	0.00360144	health1	cVICs
CACAGTACATCGGAAG-1_1	2916	1315	2916	1315	0.900178	0.0102881	health1	aVICs
CACAGTAGTGCAACTT-1_1	7706	2346	7708	2348	0.867185	0.00492994	health1	cVICs
CACATAGGTTGCTCCT-1_1	5129	1746	5131	1748	0.873953	0.00545703	health1	aVICs
CACATTTCAGATGGCA-1_1	2973	1246	2974	1247	0.891322	0.00235373	health1	cVICs
CACATTTGTAGCTAAA-1_1	5527	1770	5528	1771	0.867912	0.00596961	health1	aVICs
CACATTTTCGCCCTTA-1_1	2858	1131	2860	1133	0.883653	0.0101399	health1	cVICs
CACATTTTCTGATTCT-1_1	2550	1208	2552	1210	0.90487	0.0031348	health1	aVICs
CACCACTCAATCCAAC-1_1	9873	2501	9874	2502	0.850743	0.00850719	health1	iVICs
CACCAGGCATTATCTC-1_1	3691	1515	3691	1515	0.891585	0.00812788	health1	aVICs
CACCAGGGTATGAATG-1_1	4426	1522	4428	1524	0.872958	0.0110659	health1	iVICs
CACCTTGGTAGAAAGG-1_1	9809	2748	9810	2749	0.861588	0.00733945	health1	aVICs
CACCTTGTCTAACCGA-1_1	6112	1808	6112	1808	0.860285	0.00556283	health1	cVICs
CACTCCAAGCGTGAAC-1_1	2348	928	2349	929	0.880486	0.00681141	health1	iVICs
CACTCCAAGTCCCACG-1_1	3978	1395	3978	1395	0.873574	0.00477627	health1	aVICs
CACTCCACACCTCGTT-1_1	4852	1627	4853	1628	0.871309	0.0039151	health1	cVICs
CACTCCACACGTAAGG-1_1	4479	1752	4479	1752	0.888352	0.00848404	health1	aVICs
CACTCCAGTCTCTTAT-1_1	9373	2447	9376	2450	0.853261	0.00895904	health1	cVICs
CACTCCATCACCGGGT-1_1	14803	3537	14808	3542	0.851037	0.0080362	health1	aVICs
CAGAATCCATTGTGCA-1_1	4761	1686	4762	1687	0.877461	0.00860983	health1	iVICs
CAGAATCTCTTTACGT-1_1	5551	1878	5554	1881	0.874428	0.00792222	health1	aVICs
CAGATCACACAAGCCC-1_1	4097	1362	4099	1364	0.867726	0.00731886	health1	cVICs
CAGCAGCCAAGCCGTC-1_1	6320	2005	6321	2006	0.868855	0.0107578	health1	aVICs
CAGCATAAGATGGCGT-1_1	10070	2607	10071	2608	0.853421	0.00645418	health1	cVICs
CAGCATAGTGTGAATA-1_1	5626	1640	5628	1642	0.857352	0.00923952	health1	aVICs
CAGCCGAAGAACTCGG-1_1	8953	2682	8955	2684	0.867593	0.00748185	health1	aVICs
CAGCCGAAGAGTCTGG-1_1	6041	1943	6043	1945	0.869796	0.00711567	health1	aVICs
CAGCGACAGCACCGTC-1_1	5756	1960	5756	1960	0.875572	0.007123	health1	cVICs
CAGCGACAGCTGCCCA-1_1	19725	3920	19731	3926	0.836746	0.00988293	health1	cVICs
CAGCTAAAGTGATCGG-1_1	14643	3494	14645	3496	0.850657	0.0075111	health1	aVICs
CAGCTAATCCTTGGTC-1_1	2454	1007	2454	1007	0.885882	0.00529747	health1	iVICs
CAGCTGGAGACGCTTT-1_1	3464	1348	3464	1348	0.884199	0.00721709	health1	aVICs
CAGCTGGCACATTAGC-1_1	6138	2093	6142	2097	0.876802	0.00716379	health1	cVICs
CAGGTGCCATATGAGA-1_1	5392	1802	5396	1806	0.87263	0.00481838	health1	cVICs
CAGGTGCTCCTTTACA-1_1	8483	2608	8485	2610	0.869673	0.00648203	health1	aVICs
CAGTAACAGAGACTAT-1_1	3969	1421	3970	1422	0.8761	0.00352645	health1	aVICs
CAGTAACAGCGAGAAA-1_1	2627	1165	2627	1165	0.896728	0.00799391	health1	cVICs
CAGTAACAGCTAACTC-1_1	10217	2990	10219	2992	0.866951	0.00518642	health1	cVICs
CAGTAACCACCAGATT-1_1	2431	1069	2432	1070	0.894689	0.00863487	health1	aVICs
CAGTAACGTACAGACG-1_1	4867	1775	4867	1775	0.881196	0.00821862	health1	aVICs
CAGTAACGTCAGTGGA-1_1	7731	2236	7732	2237	0.861475	0.00478531	health1	cVICs
CAGTCCTAGGCAGTCA-1_1	6874	2264	6894	2282	0.87491	0.00623731	health1	liVICs
CAGTCCTAGGCGCTCT-1_1	7973	2197	7979	2203	0.856755	0.00626645	health1	aVICs
CAGTCCTCACCGCTAG-1_1	5010	1687	5010	1687	0.872232	0.00698603	health1	aVICs
CAGTCCTCATGCGCAC-1_1	9301	2274	9301	2274	0.845852	0.00397807	health1	cVICs
CAGTCCTGTACCGTAT-1_1	5610	1721	5610	1721	0.863114	0.00427807	health1	cVICs
CAGTCCTTCTAACGGT-1_1	8884	2531	8889	2536	0.86206	0.00449994	health1	cVICs
CATATGGGTCAGCTAT-1_1	2013	862	2013	862	0.888513	0.000496771	health1	cVICs
CATATGGTCCTGTAGA-1_1	5764	1825	5768	1828	0.86731	0.00832178	health1	iVICs
CATATTCAGCCGTCGT-1_1	6697	1975	6702	1980	0.861602	0.00581916	health1	cVICs
CATATTCCACGGTTTA-1_1	4294	1612	4295	1613	0.882925	0.00698487	health1	aVICs
CATCAAGTCACTCTTA-1_1	3159	1182	3159	1182	0.878004	0.00474834	health1	aVICs
CATCAGACAGGATTGG-1_1	10531	2699	10535	2703	0.853134	0.00389179	health1	cVICs
CATCGAAAGGGCATGT-1_1	10508	2731	10513	2735	0.854597	0.00694378	health1	iVICs
CATCGAATCGAGCCCA-1_1	5810	1848	5817	1855	0.868155	0.0104865	health1	aVICs
CATGACAGTTAAAGTG-1_1	7104	2087	7105	2088	0.861918	0.00464462	health1	unknown
CATGACAGTTCCGTCT-1_1	5173	2010	5177	2014	0.889604	0.00618119	health1	aVICs
CATGACAGTTGCGCAC-1_1	6482	2082	6483	2083	0.870641	0.00740398	health1	aVICs
CATGCCTAGCCCTAAT-1_1	6961	2306	6964	2309	0.87524	0.00761057	health1	aVICs
CATTATCCAGCCTTTC-1_1	6655	2275	6657	2277	0.878137	0.00555806	health1	aVICs
CATTATCGTTCAGGCC-1_1	4492	1508	4494	1510	0.870325	0.00667557	health1	cVICs
CATTCGCTCGTACCGG-1_1	2413	1167	2413	1167	0.906731	0.0103605	health1	aVICs
CCAATCCAGGCCGAAT-1_1	3825	1600	3826	1601	0.894396	0.00470465	health1	aVICs
CCAATCCCATGTCCTC-1_1	2371	1063	2372	1064	0.896841	0.00674536	health1	aVICs
CCAATCCGTAAATGAC-1_1	5376	1757	5376	1757	0.869805	0.00688244	health1	iVICs
CCAATCCGTAACGTTC-1_1	5573	1760	5573	1760	0.866374	0.00807465	health1	cVICs
CCAATCCTCAACGCTA-1_1	9644	2411	9644	2411	0.84889	0.00528826	health1	cVICs
CCACCTATCAACACAC-1_1	2465	1009	2466	1010	0.88571	0.0129765	health1	iVICs
CCACTACCACATCCAA-1_1	3588	1284	3598	1294	0.875107	0.0077821	health1	mVICs
CCACTACCACGCCAGT-1_1	8826	2173	8828	2175	0.845812	0.00509742	health1	cVICs
CCACTACGTTCAGCGC-1_1	2749	1021	2751	1023	0.875093	0.0130862	health1	iVICs
CCAGCGAAGCTAGTTC-1_1	6707	1915	6707	1915	0.857741	0.007604	health1	cVICs
CCAGCGAGTTCACCTC-1_1	2813	1143	2813	1143	0.886604	0.0117312	health1	aVICs
CCATTCGCACCCATTC-1_1	2819	1117	2821	1119	0.883616	0.00815314	health1	cVICs
CCCAATCGTTTGTTGG-1_1	3551	1327	3554	1330	0.87978	0.00365785	health1	cVICs
CCCAATCTCCGAAGAG-1_1	3953	1581	3955	1583	0.88945	0.00606827	health1	aVICs
CCCAGTTGTAAGGGCT-1_1	7538	2274	7542	2278	0.86591	0.00808804	health1	aVICs
CCCAGTTGTCCCTTGT-1_1	5061	1396	5064	1399	0.84919	0.00533175	health1	cVICs
CCCAGTTTCGTTTGCC-1_1	3552	1134	3552	1134	0.86034	0.00647523	health1	cVICs
CCCATACGTGGTACAG-1_1	2239	998	2241	1000	0.895404	0.00490852	health1	aVICs
CCCTCCTAGCTTTGGT-1_1	2616	1260	2617	1261	0.907224	0.00917081	health1	unknown
CCGGGATTCGACCAGC-1_1	5526	1785	5528	1787	0.868955	0.00705499	health1	aVICs
CCGGTAGCAAGGTGTG-1_1	3092	1205	3093	1206	0.882811	0.0109926	health1	unknown
CCGTACTCACAGTCGC-1_1	7074	2147	7078	2151	0.865641	0.00480362	health1	sVICs
CCGTACTCAGCTGTTA-1_1	6153	2062	6153	2062	0.874693	0.00633837	health1	aVICs
CCGTACTGTAGAGTGC-1_1	2610	1115	2610	1115	0.891892	0.00727969	health1	aVICs
CCGTACTGTCAGAGGT-1_1	5898	1920	5900	1922	0.870825	0.00372881	health1	aVICs
CCGTACTGTCTTCAAG-1_1	3564	1192	3565	1193	0.866157	0.00532959	health1	cVICs
CCGTTCAAGGTGGGTT-1_1	2298	1018	2299	1019	0.89488	0.00739452	health1	iVICs
CCGTTCACAGTCACTA-1_1	5546	1874	5549	1877	0.874273	0.00234276	health1	sVICs
CCGTTCAGTATCGCAT-1_1	7662	2255	7667	2260	0.863432	0.00639103	health1	cVICs
CCTAAAGGTCTCCATC-1_1	4886	1751	4888	1753	0.879281	0.0094108	health1	aVICs
CCTAAAGGTCTGGTCG-1_1	4992	1720	4996	1724	0.875066	0.0120096	health1	aVICs
CCTACCACAAAGTCAA-1_1	6933	2130	6933	2130	0.866558	0.00750036	health1	cVICs
CCTACCACAATCGGTT-1_1	2625	1139	2625	1139	0.893948	0.0102857	health1	cVICs
CCTACCATCCCTTGTG-1_1	12798	3331	12799	3332	0.857695	0.00812563	health1	aVICs
CCTAGCTCATCATCCC-1_1	5097	1880	5098	1881	0.883204	0.0160847	health1	aVICs
CCTAGCTCATCGTCGG-1_1	4923	1495	4924	1496	0.859875	0.0030463	health1	cVICs
CCTAGCTTCGGTTCGG-1_1	6249	1917	6250	1918	0.864845	0.00656	health1	cVICs
CCTAGCTTCGTCGTTC-1_1	2514	941	2514	941	0.874491	0.00278441	health1	cVICs
CCTATTATCGGATGTT-1_1	2776	1091	2776	1091	0.882212	0.00144092	health1	iVICs
CCTCAGTAGAAGGCCT-1_1	4669	1663	4669	1663	0.877813	0.00642536	health1	cVICs
CCTCAGTAGTCCATAC-1_1	6394	1774	6397	1777	0.853838	0.00218853	health1	cVICs
CCTCAGTTCAGTGCAT-1_1	2894	1271	2894	1271	0.896764	0.00967519	health1	aVICs
CCTCTGACACCAACCG-1_1	3139	1134	3139	1134	0.873547	0.0035043	health1	cVICs
CCTCTGAGTTCAGACT-1_1	5046	1798	5046	1798	0.878973	0.00435989	health1	aVICs
CCTCTGATCACTATTC-1_1	5131	1577	5133	1579	0.862011	0.00448081	health1	aVICs
CCTTACGTCAGCTGGC-1_1	4002	1362	4003	1363	0.870117	0.00449663	health1	aVICs
CCTTCCCAGTACACCT-1_1	3232	1256	3235	1259	0.88323	0.00989181	health1	iVICs
CCTTCCCTCTCTTGAT-1_1	3589	1416	3594	1421	0.886661	0.00639955	health1	iVICs
CCTTCCCTCTTCAACT-1_1	2490	1042	2491	1043	0.888678	0.0136491	health1	cVICs
CCTTCGAGTAGGAGTC-1_1	14764	2936	14775	2946	0.832045	0.00595601	health1	cVICs
CCTTTCTAGATGCGAC-1_1	12425	2952	12432	2959	0.847749	0.00748069	health1	cVICs
CCTTTCTGTCTCATCC-1_1	9605	2684	9609	2688	0.861086	0.0129046	health1	aVICs
CGAACATTCGGCTACG-1_1	2283	990	2284	991	0.892035	0.00700525	health1	cVICs
CGACTTCAGATCGATA-1_1	2348	881	2348	881	0.873699	0.0076661	health1	iVICs
CGACTTCAGGCACATG-1_1	9181	2404	9185	2408	0.85329	0.00370169	health1	unknown
CGAGAAGCAGTAAGAT-1_1	3407	1109	3407	1109	0.862008	0.00381567	health1	aVICs
CGAGCACAGCACCGCT-1_1	5609	1916	5610	1917	0.875608	0.00320856	health1	sVICs
CGAGCACTCTTTACAC-1_1	8981	2520	8987	2526	0.860588	0.0051185	health1	cVICs
CGATCGGAGCCGGTAA-1_1	5512	1856	5515	1859	0.873778	0.00435177	health1	cVICs
CGATCGGGTTGATTGC-1_1	2004	794	2005	795	0.878336	0.00349127	health1	cVICs
CGATGGCGTCGAGATG-1_1	4578	1804	4578	1804	0.889518	0.0111402	health1	aVICs
CGATGGCTCAGTACGT-1_1	3264	1302	3266	1304	0.886529	0.00581751	health1	cVICs
CGATGGCTCCTACAGA-1_1	10898	2972	10904	2974	0.860252	0.0132062	health1	iVICs
CGATGTAGTAGGGTAC-1_1	17311	3211	17317	3217	0.827527	0.00525495	health1	iVICs
CGATGTATCAACGGCC-1_1	5557	1887	5558	1888	0.874786	0.00575747	health1	cVICs
CGCCAAGTCACTCTTA-1_1	11812	2995	11814	2997	0.85372	0.00524801	health1	aVICs
CGCGGTAAGAATTCCC-1_1	3063	1241	3063	1241	0.887447	0.00816193	health1	cVICs
CGCGGTAAGTACGACG-1_1	8849	2413	8853	2417	0.857157	0.00858466	health1	aVICs
CGCGGTACAGATGGGT-1_1	4557	1342	4558	1343	0.854952	0.00460728	health1	iVICs
CGCGGTATCCGTTGTC-1_1	3383	1266	3383	1266	0.87905	0.00561632	health1	aVICs
CGCGGTATCTCCAGGG-1_1	4105	1693	4109	1697	0.893724	0.00413726	health1	sVICs
CGCGTTTGTTCGAATC-1_1	2803	1086	2805	1088	0.88071	0.0231729	health1	iVICs
CGCTATCCAAGGTTCT-1_1	3643	1508	3644	1509	0.892495	0.00768386	health1	aVICs
CGCTATCGTAGTGAAT-1_1	7412	2158	7413	2159	0.861565	0.00687981	health1	cVICs
CGCTGGATCAGCATGT-1_1	3117	1250	3118	1251	0.886482	0.00673509	health1	cVICs
CGCTTCAAGACACTAA-1_1	2602	1027	2602	1027	0.881786	0.0119139	health1	cVICs
CGGACACGTCATGCAT-1_1	7021	2137	7023	2139	0.865772	0.00541079	health1	cVICs
CGGACACGTGCAACTT-1_1	4372	1549	4374	1551	0.87633	0.00731596	health1	cVICs
CGGACGTGTATAGTAG-1_1	4986	2056	4992	2062	0.896172	0.0234375	health1	aVICs
CGGACGTGTTGAGGTG-1_1	2619	1132	2619	1132	0.893425	0.00687285	health1	cVICs
CGGACTGCATCACGAT-1_1	7942	2162	7943	2163	0.855146	0.00629485	health1	cVICs
CGGACTGGTTTAGGAA-1_1	2480	997	2480	997	0.883411	0.00685484	health1	cVICs
CGGAGCTTCAACGGGA-1_1	2202	981	2202	981	0.894954	0.010445	health1	aVICs
CGGAGCTTCTACTCAT-1_1	6469	2160	6470	2161	0.87503	0.00432767	health1	aVICs
CGGAGTCGTGAGCGAT-1_1	8563	2328	8565	2330	0.856239	0.00338587	health1	aVICs
CGGAGTCTCTAGCACA-1_1	4321	1408	4321	1408	0.866051	0.00671141	health1	aVICs
CGGCTAGAGCTAGGCA-1_1	3897	1661	3898	1662	0.896901	0.00923551	health1	aVICs
CGGCTAGAGGAGTCTG-1_1	2268	1038	2269	1039	0.898917	0.00661084	health1	aVICs
CGGGTCAAGTTGAGAT-1_1	5563	1803	5565	1805	0.869445	0.00736748	health1	cVICs
CGGGTCACAGCTCCGA-1_1	2777	1000	2780	1003	0.871447	0.00503597	health1	cVICs
CGGGTCACATGTCCTC-1_1	3329	1415	3329	1415	0.894513	0.0096125	health1	aVICs
CGGTTAACAGGGCATA-1_1	2046	754	2047	755	0.869177	0.00195408	health1	cVICs
CGGTTAAGTCACAAGG-1_1	6071	1720	6073	1722	0.855323	0.00444591	health1	iVICs
CGTAGCGCAGCGAACA-1_1	10752	2764	10757	2769	0.853816	0.00529888	health1	iVICs
CGTAGCGCATCTCCCA-1_1	8268	2052	8269	2053	0.845547	0.00253961	health1	cVICs
CGTAGCGGTAGAGTGC-1_1	14245	2960	14249	2964	0.835835	0.0039301	health1	cVICs
CGTAGCGTCGCTGATA-1_1	5498	1780	5500	1782	0.869142	0.00472727	health1	aVICs
CGTAGGCGTCATACTG-1_1	4603	1503	4607	1507	0.867527	0.0104189	health1	iVICs
CGTAGGCGTTCTGGTA-1_1	5606	1785	5608	1787	0.867509	0.00410128	health1	cVICs
CGTCACTAGTTGAGAT-1_1	6337	1827	6339	1829	0.858021	0.00504811	health1	cVICs
CGTCACTCAGGGTTAG-1_1	5264	1656	5268	1660	0.865238	0.00702354	health1	aVICs
CGTCACTGTACATCCA-1_1	2445	1069	2447	1071	0.894103	0.00858194	health1	aVICs
CGTCAGGCAAGACGTG-1_1	4004	1485	4005	1486	0.88048	0.00474407	health1	aVICs
CGTCAGGGTAAAGGAG-1_1	6518	2128	6522	2132	0.872694	0.0113462	health1	aVICs
CGTCAGGGTATATGAG-1_1	4718	1794	4718	1794	0.885693	0.00996185	health1	aVICs
CGTCCATAGATGTCGG-1_1	5123	1679	5127	1683	0.869596	0.0068266	health1	aVICs
CGTCCATAGTAAGTAC-1_1	4121	1565	4122	1566	0.883733	0.00485201	health1	aVICs
CGTCCATGTCTCTTTA-1_1	3784	1396	3786	1398	0.87908	0.00686741	health1	cVICs
CGTCTACGTAGGAGTC-1_1	2426	1179	2426	1179	0.907419	0.0136026	health1	aVICs
CGTCTACGTATTCGTG-1_1	2824	1076	2824	1076	0.878566	0.00885269	health1	aVICs
CGTGTAACAGTCACTA-1_1	2581	886	2581	886	0.863897	0.0123983	health1	iVICs
CGTTAGACACTTAAGC-1_1	2374	979	2375	980	0.886115	0.00673684	health1	cVICs
CGTTAGATCATAGCAC-1_1	5921	2050	5923	2052	0.87797	0.00422083	health1	liVICs
CGTTCTGGTTAAGTAG-1_1	2235	1033	2235	1033	0.899926	0.00402685	health1	aVICs
CGTTGGGCACAGACTT-1_1	4264	1431	4265	1432	0.869425	0.00586166	health1	cVICs
CTAACTTAGCTCCCAG-1_1	7663	2399	7666	2402	0.870257	0.00900078	health1	aVICs
CTAACTTTCACCTTAT-1_1	26159	4277	26169	4285	0.82212	0.00565555	health1	cVICs
CTAAGACGTTACTGAC-1_1	8350	2475	8350	2475	0.865336	0.00610778	health1	cVICs
CTAATGGCATGCATGT-1_1	7642	2563	7645	2566	0.87791	0.00954872	health1	aVICs
CTACCCATCCTTGCCA-1_1	5444	1936	5446	1938	0.879894	0.00716122	health1	aVICs
CTAGAGTAGAAGGACA-1_1	7010	2458	7012	2460	0.881715	0.00656018	health1	sVICs
CTAGAGTTCATTGCGA-1_1	10939	2978	10946	2985	0.860293	0.0147999	health1	aVICs
CTAGAGTTCGTGGGAA-1_1	9637	2562	9639	2564	0.855645	0.00518726	health1	cVICs
CTAGAGTTCTGGCGTG-1_1	2303	953	2303	953	0.88603	0.00521059	health1	cVICs
CTAGCCTAGTACGTTC-1_1	11423	2859	11426	2862	0.851838	0.0113776	health1	iVICs
CTAGCCTTCAGCATGT-1_1	5894	1875	5895	1876	0.86812	0.00559796	health1	aVICs
CTAGTGAGTACATCCA-1_1	9139	2647	9140	2648	0.864167	0.00754923	health1	aVICs
CTAGTGAGTCATTAGC-1_1	12330	3153	12335	3158	0.855364	0.00559384	health1	cVICs
CTCACACCAGGGTATG-1_1	3602	1264	3602	1264	0.872124	0.00360911	health1	cVICs
CTCAGAATCGCCAAAT-1_1	2208	803	2208	803	0.868635	0.00543478	health1	cVICs
CTCAGAATCGGAAATA-1_1	4327	1411	4328	1412	0.866223	0.00623845	health1	aVICs
CTCAGAATCTCCTATA-1_1	24649	4781	24661	4793	0.838023	0.00871822	health1	aVICs
CTCATTAAGGTGACCA-1_1	2427	1237	2428	1238	0.913587	0.0102965	health1	aVICs
CTCATTACAGTGAGTG-1_1	5464	1858	5464	1858	0.874659	0.0102489	health1	aVICs
CTCATTAGTCTGCAAT-1_1	11495	2697	11496	2698	0.84497	0.00887265	health1	aVICs
CTCATTAGTTAAGAAC-1_1	2270	919	2271	920	0.883074	0.00748569	health1	aVICs
CTCCTAGCATCGATGT-1_1	2407	971	2407	971	0.883407	0.00664728	health1	iVICs
CTCCTAGGTATATGAG-1_1	3150	1221	3151	1222	0.882412	0.00666455	health1	aVICs
CTCGAAAAGTTTCCTT-1_1	4647	1800	4648	1801	0.887722	0.008821	health1	aVICs
CTCGAAACACTGTTAG-1_1	2969	1249	2970	1250	0.891773	0.0114478	health1	iVICs
CTCGAAATCCGAAGAG-1_1	5395	1620	5398	1623	0.86016	0.0048166	health1	aVICs
CTCGAAATCGCATGAT-1_1	2881	1113	2882	1114	0.880681	0.00242887	health1	iVICs
CTCGAGGTCGTGGTCG-1_1	4686	1567	4687	1568	0.870454	0.00554726	health1	cVICs
CTCGGGAAGACAAGCC-1_1	4811	1607	4812	1608	0.870723	0.00914381	health1	aVICs
CTCGGGATCGGAATCT-1_1	6272	2069	6274	2070	0.873188	0.00749123	health1	cVICs
CTCGTACCAGTCTTCC-1_1	5984	2030	5986	2032	0.875775	0.00751754	health1	aVICs
CTCGTACGTATAAACG-1_1	10480	2460	10484	2464	0.843581	0.00629531	health1	aVICs
CTCGTACGTCGCTTTC-1_1	3482	1502	3482	1502	0.896901	0.00890293	health1	aVICs
CTCGTCAAGTGGAGTC-1_1	4597	1522	4599	1524	0.869036	0.00869754	health1	cVICs
CTCTAATTCACAACGT-1_1	9775	2472	9778	2475	0.850467	0.00572714	health1	aVICs
CTCTACGAGCAGATCG-1_1	5923	1902	5925	1904	0.869318	0.00590717	health1	aVICs
CTCTACGAGCTACCGC-1_1	7726	2155	7730	2159	0.857536	0.00504528	health1	cVICs
CTCTACGAGGGAGTAA-1_1	4032	1645	4035	1648	0.892151	0.0143742	health1	iVICs
CTCTACGGTCGATTGT-1_1	2044	1013	2045	1014	0.907978	0.0102689	health1	cVICs
CTCTACGGTGCGATAG-1_1	2996	1251	3000	1255	0.891152	0.00466667	health1	aVICs
CTCTGGTCACGGTGTC-1_1	2780	1159	2782	1161	0.889813	0.0129403	health1	cVICs
CTCTGGTGTCGCTTTC-1_1	2363	958	2363	958	0.88377	0.0118493	health1	iVICs
CTGAAGTGTTACGGAG-1_1	5792	2028	5793	2029	0.878918	0.00794062	health1	aVICs
CTGATCCCAAGACACG-1_1	2316	936	2317	937	0.883152	0.0107898	health1	cVICs
CTGATCCTCTGCGGCA-1_1	2005	867	2006	868	0.889832	0.0114656	health1	cVICs
CTGCCTATCGAACGGA-1_1	3675	1421	3676	1422	0.884311	0.00816104	health1	aVICs
CTGCGGAGTCTCACCT-1_1	2350	926	2354	930	0.880384	0.0216653	health1	liVICs
CTGCGGAGTCTGCCAG-1_1	4890	1500	4890	1500	0.860891	0.00429448	health1	cVICs
CTGCTGTAGAAACGCC-1_1	2511	1122	2512	1123	0.897165	0.0123408	health1	cVICs
CTGCTGTCATAGGATA-1_1	5435	1850	5436	1851	0.874742	0.00496689	health1	aVICs
CTGCTGTTCTAGAGTC-1_1	2342	928	2343	929	0.880776	0.0102433	health1	cVICs
CTGGTCTAGGGATACC-1_1	2796	1212	2797	1213	0.89473	0.0096532	health1	iVICs
CTGGTCTTCAGAGGTG-1_1	6821	2113	6821	2113	0.867249	0.0073303	health1	aVICs
CTGGTCTTCCTTTCGG-1_1	2195	969	2196	970	0.893806	0.00819672	health1	cVICs
CTGTGCTAGGGATACC-1_1	3355	1452	3356	1453	0.896887	0.011919	health1	aVICs
CTGTGCTCATCCGCGA-1_1	5351	1780	5354	1783	0.871931	0.00504296	health1	iVICs
CTGTTTAAGGGAACGG-1_1	8986	2583	8987	2584	0.863082	0.00367197	health1	cVICs
CTTAACTTCGTTTGCC-1_1	3401	1437	3402	1438	0.89411	0.00529101	health1	aVICs
CTTAACTTCTCGCTTG-1_1	6219	2070	6221	2072	0.874147	0.00707282	health1	aVICs
CTTACCGTCACCGGGT-1_1	2410	1052	2410	1052	0.893554	0.00705394	health1	aVICs
CTTAGGAAGCGATCCC-1_1	5923	1800	5926	1803	0.863027	0.00506244	health1	cVICs
CTTAGGACACCCAGTG-1_1	3129	1253	3129	1253	0.886292	0.00607223	health1	aVICs
CTTAGGAGTGCACTTA-1_1	2875	1294	2875	1294	0.899757	0.00765217	health1	cVICs
CTTCTCTAGACAGAGA-1_1	6651	1920	6656	1925	0.859076	0.00691106	health1	iVICs
CTTCTCTGTCAGATAA-1_1	3192	1339	3192	1339	0.89233	0.00438596	health1	aVICs
CTTGGCTGTAATTGGA-1_1	5850	1839	5853	1842	0.866727	0.00495472	health1	aVICs
CTTTGCGCAGTTTACG-1_1	8999	2343	9001	2345	0.852275	0.00522164	health1	unknown
CTTTGCGGTTAGATGA-1_1	2093	884	2099	890	0.887832	0.00571701	health1	cVICs
CTTTGCGTCTAACTTC-1_1	3655	1503	3657	1505	0.891784	0.00902379	health1	aVICs
GAAACTCAGCCGTCGT-1_1	3560	1347	3563	1350	0.881333	0.00785855	health1	aVICs
GAAACTCGTAAAGTCA-1_1	3369	1383	3370	1384	0.890438	0.00563798	health1	aVICs
GAAACTCGTCAAACTC-1_1	9449	2415	9453	2419	0.851107	0.00793399	health1	cVICs
GAAACTCTCGTGGACC-1_1	5912	2105	5916	2109	0.881244	0.00321163	health1	aVICs
GAAATGAAGGATGGTC-1_1	4172	1498	4173	1499	0.877185	0.00742871	health1	aVICs
GAAATGACAGGTCTCG-1_1	3616	1338	3617	1339	0.878717	0.00552944	health1	aVICs
GAAATGAGTCATACTG-1_1	2550	956	2552	958	0.875101	0.00940439	health1	aVICs
GAACATCAGGCTAGGT-1_1	8027	2265	8031	2269	0.859419	0.010584	health1	aVICs
GAACATCGTAAACACA-1_1	14933	3674	14937	3678	0.854189	0.0107786	health1	aVICs
GAACATCTCATGGTCA-1_1	3895	1298	3896	1299	0.867151	0.00590349	health1	cVICs
GAACCTAGTCTCAACA-1_1	8071	2275	8074	2278	0.859349	0.00767897	health1	aVICs
GAAGCAGAGCTAAGAT-1_1	5042	1750	5044	1752	0.875974	0.0132831	health1	aVICs
GAATAAGGTAGATTAG-1_1	2495	1143	2495	1143	0.900201	0.00641283	health1	aVICs
GAATGAAAGCTAGGCA-1_1	2570	1022	2570	1022	0.882554	0.00661479	health1	cVICs
GAATGAACAAGCCGCT-1_1	3307	1301	3307	1301	0.88488	0.00967644	health1	cVICs
GACAGAGCAAATACAG-1_1	7938	2545	7941	2548	0.873412	0.00906687	health1	aVICs
GACAGAGCATTACCTT-1_1	5370	1820	5371	1821	0.874065	0.0087507	health1	cVICs
GACAGAGGTATCGCAT-1_1	3194	1320	3195	1321	0.890549	0.00938967	health1	cVICs
GACAGAGTCGTAGGAG-1_1	4065	1481	4067	1483	0.878609	0.00958938	health1	aVICs
GACCAATTCTCATTCA-1_1	8206	2231	8207	2232	0.855528	0.00682344	health1	iVICs
GACGTGCAGCTGATAA-1_1	8238	1973	8241	1976	0.841625	0.0100716	health1	cVICs
GACGTGCCATGCTGGC-1_1	12451	2525	12454	2528	0.830896	0.00465714	health1	cVICs
GACGTTAAGCCAGGAT-1_1	2344	890	2346	892	0.875394	0.00426257	health1	cVICs
GACGTTACACTGAAGG-1_1	18052	3727	18059	3734	0.83919	0.00830611	health1	aVICs
GACGTTACATTAGCCA-1_1	5199	1742	5201	1744	0.872301	0.00730629	health1	cVICs
GACTAACAGTATCTCG-1_1	6831	2207	6834	2210	0.872145	0.00760901	health1	cVICs
GAGCAGAGTAGTGAAT-1_1	5514	1784	5514	1784	0.869016	0.00797969	health1	iVICs
GAGTCCGGTAGGAGTC-1_1	2511	958	2513	960	0.877089	0.00994827	health1	iVICs
GATCAGTAGTCGAGTG-1_1	8686	2535	8687	2536	0.864245	0.00564061	health1	cVICs
GATCAGTGTGTAAGTA-1_1	7689	2113	7689	2113	0.855638	0.00871375	health1	aVICs
GATCGATTCGCGATCG-1_1	4602	1637	4602	1637	0.877449	0.00456323	health1	aVICs
GATCGTAAGGACATTA-1_1	2117	977	2117	977	0.899022	0.00755786	health1	cVICs
GATCGTATCGTCTGAA-1_1	13005	3012	13009	3016	0.845704	0.00614959	health1	iVICs
GATCTAGTCACTGGGC-1_1	6273	2036	6275	2038	0.87139	0.00525896	health1	aVICs
GATGAAAAGCTAGTGG-1_1	6233	1965	6238	1970	0.868097	0.0060917	health1	aVICs
GATGAAACATTAGCCA-1_1	3543	1319	3544	1320	0.87916	0.011851	health1	unknown
GATGCTAAGGTCATCT-1_1	6848	1977	6848	1977	0.859328	0.00481893	health1	cVICs
GATTCAGTCGTCGTTC-1_1	2161	1017	2162	1018	0.901912	0.0106383	health1	aVICs
GCAAACTAGTCGATAA-1_1	2774	1148	2776	1150	0.888854	0.0111671	health1	aVICs
GCACATAGTCGGCTCA-1_1	2276	1001	2276	1001	0.893738	0.0127417	health1	cVICs
GCAGCCAGTCTCACCT-1_1	8392	2265	8397	2269	0.855181	0.00857449	health1	cVICs
GCAGTTAAGCGCTTAT-1_1	3944	1567	3945	1568	0.888572	0.00608365	health1	aVICs
GCAGTTAGTCCATCCT-1_1	4614	1255	4615	1256	0.845754	0.00303359	health1	cVICs
GCATGATCAGGGTATG-1_1	5619	1770	5619	1770	0.866205	0.00427122	health1	aVICs
GCATGCGTCGTAGGAG-1_1	4815	1430	4817	1432	0.856947	0.00685074	health1	cVICs
GCCAAATGTTTAGGAA-1_1	2784	1062	2785	1063	0.878574	0.00754039	health1	aVICs
GCCAAATTCGCTTAGA-1_1	2580	1085	2585	1090	0.890099	0.00889749	health1	cVICs
GCCTCTAAGTGGGCTA-1_1	11104	2723	11108	2727	0.849232	0.00360101	health1	cVICs
GCCTCTAAGTGTTTGC-1_1	3093	1289	3093	1289	0.891093	0.0100226	health1	cVICs
GCGACCACAATGGAAT-1_1	6275	1890	6278	1893	0.862903	0.00525645	health1	cVICs
GCGAGAATCATCTGCC-1_1	4235	1402	4235	1402	0.867625	0.00283353	health1	cVICs
GCGCAACGTGGCGAAT-1_1	4548	1667	4551	1670	0.880979	0.0105471	health1	iVICs
GCGCAACTCTTGAGAC-1_1	3852	1383	3854	1385	0.876053	0.00467047	health1	aVICs
GCGCAGTCACTCAGGC-1_1	17375	3621	17376	3622	0.839385	0.00656077	health1	aVICs
GCGCAGTGTTCTGAAC-1_1	6551	2197	6552	2198	0.875708	0.00747863	health1	aVICs
GCGCCAAGTTATCGGT-1_1	4337	1536	4339	1538	0.876166	0.00391795	health1	liVICs
GCGGGTTTCTTCCTTC-1_1	10930	3103	10934	3107	0.864702	0.00576184	health1	aVICs
GCTCTGTAGCTGTTCA-1_1	13004	2942	13007	2945	0.843203	0.00861075	health1	iVICs
GCTGCGACACAAGACG-1_1	8627	2316	8632	2321	0.855076	0.0103105	health1	aVICs
GCTGCTTAGGTCATCT-1_1	4376	1406	4378	1408	0.864698	0.00479671	health1	iVICs
GCTGGGTTCTGATACG-1_1	2501	1060	2501	1060	0.89029	0.0107957	health1	iVICs
GGAAAGCGTAAAGGAG-1_1	5367	1750	5368	1751	0.869557	0.00652012	health1	iVICs
GGAACTTCAGACAAAT-1_1	2150	880	2150	880	0.883582	0.0055814	health1	cVICs
GGAACTTTCTTCAACT-1_1	2047	995	2047	995	0.905381	0.00390816	health1	aVICs
GGAATAAGTCTCTCTG-1_1	2379	1060	2382	1063	0.896235	0.00587741	health1	cVICs
GGACAAGAGTAAGTAC-1_1	8806	2582	8812	2588	0.86512	0.00397186	health1	cVICs
GGACAGACAATGTAAG-1_1	5063	1647	5064	1648	0.868393	0.00552923	health1	aVICs
GGACAGACAGATTGCT-1_1	2283	1095	2286	1098	0.90519	0.0131234	health1	aVICs
GGACATTAGGTAAACT-1_1	6287	1980	6287	1980	0.867899	0.00620328	health1	aVICs
GGAGCAAAGAGCTGCA-1_1	2614	1061	2616	1063	0.885563	0.0133792	health1	cVICs
GGAGCAAGTCTTGCGG-1_1	12604	2961	12605	2962	0.846616	0.00428401	health1	cVICs
GGAGCAAGTTACGACT-1_1	20587	3796	20596	3805	0.82998	0.0077685	health1	cVICs
GGATGTTAGGGTATCG-1_1	2615	1048	2615	1048	0.8838	0.0137667	health1	aVICs
GGATGTTCATAGTAAG-1_1	4131	1420	4133	1422	0.871866	0.00653278	health1	aVICs
GGATTACTCCTTTACA-1_1	3625	1446	3625	1446	0.88786	0.00689655	health1	aVICs
GGATTACTCTCTGAGA-1_1	3845	1504	3846	1505	0.88634	0.00572023	health1	aVICs
GGCCGATAGAACAACT-1_1	7425	2452	7428	2455	0.875785	0.0052504	health1	aVICs
GGCCGATCAAATTGCC-1_1	10200	2774	10206	2780	0.859109	0.00323339	health1	cVICs
GGCCGATCAGACAGGT-1_1	8811	2139	8812	2140	0.844195	0.00317749	health1	cVICs
GGCCGATCAGACGCTC-1_1	3342	1353	3343	1354	0.88862	0.00777745	health1	sVICs
GGCCGATCAGCGTTCG-1_1	3417	1358	3417	1358	0.886592	0.00731636	health1	cVICs
GGCCGATCATCGTCGG-1_1	8310	2437	8313	2440	0.864183	0.00469145	health1	cVICs
GGCCGATTCTTCAACT-1_1	8635	2319	8638	2322	0.855058	0.00555684	health1	cVICs
GGCTCGACACAGGAGT-1_1	5707	1773	5708	1774	0.864892	0.00525578	health1	aVICs
GGCTCGACATTTGCCC-1_1	4326	1591	4327	1592	0.880577	0.00577768	health1	aVICs
GGCTCGATCATGTGGT-1_1	3942	1649	3943	1650	0.894783	0.00862288	health1	aVICs
GGCTGGTAGTATCGAA-1_1	3982	1320	3982	1320	0.866802	0.00853842	health1	aVICs
GGCTGGTCAAGCCATT-1_1	6607	2041	6607	2041	0.86645	0.00741638	health1	aVICs
GGCTGGTGTGAGTATA-1_1	2070	938	2071	939	0.896413	0.00338001	health1	cVICs
GGGAATGAGCTTATCG-1_1	2943	1279	2944	1280	0.895724	0.0101902	health1	aVICs
GGGAATGAGTCCGTAT-1_1	6082	1873	6084	1875	0.864915	0.00460224	health1	aVICs
GGGACCTTCTGTCAAG-1_1	2257	981	2258	982	0.892176	0.00664305	health1	cVICs
GGGATGAAGGTGATTA-1_1	8728	2412	8730	2414	0.858342	0.00435281	health1	cVICs
GGGATGACACAGACTT-1_1	7642	2194	7646	2198	0.860586	0.00588543	health1	liVICs
GGGATGACACCCATTC-1_1	4266	1609	4268	1611	0.883443	0.00726336	health1	cVICs
GGGATGACAGTGGGAT-1_1	5509	1818	5511	1820	0.87139	0.00635093	health1	cVICs
GGGCACTCAATTCCTT-1_1	6643	2049	6648	2054	0.866562	0.00857401	health1	iVICs
GGGCACTGTTACGCGC-1_1	8618	2316	8625	2323	0.855248	0.00707246	health1	aVICs
GGGTCTGAGTTGTAGA-1_1	5328	1939	5329	1940	0.882242	0.00938262	health1	aVICs
GGGTTGCGTTGGAGGT-1_1	2418	1160	2419	1161	0.905781	0.00496073	health1	aVICs
GGTATTGCAAAGTGCG-1_1	2828	1046	2831	1049	0.875095	0.0120099	health1	cVICs
GGTATTGGTTGTGGCC-1_1	5453	1711	5454	1712	0.865333	0.00476714	health1	aVICs
GGTGAAGGTCAATACC-1_1	6215	2269	6216	2270	0.884675	0.00788288	health1	aVICs
GGTGAAGTCGGCGCAT-1_1	3004	1156	3005	1157	0.880814	0.0046589	health1	cVICs
GGTGTTACACCCATGG-1_1	3224	1240	3224	1240	0.88172	0.00620347	health1	cVICs
GTAACGTAGGTAGCCA-1_1	10828	2637	10834	2643	0.848148	0.00784567	health1	cVICs
GTAACTGCACCTCGTT-1_1	5322	1795	5326	1799	0.873505	0.00957567	health1	aVICs
GTAACTGTCCAAACTG-1_1	4469	1586	4480	1597	0.877311	0.0167411	health1	sVICs
GTAACTGTCTCCAACC-1_1	3016	1063	3019	1066	0.870079	0.0102683	health1	iVICs
GTACTTTAGAGGTTGC-1_1	3423	1547	3423	1547	0.902412	0.00467426	health1	aVICs
GTACTTTAGATCTGCT-1_1	13666	3326	13672	3332	0.851752	0.00672908	health1	aVICs
GTACTTTTCTTGTATC-1_1	8105	2190	8107	2192	0.854684	0.00481066	health1	cVICs
GTAGGCCAGCCCTAAT-1_1	4176	1662	4176	1662	0.88949	0.00694444	health1	aVICs
GTAGGCCTCTCCCTGA-1_1	6070	2032	6071	2033	0.874414	0.00592983	health1	cVICs
GTAGTCAAGATCCGAG-1_1	4454	1757	4455	1758	0.889327	0.00538721	health1	aVICs
GTAGTCAAGTACTTGC-1_1	3774	1480	3775	1481	0.886393	0.00741722	health1	aVICs
GTAGTCACATAAAGGT-1_1	7088	1934	7089	1935	0.853554	0.00507829	health1	cVICs
GTAGTCATCTGGTATG-1_1	4586	1744	4591	1749	0.885547	0.00631671	health1	aVICs
GTATTCTAGCGATCCC-1_1	22779	4355	22788	4364	0.835275	0.00649465	health1	cVICs
GTATTCTGTTTCGCTC-1_1	8168	2556	8169	2557	0.871059	0.00624311	health1	aVICs
GTATTCTTCGAGGTAG-1_1	2246	1120	2246	1120	0.909831	0.00178094	health1	unknown
GTCAAGTGTCGGCACT-1_1	4882	1569	4882	1569	0.866352	0.00675952	health1	aVICs
GTCAAGTTCCAGTATG-1_1	4569	1570	4572	1573	0.873398	0.0109361	health1	aVICs
GTCACAAAGCGTCTAT-1_1	4450	1602	4451	1603	0.878435	0.00292069	health1	cVICs
GTCACAACAATCCAAC-1_1	6567	2110	6571	2114	0.870986	0.00760919	health1	aVICs
GTCACAACACAACGCC-1_1	10548	2981	10551	2984	0.86367	0.00540233	health1	aVICs
GTCATTTGTCATATGC-1_1	5825	1909	5827	1911	0.871414	0.00634975	health1	cVICs
GTCATTTTCGGTTCGG-1_1	8888	2553	8891	2556	0.862903	0.0131594	health1	iVICs
GTCCTCACACCACCAG-1_1	5927	1830	5929	1832	0.864814	0.00505988	health1	aVICs
GTCGGGTAGACTGTAA-1_1	7579	2015	7582	2018	0.851831	0.00633078	health1	aVICs
GTCGGGTCAATACGCT-1_1	4377	1471	4379	1473	0.870057	0.00776433	health1	iVICs
GTCGTAAAGATATACG-1_1	3015	922	3016	923	0.852209	0.00928382	health1	iVICs
GTCGTAACACATTAGC-1_1	3650	1433	3652	1435	0.886126	0.00930997	health1	aVICs
GTCGTAAGTAAATGTG-1_1	5720	1893	5720	1893	0.872187	0.00402098	health1	aVICs
GTCTCGTAGATGTAAC-1_1	2280	1055	2282	1057	0.900474	0.0122699	health1	iVICs
GTCTCGTTCGCGCCAA-1_1	6084	1827	6087	1830	0.862078	0.00673567	health1	cVICs
GTCTCGTTCGTTGACA-1_1	3643	1474	3644	1475	0.889716	0.00905598	health1	aVICs
GTCTTCGAGGGAGTAA-1_1	4130	1530	4133	1533	0.880893	0.00919429	health1	cVICs
GTGAAGGAGCCACTAT-1_1	6895	2091	6896	2092	0.865046	0.0075406	health1	aVICs
GTGCAGCCAAACCCAT-1_1	6787	2005	6790	2008	0.86192	0.00559647	health1	cVICs
GTGCGGTAGGCGACAT-1_1	6099	2056	6099	2056	0.875244	0.00541072	health1	aVICs
GTGCGGTGTCGCATAT-1_1	6185	1893	6185	1893	0.864378	0.00630558	health1	iVICs
GTGCTTCGTGCAACTT-1_1	3352	1222	3353	1223	0.875758	0.00387712	health1	cVICs
GTGTGCGAGCACCGTC-1_1	2838	1290	2840	1292	0.900949	0.0028169	health1	sVICs
GTTAAGCAGTGGGTTG-1_1	8761	2478	8765	2482	0.861023	0.00638905	health1	cVICs
GTTAAGCAGTTCGATC-1_1	7972	2387	7975	2390	0.865872	0.00376176	health1	aVICs
GTTACAGAGTACATGA-1_1	7158	2033	7160	2035	0.858272	0.00558659	health1	aVICs
GTTACAGAGTCGCCGT-1_1	2609	1054	2609	1054	0.884784	0.0149483	health1	cVICs
GTTCATTAGGCAGGTT-1_1	6335	1784	6339	1788	0.855431	0.00504811	health1	cVICs
GTTCATTGTACGAAAT-1_1	4454	1759	4454	1759	0.889418	0.00696004	health1	aVICs
GTTCTCGAGCTGCAAG-1_1	9872	2313	9872	2313	0.842222	0.00800243	health1	cVICs
TAAGAGATCTCGATGA-1_1	6609	2283	6610	2284	0.879193	0.0086233	health1	aVICs
TAAGCGTCATGGTCTA-1_1	2338	984	2339	985	0.888516	0.00598546	health1	unknown
TAAGTGCCAAGAGTCG-1_1	7117	2188	7120	2191	0.867141	0.00632022	health1	cVICs
TAAGTGCTCCTAGTGA-1_1	4270	1300	4270	1300	0.857735	0.00725995	health1	cVICs
TACACGAAGCTAGTCT-1_1	5251	1876	5251	1876	0.879844	0.0085698	health1	aVICs
TACACGATCGCGCCAA-1_1	2218	954	2218	954	0.890491	0.00901713	health1	cVICs
TACAGTGAGCTACCGC-1_1	5351	1753	5352	1754	0.870059	0.00504484	health1	cVICs
TACAGTGGTGACAAAT-1_1	4667	1671	4667	1671	0.878426	0.00642811	health1	aVICs
TACCTTACATGAAGTA-1_1	16416	3829	16424	3837	0.850198	0.0117511	health1	aVICs
TACGGATAGAGCTATA-1_1	2572	1157	2573	1158	0.898332	0.0104936	health1	aVICs
TACGGATGTCTAGCCG-1_1	3279	1165	3280	1166	0.872244	0.00243902	health1	iVICs
TACGGGCAGTGGAGAA-1_1	7463	2081	7465	2083	0.856872	0.00964501	health1	cVICs
TACGGGCGTCATGCCG-1_1	2554	1025	2554	1025	0.88363	0.00156617	health1	aVICs
TACGGTATCGTTGACA-1_1	6014	2090	6014	2090	0.87854	0.00448952	health1	aVICs
TACTTACAGGGTATCG-1_1	3586	1185	3586	1185	0.864713	0.00278862	health1	cVICs
TACTTACGTCCTGCTT-1_1	8081	2275	8085	2279	0.859268	0.0116265	health1	iVICs
TACTTGTCAAGCCGTC-1_1	9281	2370	9285	2374	0.850722	0.00560043	health1	cVICs
TAGACCAGTGGAAAGA-1_1	6549	2194	6549	2194	0.875546	0.00442816	health1	aVICs
TAGAGCTAGACGCTTT-1_1	8653	2686	8655	2688	0.871018	0.0152513	health1	iVICs
TAGAGCTTCTATCCCG-1_1	2055	863	2057	865	0.88645	0.0170151	health1	aVICs
TAGCCGGAGTGAATTG-1_1	3060	1373	3064	1377	0.900365	0.0127285	health1	iVICs
TAGCCGGCATACGCCG-1_1	8560	2322	8560	2322	0.855915	0.00607477	health1	liVICs
TAGCCGGTCATGTCCC-1_1	5148	1733	5150	1735	0.872701	0.00776699	health1	cVICs
TAGCCGGTCGTTACGA-1_1	7340	2301	7341	2302	0.869715	0.00830949	health1	aVICs
TAGGCATCAGAAGCAC-1_1	5739	1857	5740	1858	0.869679	0.00574913	health1	aVICs
TAGGCATGTAGTGAAT-1_1	7916	2116	7919	2119	0.853145	0.00542998	health1	aVICs
TAGGCATTCACCTTAT-1_1	7704	2077	7708	2081	0.853697	0.00635703	health1	cVICs
TAGTGGTGTTTGTTGG-1_1	2020	984	2021	985	0.905574	0.00742207	health1	aVICs
TAGTGGTTCCGCATCT-1_1	6020	2041	6023	2044	0.875832	0.00481488	health1	aVICs
TAGTGGTTCGCGGATC-1_1	9406	2538	9407	2539	0.856853	0.00818539	health1	cVICs
TAGTGGTTCGTGGTCG-1_1	2473	1023	2473	1023	0.887025	0.0109179	health1	cVICs
TAGTTGGAGTAGGTGC-1_1	2770	1242	2772	1244	0.898927	0.0122655	health1	cVICs
TAGTTGGAGTGCGTGA-1_1	3162	1127	3165	1130	0.872215	0.00631912	health1	cVICs
TATCAGGAGTTGTAGA-1_1	2176	953	2179	956	0.892819	0.0105553	health1	aVICs
TATCAGGCATTCACTT-1_1	23737	3965	23742	3970	0.822483	0.00442254	health1	cVICs
TATCTCAAGGCTATCT-1_1	10575	2796	10576	2797	0.856465	0.00813162	health1	cVICs
TATCTCACAGCTGCTG-1_1	9113	2179	9116	2182	0.843187	0.00340061	health1	cVICs
TATGCCCAGTACGTTC-1_1	3580	1293	3584	1297	0.875807	0.00669643	health1	cVICs
TATGCCCCACGGCGTT-1_1	2808	1077	2810	1079	0.879466	0.00391459	health1	cVICs
TATGCCCCACGGTGTC-1_1	9792	2583	9793	2584	0.855015	0.00612683	health1	cVICs
TATGCCCGTAAAGTCA-1_1	9547	2745	9551	2749	0.864104	0.00764318	health1	aVICs
TCAACGACAATGAATG-1_1	6441	2111	6442	2112	0.872847	0.0135051	health1	aVICs
TCAACGACATCTCCCA-1_1	4327	1437	4328	1438	0.868402	0.00924214	health1	iVICs
TCAACGAGTCAACATC-1_1	5374	1771	5377	1774	0.870907	0.00613725	health1	sVICs
TCAACGATCCGCATAA-1_1	2269	923	2270	924	0.883686	0.0092511	health1	cVICs
TCACGAACATTCACTT-1_1	4736	1711	4737	1712	0.879744	0.00949968	health1	aVICs
TCACGAATCGGACAAG-1_1	3184	1178	3186	1180	0.876867	0.00784683	health1	cVICs
TCACGAATCTGTCAAG-1_1	3828	1231	3829	1232	0.862556	0.0141029	health1	iVICs
TCAGATGAGAGTGAGA-1_1	8219	2446	8223	2450	0.865681	0.00705339	health1	liVICs
TCAGATGAGTCTCCTC-1_1	3539	1143	3539	1143	0.861693	0.00423849	health1	cVICs
TCAGATGGTCACCCAG-1_1	2660	1219	2661	1220	0.901115	0.00751597	health1	cVICs
TCAGCAACAGGAATGC-1_1	4338	1638	4339	1639	0.88376	0.00852731	health1	aVICs
TCAGCTCAGAGGTACC-1_1	4022	1557	4025	1560	0.885806	0.00670807	health1	aVICs
TCAGCTCCATGCAACT-1_1	4524	1531	4525	1532	0.871332	0.00640884	health1	iVICs
TCAGGTAAGTACGCGA-1_1	5268	1748	5268	1748	0.871265	0.00626424	health1	cVICs
TCATTACCACTAGTAC-1_1	5510	1817	5512	1819	0.871308	0.00562409	health1	sVICs
TCATTACTCGTGACAT-1_1	6417	1913	6420	1916	0.862079	0.00436137	health1	aVICs
TCATTTGAGGTGACCA-1_1	7211	2135	7212	2136	0.863026	0.00318913	health1	cVICs
TCATTTGGTGTGACCC-1_1	7633	2245	7634	2246	0.863153	0.0055017	health1	aVICs
TCCACACCACCCTATC-1_1	6546	1992	6546	1992	0.864599	0.00336083	health1	cVICs
TCCACACGTATTCGTG-1_1	8045	2311	8047	2313	0.861365	0.00559215	health1	iVICs
TCCCGATAGTATTGGA-1_1	4281	1690	4282	1691	0.888893	0.0105091	health1	aVICs
TCGAGGCTCCCACTTG-1_1	6130	1842	6131	1843	0.862178	0.00685043	health1	unknown
TCGCGAGTCTGCCAGG-1_1	3085	1079	3087	1081	0.869406	0.00874636	health1	iVICs
TCGCGTTCAGCGTAAG-1_1	4318	1360	4320	1362	0.862107	0.00532407	health1	cVICs
TCGGTAACAGGCTGAA-1_1	5197	1918	5198	1919	0.883536	0.00711812	health1	aVICs
TCGGTAAGTGATAAAC-1_1	6069	1941	6071	1943	0.869217	0.00889475	health1	aVICs
TCGTACCGTTGCGTTA-1_1	8412	2495	8421	2504	0.865814	0.00676879	health1	cVICs
TCGTAGAGTACAGTGG-1_1	7210	2248	7212	2250	0.868879	0.00554631	health1	liVICs
TCGTAGAGTTCTGTTT-1_1	5917	1765	5921	1769	0.860919	0.00304003	health1	sVICs
TCTATTGCAGCTGTGC-1_1	3514	1425	3515	1426	0.889505	0.00881935	health1	aVICs
TCTATTGCATCTACGA-1_1	7732	2162	7734	2164	0.857744	0.00607706	health1	aVICs
TCTATTGCATGCCCGA-1_1	8348	2129	8349	2130	0.848723	0.00395257	health1	cVICs
TCTATTGGTTCTGGTA-1_1	8603	2413	8605	2415	0.859754	0.00499709	health1	aVICs
TCTATTGTCGTGGGAA-1_1	2661	1007	2662	1008	0.87687	0.00676183	health1	cVICs
TCTCATAGTCCGTCAG-1_1	11256	3269	11260	3273	0.867558	0.00648313	health1	aVICs
TCTCATATCAGCTGGC-1_1	3472	1277	3474	1279	0.877441	0.00863558	health1	cVICs
TCTCTAATCTTCATGT-1_1	8097	2335	8098	2336	0.86186	0.00753272	health1	cVICs
TCTGGAACAAGCCATT-1_1	7011	2078	7014	2081	0.862793	0.00784146	health1	aVICs
TCTGGAACAGGATTGG-1_1	5524	1903	5527	1906	0.876455	0.0123032	health1	iVICs
TCTTCGGCACCAACCG-1_1	5063	1688	5068	1693	0.871471	0.00730071	health1	aVICs
TGACGGCAGCTAGCCC-1_1	12366	2940	12367	2941	0.847574	0.00501334	health1	cVICs
TGACTTTAGGAGTCTG-1_1	4296	1668	4298	1670	0.887003	0.00465333	health1	aVICs
TGACTTTGTAGCTTGT-1_1	2518	1022	2518	1022	0.884858	0.00516283	health1	aVICs
TGACTTTGTAGGCATG-1_1	2130	1043	2132	1045	0.906972	0.00609756	health1	aVICs
TGAGAGGCACCTCGTT-1_1	5058	1820	5060	1822	0.880242	0.00790514	health1	aVICs
TGAGAGGTCATTATCC-1_1	4632	1738	4634	1740	0.883957	0.00863185	health1	aVICs
TGAGCATGTGACGCCT-1_1	8937	2529	8943	2535	0.861443	0.0116292	health1	iVICs
TGAGCCGAGTTTCCTT-1_1	10163	2693	10164	2694	0.856087	0.00600157	health1	aVICs
TGAGCCGCACTAAGTC-1_1	4739	1411	4742	1414	0.857041	0.00421763	health1	cVICs
TGAGCCGGTTGGGACA-1_1	7781	2390	7782	2391	0.868286	0.00822411	health1	aVICs
TGAGCCGTCGTACGGC-1_1	5496	1695	5497	1696	0.863454	0.00800437	health1	cVICs
TGCACCTGTCTAGAGG-1_1	5580	1618	5581	1619	0.85655	0.00483784	health1	cVICs
TGCACCTGTCTGATCA-1_1	4908	1813	4909	1814	0.882862	0.0105928	health1	cVICs
TGCCAAACAGTATGCT-1_1	9989	2765	9990	2766	0.860557	0.0102102	health1	aVICs
TGCCAAAGTTCAGTAC-1_1	8169	1994	8169	1994	0.843452	0.00538622	health1	cVICs
TGCCCATCAGGGTATG-1_1	5294	1773	5298	1777	0.872607	0.00396376	health1	aVICs
TGCCCTATCGCAAACT-1_1	4449	1532	4450	1533	0.873144	0.00629213	health1	aVICs
TGCGCAGCAATAACGA-1_1	2263	1027	2263	1027	0.897721	0.00795404	health1	cVICs
TGCGCAGCACCAGGTC-1_1	9282	2858	9284	2860	0.871118	0.00775528	health1	aVICs
TGCGGGTTCTTCGGTC-1_1	4320	1517	4320	1517	0.874983	0.0025463	health1	aVICs
TGCGTGGCAACTTGAC-1_1	8991	2232	8993	2234	0.847032	0.00633826	health1	cVICs
TGCGTGGGTGACCAAG-1_1	4910	1639	4910	1639	0.870904	0.00936864	health1	cVICs
TGCGTGGGTTAGAACA-1_1	2626	1119	2627	1120	0.891725	0.00875523	health1	aVICs
TGGACGCCATCACGAT-1_1	8506	2470	8508	2472	0.863409	0.011401	health1	aVICs
TGGCCAGTCTGCTGCT-1_1	2006	941	2006	941	0.900452	0.00997009	health1	cVICs
TGGCGCAAGCACCGTC-1_1	15220	3490	15225	3495	0.847196	0.00525452	health1	aVICs
TGGCGCACATGGTCAT-1_1	2298	1036	2299	1037	0.897142	0.00565463	health1	aVICs
TGGCGCAGTAGCCTAT-1_1	3900	1280	3901	1281	0.865329	0.00666496	health1	cVICs
TGGCGCAGTCCAGTTA-1_1	3093	1055	3094	1056	0.86625	0.00646412	health1	iVICs
TGGCTGGCATTATCTC-1_1	9415	2790	9418	2793	0.867163	0.00499044	health1	aVICs
TGGGAAGCAAGTTGTC-1_1	9208	2450	9210	2452	0.85502	0.00510315	health1	aVICs
TGGGAAGTCAAACAAG-1_1	8144	2187	8151	2194	0.854272	0.00601153	health1	cVICs
TGGGAAGTCATTATCC-1_1	4367	1583	4369	1585	0.879037	0.00480659	health1	cVICs
TGGGCGTCAGACGCAA-1_1	4897	1792	4902	1797	0.881902	0.00550796	health1	aVICs
TGGTTAGTCTTACCGC-1_1	5645	1878	5648	1881	0.872729	0.00672805	health1	iVICs
TGGTTCCTCCTTGGTC-1_1	4327	1754	4332	1758	0.8923	0.00900277	health1	cVICs
TGTATTCCACGAGAGT-1_1	6387	2024	6389	2026	0.868926	0.00798247	health1	cVICs
TGTATTCCAGCCAATT-1_1	4026	1589	4026	1589	0.887999	0.00670641	health1	aVICs
TGTATTCGTTCCCGAG-1_1	7025	2148	7026	2149	0.866257	0.0120979	health1	iVICs
TGTATTCTCATGCTCC-1_1	2597	1190	2601	1194	0.900989	0.00653595	health1	aVICs
TGTCCCATCTCGGACG-1_1	8969	2331	8972	2334	0.852061	0.00345519	health1	cVICs
TGTGGTAGTTGGACCC-1_1	5160	1549	5161	1550	0.859294	0.00852548	health1	cVICs
TGTGTTTTCCCAAGTA-1_1	4961	1673	4961	1673	0.87226	0.00826446	health1	cVICs
TGTTCCGAGACGCAAC-1_1	2987	1071	2987	1071	0.871823	0.00334784	health1	cVICs
TGTTCCGAGCTAGTCT-1_1	5794	1869	5794	1869	0.86942	0.00931999	health1	aVICs
TGTTCCGCACTCAGGC-1_1	3868	1485	3869	1486	0.884162	0.00568622	health1	cVICs
TGTTCCGTCTAGCACA-1_1	2268	989	2268	989	0.892585	0.00573192	health1	aVICs
TTAACTCCACCTTGTC-1_1	10161	2722	10166	2727	0.857389	0.00403305	health1	cVICs
TTAGGACAGAGCTGGT-1_1	2064	916	2064	916	0.893561	0.0106589	health1	cVICs
TTAGGCAAGTACACCT-1_1	5138	1721	5140	1723	0.872088	0.00447471	health1	cVICs
TTAGGCATCAGAAATG-1_1	5494	1873	5496	1875	0.875123	0.00909753	health1	aVICs
TTAGTTCCAAGGTTTC-1_1	4889	1718	4889	1718	0.876885	0.010227	health1	sVICs
TTATGCTAGCGTAATA-1_1	5113	1493	5115	1495	0.855965	0.00508309	health1	cVICs
TTATGCTCAATTCCTT-1_1	2904	1167	2905	1168	0.885739	0.00895009	health1	aVICs
TTATGCTTCTCGTATT-1_1	3658	1259	3661	1262	0.870204	0.00573614	health1	cVICs
TTCCCAGCACAGAGGT-1_1	2608	990	2608	990	0.876863	0.00805215	health1	cVICs
TTCCCAGGTCCAGTGC-1_1	6238	2015	6239	2016	0.870722	0.00400705	health1	cVICs
TTCCCAGTCTGGGCCA-1_1	2332	1067	2333	1068	0.899242	0.00514359	health1	aVICs
TTCGAAGAGGGCATGT-1_1	2735	1315	2736	1316	0.907521	0.00950292	health1	sVICs
TTCGGTCAGACTGGGT-1_1	4538	1666	4541	1669	0.881138	0.00462453	health1	iVICs
TTCGGTCGTCGTGGCT-1_1	2560	1040	2561	1041	0.885296	0.00859039	health1	iVICs
TTCTACAAGCACACAG-1_1	4833	1502	4835	1504	0.862352	0.0103413	health1	iVICs
TTCTACAAGTGTACGG-1_1	6281	2129	6282	2130	0.876328	0.00604903	health1	aVICs
TTCTACACACAACTGT-1_1	6210	1982	6213	1985	0.869364	0.00338001	health1	cVICs
TTCTCAAGTAGCGCAA-1_1	5687	1635	5687	1635	0.855824	0.00527519	health1	aVICs
TTCTCAATCCGATATG-1_1	8706	2568	8710	2572	0.865547	0.00574053	health1	aVICs
TTCTCCTAGTTGAGAT-1_1	2167	866	2167	866	0.880588	0.00738348	health1	aVICs
TTCTCCTGTTGCGCAC-1_1	4083	1675	4085	1677	0.892928	0.0119951	health1	aVICs
TTCTTAGTCTTCCTTC-1_1	3633	1517	3634	1518	0.893519	0.0052284	health1	sVICs
TTGAACGCATCTATGG-1_1	3752	1472	3754	1474	0.886418	0.00772509	health1	aVICs
TTGAACGGTGAGGGTT-1_1	5536	1653	5539	1656	0.859922	0.00559668	health1	cVICs
TTGACTTAGATCCCGC-1_1	8045	2108	8047	2110	0.851151	0.00534361	health1	cVICs
TTGACTTAGCTGGAAC-1_1	9823	2773	9824	2774	0.862439	0.00753257	health1	aVICs
TTGACTTGTAGAGGAA-1_1	3051	1184	3052	1185	0.88209	0.0104849	health1	aVICs
TTGCGTCAGTGTACTC-1_1	3507	1352	3508	1353	0.883285	0.00570125	health1	cVICs
TTGCGTCTCGGAAACG-1_1	5068	1752	5069	1753	0.875533	0.00651016	health1	aVICs
TTGGAACTCATTGCGA-1_1	8476	2224	8477	2225	0.852119	0.00719594	health1	cVICs
TTGGCAACACCCATTC-1_1	2858	1132	2858	1132	0.88362	0.00664801	health1	cVICs
TTGGCAACATCACAAC-1_1	11807	2953	11811	2957	0.85231	0.00711201	health1	aVICs
TTGTAGGCATCCTTGC-1_1	9000	2267	9002	2269	0.848646	0.0041102	health1	cVICs
TTGTAGGCATTGGCGC-1_1	3668	1475	3668	1475	0.889004	0.0122683	health1	aVICs
TTTACTGGTTCCTCCA-1_1	2164	924	2164	924	0.889188	0.00924214	health1	aVICs
TTTATGCCAGCGTTCG-1_1	4362	1225	4362	1225	0.848462	0.00550206	health1	iVICs
TTTCCTCGTTCTGTTT-1_1	5232	1718	5241	1726	0.870309	0.00686892	health1	aVICs
TTTGCGCAGGACAGAA-1_1	4094	1529	4094	1529	0.881583	0.0124573	health1	aVICs
TTTGCGCAGGCGACAT-1_1	3719	1377	3719	1377	0.879148	0.01936	health1	cVICs
TTTGGTTAGGAATTAC-1_1	7717	2277	7719	2279	0.863715	0.00544112	health1	cVICs
TTTGTCACACTTGGAT-1_1	7135	2078	7137	2080	0.861048	0.00406333	health1	aVICs
TTTGTCATCATCGGAT-1_1	5501	2092	5502	2093	0.887783	0.00708833	health1	aVICs
AACACGTAGGGAAACA-1_1	2738	1179	2740	1181	0.89368	0.00620438	health1	sVICs
AACACGTGTTAAGTAG-1_1	2081	942	2087	948	0.896758	0.0114998	health1	mVICs
AAGGCAGAGATATGCA-1_1	3098	1415	3106	1423	0.902928	0.00740502	health1	mVICs
AAGGTTCGTAAGCACG-1_1	6308	2513	6312	2517	0.89493	0.00475285	health1	sVICs
ACATCAGAGAAGGGTA-1_1	2155	1180	2158	1183	0.921697	0.0125116	health1	aVICs
ACCTTTAGTAGAAGGA-1_1	2257	1084	2268	1095	0.905762	0.00352734	health1	mVICs
ACGCCGATCGGCTACG-1_1	2533	1135	2537	1138	0.897725	0.00867166	health1	mVICs
AGATCTGTCTGTCAAG-1_1	2988	1258	2991	1261	0.892083	0.00267469	health1	sVICs
ATAACGCAGAAACGAG-1_1	3545	1667	3549	1670	0.90778	0.0169062	health1	mVICs
ATCGAGTGTTCGCGAC-1_1	3273	1403	3274	1404	0.89539	0.0125229	health1	mVICs
CACAGTAAGGCCATAG-1_1	2541	1282	2550	1291	0.913222	0.00509804	health1	mVICs
CAGCAGCGTGAAGGCT-1_1	2714	1354	2722	1362	0.912454	0.00440852	health1	sVICs
CATCGAAAGTGTTAGA-1_1	2000	915	2001	916	0.897205	0.00649675	health1	sVICs
CCACTACGTAAGCACG-1_1	5750	1893	5753	1896	0.87179	0.00695289	health1	mVICs
CCCAATCCAAGTCATC-1_1	2249	1174	2253	1178	0.916005	0.00798935	health1	mVICs
CCTATTAGTTCGCGAC-1_1	2740	1122	2744	1126	0.887492	0.0058309	health1	mVICs
CCTTCCCTCCTTTCTC-1_1	3943	1656	3946	1659	0.895358	0.00861632	health1	aVICs
CGAGCACAGCGCTCCA-1_1	5349	1786	5367	1804	0.873048	0.00614869	health1	mVICs
CGGGTCAGTTCCATGA-1_1	3836	1567	3845	1575	0.891875	0.010143	health1	mVICs
CGTGAGCCAGATGGCA-1_1	4229	1670	4238	1679	0.889139	0.00731477	health1	sVICs
CGTGTAATCATGCTCC-1_1	6834	2062	6844	2072	0.864699	0.00862069	health1	mVICs
CGTTAGATCCCTAATT-1_1	2295	1194	2296	1195	0.915618	0.00348432	health1	sVICs
CTAAGACTCTTGTATC-1_1	10337	2917	10341	2921	0.86324	0.00734939	health1	aVICs
CTACCCATCAGTCAGT-1_1	9097	2314	9099	2316	0.849897	0.00428619	health1	aVICs
CTCGAAAGTGCCTGTG-1_1	5452	1885	5454	1887	0.876645	0.00916758	health1	aVICs
CTCTAATTCATTCACT-1_1	2062	1094	2063	1095	0.917006	0.0121183	health1	mVICs
CTGAAGTTCTGGAGCC-1_1	2234	1021	2235	1022	0.898537	0.0170022	health1	mVICs
CTGTGCTTCAAGGTAA-1_1	2145	1140	2154	1149	0.91812	0.00696379	health1	sVICs
CTTAGGAAGGCTAGCA-1_1	3393	1368	3396	1371	0.888436	0.0129564	health1	mVICs
CTTTGCGGTCGGGTCT-1_1	3925	1616	3928	1619	0.892903	0.00458248	health1	liVICs
GACACGCGTAGCTGCC-1_1	5643	2455	5649	2461	0.903821	0.00354045	health1	sVICs
GCTCTGTCAGATCCAT-1_1	3912	1671	3915	1674	0.897299	0.00485313	health1	mVICs
GGAATAATCTAACTGG-1_1	2394	1145	2398	1149	0.905461	0.00542118	health1	sVICs
GGCCGATAGCAATATG-1_1	2447	1116	2450	1119	0.899581	0.00693878	health1	mVICs
GGCTCGAGTCAATACC-1_1	5115	1960	5116	1961	0.887716	0.00645035	health1	unknown
GGGAATGTCGGCTACG-1_1	4558	1714	4570	1726	0.884458	0.00612691	health1	mVICs
GGGCATCGTCTCCATC-1_1	6922	2593	6925	2596	0.889045	0.00361011	health1	sVICs
GGGCATCTCCGCTGTT-1_1	2269	1052	2272	1055	0.90074	0.00924296	health1	mVICs
GTCAAGTTCAGAAATG-1_1	4847	1789	4855	1797	0.882903	0.00741504	health1	mVICs
GTTACAGCAATGAAAC-1_1	2262	1113	2262	1113	0.908184	0.00442087	health1	aVICs
GTTTCTACACCTCGGA-1_1	2973	1022	2973	1022	0.866479	0.0117726	health1	aVICs
TAAGCGTAGCCGGTAA-1_1	2171	1162	2172	1163	0.918702	0.00414365	health1	sVICs
TCAGGATTCTGGCGTG-1_1	2298	1104	2300	1106	0.905414	0.0156522	health1	mVICs
TGACAACGTCTAACGT-1_1	4610	1670	4612	1672	0.879731	0.00780572	health1	sVICs
TGAGGGAGTACGCACC-1_1	2202	1180	2203	1181	0.919006	0.00817068	health1	sVICs
TGCACCTTCCAAAGTC-1_1	2852	1276	2852	1276	0.898905	0.00596073	health1	aVICs
TGGACGCCAGCATGAG-1_1	2331	1057	2336	1062	0.898367	0.00898973	health1	aVICs
TGGGCGTTCAACGGCC-1_1	2473	1178	2478	1183	0.90539	0.00686037	health1	sVICs
TGTATTCGTGTATGGG-1_1	3091	1348	3093	1350	0.896846	0.0090527	health1	aVICs
TGTGGTAGTCTCCCTA-1_1	3154	1397	3157	1400	0.89908	0.00665188	health1	sVICs
TTGGAACGTACGCACC-1_1	3385	1547	3395	1557	0.904116	0.00677467	health1	sVICs
AACTTTCTCGTTGACA-1_1	17242	3326	17255	3335	0.831524	0.00382498	health1	liVICs
CACATAGGTGATGTGG-1_1	6236	1978	6238	1980	0.868676	0.00561077	health1	cVICs
CGACTTCAGTTCGCAT-1_1	4871	1816	4873	1818	0.883887	0.00636158	health1	liVICs
CTGATAGAGCGACGTA-1_1	11702	2908	11712	2918	0.851659	0.00990437	health1	liVICs
GCGCAGTAGCGTCTAT-1_1	3602	1396	3603	1397	0.884311	0.00249792	health1	liVICs
GGAATAATCGTAGGTT-1_1	6763	2176	6763	2176	0.87142	0.00502735	health1	liVICs
GTGCATAAGGCTCAGA-1_1	7455	2068	7460	2073	0.856396	0.0075067	health1	liVICs
GTTCTCGTCTCGCTTG-1_1	5095	1811	5096	1812	0.878866	0.00372841	health1	liVICs
TACTTACTCACAAACC-1_1	8343	2392	8345	2394	0.861708	0.00443379	health1	liVICs
TCACAAGTCGTCCGTT-1_1	4773	1830	4774	1831	0.886869	0.00460829	health1	liVICs
AAACGGGGTGCGAAAC-1_1	4707	1479	4707	1479	0.863106	0.00956023	health1	unknown
AAAGATGCATGCTAGT-1_1	7469	2323	7474	2328	0.869223	0.00508429	health1	cVICs
ACACTGAGTCTAAAGA-1_1	7261	2042	7263	2044	0.85739	0.00454358	health1	unknown
ACCCACTCAGCCTGTG-1_1	4317	1405	4317	1405	0.865892	0.016215	health1	unknown
ACGAGGATCGGCTACG-1_1	7124	2216	7125	2217	0.868402	0.0074386	health1	unknown
ACTGAGTCATCCGCGA-1_1	4935	1519	4935	1519	0.861443	0.00567376	health1	unknown
AGACGTTTCGGAGGTA-1_1	7516	2179	7522	2184	0.861446	0.00598245	health1	cVICs
AGGGTGACAATGTTGC-1_1	2480	1106	2482	1108	0.896824	0.00684932	health1	unknown
AGGGTGAGTTCGGCAC-1_1	4950	1478	4952	1480	0.858038	0.00545234	health1	cVICs
ATAAGAGGTGGACGAT-1_1	6325	1760	6328	1763	0.853992	0.00489886	health1	unknown
ATAGACCTCTGATTCT-1_1	2883	1273	2885	1275	0.897508	0.0131716	health1	cVICs
ATCCACCAGGGAAACA-1_1	8864	2350	8865	2351	0.853984	0.00383531	health1	unknown
CAAGAAAAGATCCTGT-1_1	2591	1079	2592	1080	0.88862	0.00385802	health1	unknown
CACCACTCAATAAGCA-1_1	7830	2042	7832	2044	0.850177	0.00497957	health1	unknown
CACCAGGCAACGATGG-1_1	3996	1349	3997	1350	0.869118	0.00450338	health1	unknown
CAGCTGGTCGGATGTT-1_1	2423	1070	2424	1071	0.895187	0.00990099	health1	liVICs
CATATGGGTTCCCTTG-1_1	2125	898	2126	899	0.887664	0.00658514	health1	unknown
CATGGCGAGGACCACA-1_1	5967	1801	5971	1805	0.862404	0.00468933	health1	unknown
CCACCTAAGACTCGGA-1_1	2901	1139	2903	1141	0.882882	0.00275577	health1	unknown
CCCAGTTGTTTGTGTG-1_1	5332	1814	5332	1814	0.874358	0.00750188	health1	unknown
CGAACATGTATAAACG-1_1	5129	1622	5133	1626	0.865445	0.00720826	health1	unknown
CGATTGATCACGACTA-1_1	3053	1010	3054	1011	0.862228	0.00884086	health1	unknown
CGCTGGACATTCTCAT-1_1	2220	1036	2220	1036	0.901088	0.00495495	health1	unknown
CGCTTCATCAGAGGTG-1_1	7523	2245	7525	2247	0.864594	0.00730897	health1	unknown
CGGGTCAGTGGGTATG-1_1	2082	990	2083	991	0.902788	0.00672108	health1	unknown
CTAAGACGTGGTGTAG-1_1	2118	821	2118	821	0.87625	0.003305	health1	unknown
CTACACCTCCAGTAGT-1_1	3219	1109	3220	1110	0.868144	0.00838509	health1	unknown
CTGCGGAAGACCTTTG-1_1	5083	1777	5084	1778	0.876889	0.00334382	health1	cVICs
CTGTTTAAGAAGGCCT-1_1	6422	1789	6423	1790	0.854274	0.00420364	health1	unknown
CTTACCGGTTCCCTTG-1_1	5426	1851	5429	1854	0.875062	0.00792043	health1	iVICs
GAAACTCGTATAGGTA-1_1	2822	1106	2825	1109	0.882328	0.00884956	health1	unknown
GACCAATCACCAGCAC-1_1	10464	2402	10465	2403	0.841038	0.00420449	health1	unknown
GAGGTGAGTCTAGAGG-1_1	6253	1805	6255	1807	0.857946	0.00479616	health1	unknown
GAGGTGATCCTTCAAT-1_1	4659	1584	4661	1586	0.872379	0.0109419	health1	cVICs
GCGAGAACACCGAATT-1_1	2030	790	2030	790	0.876079	0.00788177	health1	unknown
GCTGCTTTCTGATTCT-1_1	2184	913	2184	913	0.886567	0.00824176	health1	unknown
GGAACTTGTACCGGCT-1_1	13204	3082	13211	3089	0.846851	0.00461736	health1	unknown
GGCCGATCAGCTGTGC-1_1	6018	1925	6021	1928	0.869152	0.0119581	health1	unknown
GGCGTGTCACCAACCG-1_1	10861	2356	10867	2362	0.835775	0.00625748	health1	unknown
GTAACGTCACTGTGTA-1_1	2860	1172	2860	1172	0.887906	0.00874126	health1	unknown
GTAGGCCGTGATAAGT-1_1	2542	1032	2543	1033	0.885108	0.00550531	health1	unknown
GTATCTTCAGTGAGTG-1_1	11487	2514	11490	2517	0.83759	0.0051349	health1	cVICs
GTCAAGTAGGTGCTAG-1_1	7927	2296	7930	2299	0.862094	0.0035309	health1	unknown
GTCAAGTTCCTGTACC-1_1	6320	1841	6326	1845	0.859217	0.00679734	health1	unknown
GTGAAGGGTACCGTAT-1_1	2245	881	2245	881	0.878778	0.00890869	health1	unknown
GTGTGCGGTCAATGTC-1_1	2567	922	2569	924	0.869759	0.00506033	health1	unknown
TCATTTGAGCGATAGC-1_1	12002	2614	12003	2615	0.837761	0.00583188	health1	unknown
TCGGGACCAGCCAGAA-1_1	5097	1726	5097	1726	0.87315	0.00431626	health1	unknown
TGCCCATAGCTAACTC-1_1	16597	3569	16602	3574	0.841948	0.00722804	health1	unknown
TGCCCATCAAGCCGTC-1_1	2735	1178	2736	1179	0.893631	0.000730994	health1	unknown
TGCTACCGTCTTCAAG-1_1	9209	2353	9211	2355	0.850588	0.00227988	health1	unknown
TGGTTAGGTACTCTCC-1_1	2459	1002	2459	1002	0.885014	0.00854006	health1	unknown
TTAGGACGTTAGGGTG-1_1	4929	1508	4932	1511	0.860884	0.00871857	health1	cVICs
TTATGCTCAAGTACCT-1_1	3632	1283	3632	1283	0.873062	0.0134912	health1	cVICs
TTCTCAAAGCGGATCA-1_1	7766	2408	7766	2408	0.869276	0.00643832	health1	unknown
AAACCTGAGCGCCTCA-1_2	5410	2019	5414	2023	0.885491	0.0120059	health2	aVICs
AAACCTGGTGGGTCAA-1_2	6885	2129	6888	2132	0.867302	0.00696864	health2	cVICs
AAACCTGTCACATAGC-1_2	4522	1766	4523	1767	0.888333	0.0114968	health2	aVICs
AAACGGGCACGTTGGC-1_2	3380	1394	3382	1396	0.891111	0.00384388	health2	aVICs
AAAGATGAGAGACTTA-1_2	6706	2258	6711	2262	0.876582	0.0098346	health2	aVICs
AAAGATGCAGCCAGAA-1_2	9909	2810	9913	2813	0.863111	0.00907899	health2	aVICs
AAAGATGTCACGACTA-1_2	5498	1682	5498	1682	0.862473	0.00891233	health2	cVICs
AAAGATGTCGTCCGTT-1_2	9929	2901	9936	2908	0.866503	0.0121779	health2	aVICs
AAAGCAAAGGCAGGTT-1_2	5710	1813	5712	1815	0.867463	0.00980392	health2	iVICs
AAAGCAAAGGTAGCTG-1_2	8497	2561	8501	2565	0.867569	0.00988119	health2	cVICs
AAAGTAGAGTACGTTC-1_2	12858	3350	12859	3351	0.857872	0.0107318	health2	cVICs
AAAGTAGTCAATCACG-1_2	5220	1646	5222	1648	0.865277	0.00900038	health2	aVICs
AAATGCCAGTCCGGTC-1_2	10023	2389	10027	2393	0.844488	0.00767927	health2	aVICs
AAATGCCGTCTAGTCA-1_2	7660	2373	7666	2379	0.869181	0.00860944	health2	iVICs
AACACGTAGTCGCCGT-1_2	3002	1329	3003	1330	0.89829	0.013653	health2	cVICs
AACACGTCACGGATAG-1_2	5277	1978	5279	1980	0.885593	0.00738776	health2	aVICs
AACACGTGTTACAGAA-1_2	4369	1575	4371	1577	0.878385	0.00571951	health2	cVICs
AACACGTGTTTGACAC-1_2	7269	2234	7269	2234	0.867307	0.00660338	health2	cVICs
AACACGTTCATTGCGA-1_2	5803	1850	5804	1851	0.86813	0.00895934	health2	cVICs
AACACGTTCCATGAAC-1_2	6506	1848	6506	1848	0.856657	0.0110667	health2	aVICs
AACCATGAGTGTACGG-1_2	5388	1671	5390	1673	0.86384	0.00742115	health2	aVICs
AACCATGCAGCTGCTG-1_2	18781	3935	18786	3940	0.841281	0.0125093	health2	iVICs
AACCATGGTCTGGAGA-1_2	6286	2094	6287	2095	0.874354	0.0125656	health2	cVICs
AACCATGTCCGCATAA-1_2	12405	3522	12410	3527	0.866537	0.00886382	health2	sVICs
AACCATGTCCGGGTGT-1_2	5731	1916	5735	1920	0.873559	0.00645161	health2	cVICs
AACCGCGCACCACGTG-1_2	9126	2598	9127	2599	0.862253	0.00887477	health2	cVICs
AACCGCGCACTTACGA-1_2	3103	1421	3106	1424	0.903015	0.00579524	health2	aVICs
AACCGCGTCGGAAACG-1_2	4116	1557	4118	1559	0.883298	0.0101991	health2	cVICs
AACCGCGTCGGTTCGG-1_2	6708	2264	6710	2266	0.876797	0.0104322	health2	cVICs
AACCGCGTCTTGTCAT-1_2	14153	2887	14157	2891	0.833792	0.0135622	health2	iVICs
AACGTTGAGAAGATTC-1_2	5758	1776	5763	1781	0.864389	0.00589971	health2	aVICs
AACGTTGCATGACATC-1_2	3382	1233	3383	1234	0.8759	0.00945906	health2	cVICs
AACGTTGTCTATCCTA-1_2	3738	1548	3739	1549	0.892883	0.010698	health2	aVICs
AACTCAGAGTATTGGA-1_2	4341	1597	4346	1601	0.88079	0.0128854	health2	aVICs
AACTCAGCACGGTTTA-1_2	7835	2227	7836	2228	0.859742	0.00625319	health2	iVICs
AACTCAGCATGTCCTC-1_2	4022	1663	4023	1664	0.893635	0.00298285	health2	aVICs
AACTCAGGTGTGGTTT-1_2	7771	2532	7775	2536	0.874945	0.00475884	health2	aVICs
AACTCCCCACTAGTAC-1_2	4835	1773	4839	1777	0.881928	0.0111593	health2	cVICs
AACTCCCCAGCATACT-1_2	6813	2312	6816	2315	0.877664	0.0120305	health2	aVICs
AACTCTTAGACAATAC-1_2	15932	3763	15940	3771	0.851033	0.00846926	health2	mVICs
AACTCTTCAATAGCGG-1_2	2272	1059	2272	1059	0.90123	0.0198063	health2	cVICs
AACTCTTGTGATAAAC-1_2	9815	2834	9821	2839	0.864988	0.00600753	health2	mVICs
AACTCTTGTGATGATA-1_2	3560	1453	3562	1455	0.890522	0.0145985	health2	iVICs
AACTCTTTCACCCGAG-1_2	4375	1669	4377	1671	0.885147	0.00594014	health2	aVICs
AACTCTTTCCTTTCTC-1_2	5921	1913	5927	1919	0.870188	0.00944829	health2	cVICs
AACTCTTTCGCCTGTT-1_2	6344	1848	6345	1849	0.85917	0.00472813	health2	cVICs
AACTGGTAGCCGCCTA-1_2	2601	1021	2601	1021	0.881084	0.011534	health2	aVICs
AACTGGTAGTGGTAGC-1_2	2990	1295	2990	1295	0.895444	0.00869565	health2	cVICs
AACTGGTCAGTGGAGT-1_2	5855	1845	5856	1846	0.866926	0.00648907	health2	aVICs
AACTTTCCAGCCTATA-1_2	7268	2596	7270	2598	0.88427	0.0112792	health2	iVICs
AAGACCTAGACCTAGG-1_2	10772	3074	10776	3078	0.865048	0.00946548	health2	iVICs
AAGACCTGTAGCGTAG-1_2	13248	3239	13254	3245	0.851751	0.00829938	health2	iVICs
AAGACCTGTCACTTCC-1_2	9873	2666	9877	2670	0.85778	0.00283487	health2	cVICs
AAGACCTTCCAAACAC-1_2	5091	1797	5092	1798	0.878038	0.00628437	health2	aVICs
AAGCCGCCAGGAATGC-1_2	4931	1869	4932	1870	0.885952	0.0101379	health2	aVICs
AAGGAGCAGGTGTGGT-1_2	3461	1347	3464	1350	0.884381	0.0051963	health2	cVICs
AAGGAGCCATCTCGCT-1_2	8556	2662	8562	2668	0.871232	0.00443822	health2	aVICs
AAGGAGCGTGATGATA-1_2	4765	1755	4767	1757	0.882152	0.00776169	health2	aVICs
AAGGCAGCAGAAGCAC-1_2	4778	1715	4778	1715	0.879056	0.00983675	health2	aVICs
AAGGCAGGTGTATGGG-1_2	5517	2101	5519	2102	0.887963	0.0123211	health2	iVICs
AAGGTTCCACACCGAC-1_2	2994	1137	2994	1137	0.879039	0.00668003	health2	aVICs
AAGGTTCTCAGAAATG-1_2	10179	2470	10183	2474	0.846683	0.0066778	health2	cVICs
AAGTCTGAGTCCCACG-1_2	2567	989	2572	994	0.878929	0.00660964	health2	aVICs
AAGTCTGCATGCTAGT-1_2	2907	1190	2907	1190	0.888002	0.00240798	health2	cVICs
AAGTCTGGTCGAATCT-1_2	8044	2243	8046	2245	0.858059	0.00559284	health2	aVICs
AAGTCTGTCGAGCCCA-1_2	15958	3624	15964	3630	0.846963	0.0109622	health2	cVICs
AATCCAGAGAATCTCC-1_2	4837	1500	4842	1505	0.862284	0.0111524	health2	cVICs
AATCCAGCATAGACTC-1_2	2404	1073	2405	1074	0.896451	0.0428274	health2	mVICs
AATCCAGGTCCGCTGA-1_2	5220	1917	5220	1917	0.882978	0.00881226	health2	aVICs
AATCGGTGTTGTCGCG-1_2	7536	2274	7538	2276	0.865863	0.00902096	health2	aVICs
ACACCAAAGCGTCTAT-1_2	8609	2543	8612	2545	0.865463	0.0123084	health2	aVICs
ACACCAACACACAGAG-1_2	12265	3302	12271	3307	0.860733	0.0142613	health2	cVICs
ACACCAACATTCTCAT-1_2	6848	2241	6851	2244	0.873628	0.00686031	health2	cVICs
ACACCAAGTGAGGGTT-1_2	2877	1295	2881	1299	0.900006	0.0180493	health2	unknown
ACACCGGAGCGTCAAG-1_2	3753	1314	3756	1316	0.872586	0.00745474	health2	cVICs
ACACCGGCAAAGAATC-1_2	3316	1365	3317	1366	0.890564	0.00633102	health2	cVICs
ACACCGGTCCGAGCCA-1_2	9718	2621	9719	2622	0.857311	0.0116267	health2	cVICs
ACACTGAAGCTGAACG-1_2	4759	1791	4760	1792	0.884635	0.0147059	health2	aVICs
ACACTGACAGCTCCGA-1_2	2285	943	2286	944	0.885652	0.0144357	health2	iVICs
ACACTGACATTAACCG-1_2	5384	2044	5385	2045	0.887303	0.00742804	health2	aVICs
ACACTGAGTAAATGAC-1_2	12746	2802	12754	2810	0.839991	0.0068998	health2	aVICs
ACACTGAGTCCAGTGC-1_2	3223	1468	3223	1468	0.902649	0.00527459	health2	aVICs
ACACTGATCTGTCTAT-1_2	4166	1591	4168	1593	0.884608	0.0107965	health2	aVICs
ACAGCCGAGCTGAACG-1_2	7164	2082	7168	2086	0.860952	0.00878906	health2	cVICs
ACAGCCGAGGCACATG-1_2	9865	2591	9867	2593	0.854693	0.00709435	health2	aVICs
ACAGCCGAGGGAGTAA-1_2	4185	1411	4186	1412	0.869688	0.00621118	health2	aVICs
ACAGCCGTCCATGAAC-1_2	6454	1998	6455	1999	0.866379	0.00325329	health2	liVICs
ACAGCTAAGCGCTCCA-1_2	6542	1788	6545	1791	0.852509	0.00458365	health2	cVICs
ACAGCTATCCGAACGC-1_2	2811	1291	2812	1292	0.902073	0.0142248	health2	aVICs
ACATACGAGTCCCACG-1_2	6031	2083	6032	2084	0.877908	0.00530504	health2	aVICs
ACATACGCAAGTCTGT-1_2	6445	2109	6450	2114	0.872832	0.0100775	health2	cVICs
ACATACGCAGCTCGCA-1_2	11194	2887	11198	2891	0.854761	0.0125022	health2	aVICs
ACATACGTCAGCCTAA-1_2	6042	1711	6042	1711	0.85509	0.00579278	health2	cVICs
ACATCAGAGTATTGGA-1_2	4629	1758	4633	1762	0.885469	0.0105763	health2	aVICs
ACATCAGCACAAGTAA-1_2	7415	2315	7415	2315	0.869368	0.00768712	health2	cVICs
ACATCAGCATCCTTGC-1_2	2648	1194	2649	1195	0.899005	0.0109475	health2	aVICs
ACATGGTTCACCAGGC-1_2	3750	1251	3750	1251	0.866601	0.00853333	health2	cVICs
ACATGGTTCTGAAAGA-1_2	4735	1813	4736	1814	0.886605	0.0162584	health2	aVICs
ACCAGTATCTTAACCT-1_2	7056	2306	7060	2310	0.873937	0.0082153	health2	aVICs
ACCCACTAGTGGAGAA-1_2	3544	1487	3544	1487	0.893736	0.00620767	health2	cVICs
ACCCACTTCTAACTTC-1_2	11532	2911	11536	2915	0.852927	0.00780166	health2	cVICs
ACCGTAAGTGCGCTTG-1_2	5384	1748	5387	1751	0.8692	0.00482643	health2	cVICs
ACCGTAATCACTCCTG-1_2	3767	1600	3770	1603	0.896149	0.00557029	health2	aVICs
ACCGTAATCAGTTAGC-1_2	5853	2160	5854	2161	0.885122	0.0122993	health2	aVICs
ACCTTTAAGGCATGTG-1_2	7566	2408	7568	2410	0.871883	0.00713531	health2	aVICs
ACGAGCCAGATAGTCA-1_2	8391	2348	8391	2348	0.859036	0.00703134	health2	aVICs
ACGAGCCGTAGCCTCG-1_2	6721	2271	6722	2272	0.87692	0.00892591	health2	aVICs
ACGAGCCTCTCCTATA-1_2	3833	1477	3834	1478	0.884482	0.00808555	health2	aVICs
ACGAGCCTCTGTCTAT-1_2	5597	1877	5598	1878	0.873444	0.00678814	health2	cVICs
ACGAGGACAAGTACCT-1_2	2591	1240	2591	1240	0.90624	0.0231571	health2	aVICs
ACGAGGACATACGCCG-1_2	4934	1588	4936	1590	0.866794	0.00790113	health2	cVICs
ACGATACCAGACACTT-1_2	7693	2386	7696	2389	0.869271	0.0122141	health2	iVICs
ACGATGTAGCGCCTTG-1_2	10644	2924	10655	2934	0.860935	0.0104176	health2	iVICs
ACGATGTAGGCGACAT-1_2	8974	2757	8978	2761	0.870455	0.00824237	health2	cVICs
ACGATGTCATGGTCTA-1_2	8262	2592	8267	2597	0.871628	0.00955607	health2	cVICs
ACGCAGCAGATGAGAG-1_2	7282	2238	7286	2242	0.867481	0.0113917	health2	aVICs
ACGCAGCAGGCTAGCA-1_2	6643	2107	6646	2110	0.869648	0.00902799	health2	cVICs
ACGCAGCGTCTCAACA-1_2	8344	2285	8350	2290	0.856732	0.00886228	health2	aVICs
ACGCCAGCAGTCGATT-1_2	11576	2894	11582	2900	0.852013	0.0094975	health2	iVICs
ACGCCAGGTGTGCCTG-1_2	2907	1093	2907	1093	0.87734	0.00619195	health2	cVICs
ACGCCGATCACCATAG-1_2	2883	1136	2884	1137	0.883169	0.0176838	health2	cVICs
ACGCCGATCGGAATCT-1_2	4253	1592	4257	1595	0.882521	0.00845666	health2	aVICs
ACGGAGAGTCCGTCAG-1_2	2895	1102	2896	1103	0.8789	0.015884	health2	aVICs
ACGGAGAGTTGTCTTT-1_2	11960	3306	11963	3309	0.863128	0.0113684	health2	mVICs
ACGGAGATCCGTAGTA-1_2	9821	2821	9823	2823	0.864354	0.0051919	health2	aVICs
ACGGAGATCTCCAGGG-1_2	2703	1164	2704	1165	0.89345	0.0107249	health2	aVICs
ACGGCCAGTCATATCG-1_2	7893	2400	7895	2402	0.867403	0.00987967	health2	aVICs
ACGGCCAGTGTTTGGT-1_2	6720	2198	6721	2199	0.873229	0.00922482	health2	aVICs
ACGGCCAGTTGTGGCC-1_2	8972	2410	8973	2411	0.855616	0.00846985	health2	cVICs
ACGGGCTAGAGCTGGT-1_2	2264	1002	2265	1003	0.894557	0.00794702	health2	cVICs
ACGGGCTAGAGTTGGC-1_2	4751	1935	4751	1935	0.893901	0.0119975	health2	aVICs
ACGGGCTAGGATCGCA-1_2	6048	2146	6052	2150	0.881155	0.00875744	health2	aVICs
ACGGGCTGTATGAAAC-1_2	9632	2698	9645	2710	0.861624	0.0105754	health2	aVICs
ACGGGCTTCTAACTTC-1_2	6545	2182	6545	2182	0.874983	0.00840336	health2	aVICs
ACGGGTCCACACAGAG-1_2	6747	2252	6751	2256	0.87569	0.00918382	health2	aVICs
ACGGGTCCAGTGGAGT-1_2	3999	1353	3999	1353	0.869334	0.0145036	health2	cVICs
ACGGGTCGTCATACTG-1_2	2247	1005	2248	1006	0.895818	0.0044484	health2	cVICs
ACGGGTCGTTCAGTAC-1_2	4256	1789	4258	1791	0.896366	0.0244246	health2	aVICs
ACGTCAATCTGCGGCA-1_2	4592	1756	4593	1757	0.886042	0.0108861	health2	aVICs
ACGTCAATCTTCGAGA-1_2	11110	2536	11113	2539	0.841524	0.0053091	health2	cVICs
ACTATCTAGTCGTTTG-1_2	5909	2018	5913	2022	0.876445	0.00879418	health2	aVICs
ACTATCTGTCCGAACC-1_2	6446	1921	6451	1926	0.862199	0.00666563	health2	aVICs
ACTGAACGTCCGTGAC-1_2	4361	1627	4363	1629	0.882448	0.006876	health2	cVICs
ACTGAACTCAGCTGGC-1_2	10453	2941	10460	2948	0.863167	0.00917782	health2	cVICs
ACTGAACTCGACGGAA-1_2	6087	2012	6089	2014	0.87304	0.0105108	health2	aVICs
ACTGAGTAGCTGGAAC-1_2	5455	1683	5455	1683	0.863329	0.0113657	health2	iVICs
ACTGATGTCAGCTCTC-1_2	4787	1661	4788	1662	0.875135	0.00689223	health2	cVICs
ACTGCTCAGGTGACCA-1_2	3566	1410	3567	1411	0.886616	0.0151388	health2	aVICs
ACTGCTCCAGATGAGC-1_2	7472	2318	7474	2320	0.868837	0.0109714	health2	cVICs
ACTGCTCGTCAGAATA-1_2	2847	1208	2850	1211	0.892412	0.00842105	health2	cVICs
ACTGTCCAGAATAGGG-1_2	2234	1071	2237	1074	0.904868	0.0178811	health2	aVICs
ACTGTCCCAATGGAGC-1_2	5862	2141	5865	2144	0.88402	0.00664962	health2	aVICs
ACTGTCCTCAGTTGAC-1_2	4832	1866	4834	1868	0.887922	0.00682664	health2	aVICs
ACTTACTTCTTTACAC-1_2	7546	2282	7548	2284	0.866127	0.00980392	health2	aVICs
ACTTGTTAGGCTCATT-1_2	4480	1700	4481	1701	0.884791	0.0107119	health2	cVICs
AGAGCGAAGGGAGTAA-1_2	7427	2072	7428	2073	0.856809	0.0157512	health2	cVICs
AGAGCGACATGGGACA-1_2	14736	3340	14745	3347	0.845516	0.00800271	health2	cVICs
AGAGCGAGTTAAGACA-1_2	11906	3219	11907	3220	0.860654	0.00856639	health2	aVICs
AGAGCGATCCTAAGTG-1_2	12288	3274	12294	3280	0.859691	0.0100862	health2	iVICs
AGAGCTTAGGTGCACA-1_2	18528	4065	18537	4074	0.845827	0.0173167	health2	aVICs
AGAGCTTGTATGCTTG-1_2	3002	1322	3002	1322	0.897573	0.00433045	health2	aVICs
AGAGTGGAGCTAGCCC-1_2	5281	1669	5283	1671	0.865721	0.00908575	health2	iVICs
AGAGTGGTCACAAACC-1_2	4173	1521	4173	1521	0.878932	0.010544	health2	aVICs
AGAGTGGTCAGGATCT-1_2	6294	2022	6296	2024	0.87027	0.00984752	health2	aVICs
AGAGTGGTCGCAAGCC-1_2	8190	2490	8191	2491	0.867897	0.00756928	health2	cVICs
AGATCTGCAGTCAGAG-1_2	10846	2959	10849	2962	0.860285	0.0119827	health2	aVICs
AGATCTGGTTGAGTTC-1_2	8455	2488	8458	2491	0.864818	0.00839442	health2	cVICs
AGATTGCCAGCCAGAA-1_2	5076	1564	5078	1566	0.862131	0.00551398	health2	cVICs
AGATTGCTCCTGTAGA-1_2	7735	2389	7737	2391	0.868848	0.00801344	health2	aVICs
AGCAGCCAGCAGCCTC-1_2	2478	1101	2480	1103	0.896338	0.0379032	health2	aVICs
AGCAGCCGTCCATGAT-1_2	14543	3074	14551	3079	0.837977	0.00804068	health2	aVICs
AGCATACAGATATGCA-1_2	7129	2044	7131	2046	0.859272	0.00645071	health2	cVICs
AGCATACTCTCTGCTG-1_2	3655	1276	3655	1276	0.871723	0.0114911	health2	cVICs
AGCCTAACATCTGGTA-1_2	2421	1064	2421	1064	0.894488	0.00330442	health2	aVICs
AGCCTAATCTGCGTAA-1_2	4153	1558	4155	1560	0.882427	0.0190132	health2	aVICs
AGCGGTCCAAGGTGTG-1_2	5403	1685	5403	1685	0.86443	0.017953	health2	aVICs
AGCGGTCCACTTAACG-1_2	9648	2734	9651	2737	0.862646	0.00632059	health2	cVICs
AGCGTATTCGTCTGCT-1_2	5806	2128	5809	2131	0.884297	0.0115338	health2	cVICs
AGCGTCGAGAATAGGG-1_2	3948	1433	3949	1434	0.877676	0.0070904	health2	aVICs
AGCGTCGAGGTGCTAG-1_2	3949	1500	3949	1500	0.883109	0.00607749	health2	cVICs
AGCTCCTTCCAACCAA-1_2	5539	1756	5539	1756	0.866725	0.00559668	health2	cVICs
AGCTCTCAGCCGTCGT-1_2	4198	1690	4198	1690	0.890933	0.0054788	health2	aVICs
AGCTCTCAGGCTAGGT-1_2	6342	2010	6344	2012	0.868835	0.0118222	health2	cVICs
AGCTCTCCAGGGCATA-1_2	6936	1940	6937	1941	0.855995	0.00850512	health2	cVICs
AGCTCTCCATTCACTT-1_2	4756	1889	4757	1890	0.890989	0.00693715	health2	sVICs
AGCTTGAAGCGTGAGT-1_2	8001	2444	8006	2449	0.868211	0.010617	health2	cVICs
AGCTTGAAGTCGATAA-1_2	5670	1852	5672	1854	0.870628	0.00617066	health2	cVICs
AGCTTGACATGGAATA-1_2	5499	1784	5500	1785	0.869338	0.00654545	health2	aVICs
AGCTTGATCTCGGACG-1_2	10928	2914	10928	2914	0.857857	0.00860176	health2	iVICs
AGGCCACTCATGCATG-1_2	8012	2707	8016	2711	0.879397	0.00898204	health2	aVICs
AGGCCGTAGTACATGA-1_2	3379	1402	3383	1406	0.891957	0.00768549	health2	aVICs
AGGCCGTCACCTCGGA-1_2	4885	1827	4886	1828	0.884255	0.013508	health2	aVICs
AGGCCGTCATGACATC-1_2	7346	2305	7349	2308	0.869901	0.00707579	health2	cVICs
AGGCCGTGTCCAAGTT-1_2	8255	2563	8257	2565	0.870371	0.007751	health2	mVICs
AGGCCGTTCTTCTGGC-1_2	6774	2214	6779	2219	0.873404	0.00575306	health2	cVICs
AGGGAGTCACATGTGT-1_2	6843	2081	6846	2084	0.865325	0.00467426	health2	cVICs
AGGGAGTCAGCTGCAC-1_2	6181	1988	6182	1989	0.870093	0.0056616	health2	aVICs
AGGGATGAGATGCCTT-1_2	9689	2396	9693	2400	0.847923	0.00371402	health2	iVICs
AGGGATGCACACGCTG-1_2	10117	2972	10125	2979	0.867348	0.0175802	health2	cVICs
AGGGATGCACAGACAG-1_2	9190	2766	9193	2768	0.868476	0.0134885	health2	aVICs
AGGGATGCACTTAAGC-1_2	5265	1678	5266	1679	0.866604	0.00892518	health2	cVICs
AGGGATGCAGTGGGAT-1_2	14379	3275	14383	3279	0.845567	0.0114719	health2	iVICs
AGGGATGCATGTAAGA-1_2	4367	1745	4367	1745	0.890558	0.00893062	health2	aVICs
AGGGATGGTAAGGGCT-1_2	3839	1368	3840	1369	0.875032	0.0119792	health2	iVICs
AGGGATGGTTACTGAC-1_2	8898	2512	8902	2516	0.861051	0.0152775	health2	cVICs
AGGTCATAGACAGACC-1_2	7707	2311	7707	2311	0.865423	0.00778513	health2	cVICs
AGGTCATAGGCGTACA-1_2	3634	1374	3635	1375	0.881421	0.00467675	health2	iVICs
AGGTCATAGTACCGGA-1_2	5291	1763	5292	1764	0.871866	0.00566893	health2	liVICs
AGGTCATCACGAAAGC-1_2	8750	2408	8750	2408	0.857851	0.00937143	health2	cVICs
AGGTCATGTAAGGGCT-1_2	15385	3642	15387	3644	0.850596	0.0114382	health2	liVICs
AGGTCATGTTAGATGA-1_2	3365	1414	3367	1416	0.89335	0.00801901	health2	aVICs
AGGTCATTCTGTGCAA-1_2	5758	1970	5760	1972	0.876207	0.00763889	health2	cVICs
AGGTCCGAGTGGAGAA-1_2	8786	2565	8790	2569	0.864547	0.0105802	health2	mVICs
AGGTCCGCAGGAATGC-1_2	12357	3177	12362	3182	0.855969	0.00630966	health2	aVICs
AGGTCCGTCAGTTTGG-1_2	4156	1578	4157	1579	0.883829	0.0153957	health2	cVICs
AGTAGTCCAGCTTAAC-1_2	7466	2147	7467	2148	0.860291	0.00883889	health2	aVICs
AGTAGTCGTCGGATCC-1_2	6638	2185	6641	2187	0.873795	0.00542087	health2	cVICs
AGTCTTTTCCCGGATG-1_2	4407	1724	4409	1726	0.888238	0.00657746	health2	cVICs
AGTCTTTTCGGTCTAA-1_2	6494	2026	6496	2028	0.867394	0.0106219	health2	cVICs
AGTGAGGGTGCAGACA-1_2	11072	2567	11075	2570	0.843136	0.0102935	health2	cVICs
AGTGAGGGTTCCATGA-1_2	4662	1703	4662	1703	0.880783	0.0027885	health2	cVICs
AGTGGGACAGGGTATG-1_2	2573	1079	2575	1081	0.889482	0.0302913	health2	iVICs
AGTGTCAAGACCTTTG-1_2	2295	1098	2295	1098	0.90473	0.0183007	health2	aVICs
AGTGTCAAGTGAACAT-1_2	9727	2638	9729	2640	0.85796	0.00945626	health2	aVICs
AGTGTCACAGCGTAAG-1_2	4503	1682	4503	1682	0.882941	0.0168776	health2	cVICs
AGTGTCAGTATCGCAT-1_2	3595	1701	3595	1701	0.908599	0.0114047	health2	aVICs
AGTTGGTCACCACCAG-1_2	6450	2288	6450	2288	0.881849	0.0137984	health2	aVICs
AGTTGGTCACGTTGGC-1_2	11932	3225	11935	3228	0.860703	0.00921659	health2	aVICs
AGTTGGTCAGCATGAG-1_2	7856	2239	7856	2239	0.860046	0.00534623	health2	cVICs
AGTTGGTTCTCTGTCG-1_2	5609	2017	5613	2021	0.881674	0.00837342	health2	cVICs
ATAACGCAGCAGACTG-1_2	5046	2012	5053	2019	0.892424	0.014249	health2	aVICs
ATAACGCCAGGAACGT-1_2	3173	1284	3176	1287	0.887974	0.0107053	health2	cVICs
ATAACGCCATGTAGTC-1_2	6359	2064	6364	2069	0.871713	0.0108422	health2	cVICs
ATAAGAGAGCCAGTAG-1_2	4704	1937	4705	1938	0.895112	0.00595112	health2	sVICs
ATAGACCAGAGTAAGG-1_2	5587	1829	5587	1829	0.870579	0.00536961	health2	aVICs
ATAGACCCATTTGCTT-1_2	9819	2868	9828	2877	0.866367	0.0124135	health2	cVICs
ATAGACCTCACATGCA-1_2	14901	3480	14904	3483	0.848717	0.00912507	health2	iVICs
ATCACGAAGAATTGTG-1_2	3542	1348	3543	1349	0.88185	0.0132656	health2	aVICs
ATCACGACACCACGTG-1_2	3726	1518	3726	1518	0.890802	0.00670961	health2	aVICs
ATCACGATCTCAAGTG-1_2	7932	2371	7933	2372	0.865539	0.0107147	health2	cVICs
ATCATCTAGCGCTTAT-1_2	3072	1335	3074	1337	0.896329	0.0175667	health2	cVICs
ATCATCTTCTGCTGTC-1_2	7166	2287	7168	2289	0.871413	0.0047433	health2	cVICs
ATCATGGAGCGCCTCA-1_2	4003	1413	4004	1414	0.874519	0.0112388	health2	cVICs
ATCATGGAGGGAGTAA-1_2	6990	2098	6995	2103	0.864245	0.00671909	health2	cVICs
ATCATGGCAGCTCGAC-1_2	4880	1832	4883	1835	0.884769	0.00757731	health2	cVICs
ATCATGGCATACGCTA-1_2	2208	1081	2209	1082	0.907312	0.0185604	health2	iVICs
ATCCACCCAGGACGTA-1_2	2988	1222	2989	1223	0.888334	0.0066912	health2	aVICs
ATCCACCCATAAGACA-1_2	8185	2687	8188	2690	0.876462	0.0102589	health2	aVICs
ATCCACCTCAGGCCCA-1_2	4829	1584	4829	1584	0.868588	0.00496997	health2	cVICs
ATCCACCTCCGAATGT-1_2	5179	2041	5182	2044	0.891233	0.00945581	health2	aVICs
ATCCGAACAGATCTGT-1_2	9631	2661	9635	2665	0.859896	0.0100675	health2	aVICs
ATCCGAAGTCATCGGC-1_2	8801	2420	8803	2422	0.857919	0.00920141	health2	aVICs
ATCCGAATCAGCGATT-1_2	9088	2360	9091	2363	0.852184	0.00879991	health2	cVICs
ATCGAGTAGGACCACA-1_2	5994	1909	5996	1911	0.86855	0.00767178	health2	aVICs
ATCGAGTCAATAGCGG-1_2	9404	2875	9409	2880	0.870606	0.0116909	health2	aVICs
ATCGAGTCATGGTCAT-1_2	4232	1693	4234	1695	0.890375	0.0042513	health2	aVICs
ATCTACTAGCGTCAAG-1_2	6887	2192	6890	2195	0.870569	0.00754717	health2	iVICs
ATCTACTAGGGTCGAT-1_2	2794	1276	2795	1277	0.90129	0.00966011	health2	cVICs
ATCTACTAGTAGCGGT-1_2	14079	3251	14089	3260	0.846787	0.00759458	health2	aVICs
ATCTACTTCTTGGGTA-1_2	3065	1311	3067	1313	0.894328	0.0101076	health2	aVICs
ATCTGCCAGGTGATAT-1_2	3716	1437	3718	1439	0.884534	0.0123722	health2	aVICs
ATCTGCCAGTGTGGCA-1_2	3891	1596	3892	1597	0.892243	0.0138746	health2	aVICs
ATCTGCCCAAGACACG-1_2	14929	3429	14934	3434	0.847065	0.00924066	health2	cVICs
ATGGGAGAGACTAAGT-1_2	5130	1876	5135	1881	0.882456	0.00720545	health2	aVICs
ATGGGAGGTGACTACT-1_2	6035	2039	6037	2041	0.87543	0.00646016	health2	sVICs
ATGGGAGGTTCGTCTC-1_2	7602	2385	7605	2388	0.870381	0.0152531	health2	iVICs
ATGTGTGAGGATGGAA-1_2	7317	2459	7323	2465	0.877643	0.00614502	health2	aVICs
ATGTGTGAGGCTACGA-1_2	6987	2372	6991	2376	0.878089	0.00858246	health2	aVICs
ATTACTCAGGTGATAT-1_2	5409	1694	5411	1696	0.865038	0.00961005	health2	aVICs
ATTACTCAGTGACATA-1_2	2694	1235	2696	1237	0.901376	0.00482196	health2	cVICs
ATTACTCCATACAGCT-1_2	3055	1174	3055	1174	0.88082	0.00589198	health2	cVICs
ATTACTCTCAGAGACG-1_2	3657	1477	3659	1479	0.8896	0.0114785	health2	aVICs
ATTACTCTCCACGACG-1_2	3056	1229	3057	1230	0.886555	0.00556101	health2	cVICs
ATTATCCTCAATCTCT-1_2	9118	2539	9120	2541	0.859851	0.00537281	health2	aVICs
ATTCTACGTGGTAACG-1_2	8537	2380	8541	2384	0.859036	0.00538579	health2	cVICs
ATTCTACTCGTCCAGG-1_2	2682	1118	2683	1119	0.889229	0.00596347	health2	cVICs
ATTGGACAGACAGGCT-1_2	7401	1949	7403	1951	0.850326	0.00837498	health2	iVICs
ATTGGACCACCAGGTC-1_2	5889	1977	5890	1978	0.874304	0.0117148	health2	aVICs
ATTGGACCATCCAACA-1_2	4531	1765	4533	1767	0.8881	0.00838297	health2	aVICs
ATTGGACCATCGGAAG-1_2	6415	2227	6419	2231	0.879456	0.0109051	health2	mVICs
ATTGGACGTACCGTAT-1_2	7139	2286	7142	2289	0.87177	0.00938113	health2	aVICs
ATTGGACGTCTGATCA-1_2	7201	2172	7201	2172	0.865056	0.003194	health2	cVICs
ATTGGTGAGCTGCGAA-1_2	5103	1730	5106	1733	0.873443	0.0170388	health2	aVICs
ATTGGTGCAGTCACTA-1_2	2971	1305	2971	1305	0.89712	0.00875126	health2	aVICs
ATTGGTGGTAGGACAC-1_2	7203	2269	7205	2271	0.87002	0.0159611	health2	cVICs
ATTGGTGTCATAGCAC-1_2	4030	1329	4031	1330	0.866434	0.00669809	health2	cVICs
ATTGGTGTCTTAGCCC-1_2	12305	3040	12309	3044	0.851652	0.0103989	health2	aVICs
ATTTCTGCAGCTGGCT-1_2	9498	2883	9502	2887	0.869937	0.0133656	health2	iVICs
ATTTCTGCATCACCCT-1_2	4904	1968	4906	1969	0.892574	0.00693029	health2	cVICs
ATTTCTGTCTAACGGT-1_2	7445	2183	7446	2184	0.862427	0.00483481	health2	cVICs
CAACCAACAACGCACC-1_2	13240	3264	13246	3270	0.852614	0.00792692	health2	cVICs
CAACCTCAGTATCGAA-1_2	27138	4990	27148	5000	0.834278	0.0081774	health2	aVICs
CAACTAGCACAGGAGT-1_2	9462	2674	9465	2677	0.862058	0.0113048	health2	aVICs
CAACTAGCAGGTCCAC-1_2	3464	1351	3465	1352	0.884531	0.00692641	health2	cVICs
CAACTAGGTGATAAAC-1_2	3150	1390	3150	1390	0.898438	0.0209524	health2	aVICs
CAAGAAATCTGACCTC-1_2	4376	1858	4377	1859	0.897863	0.0105095	health2	aVICs
CAAGAAATCTGCCAGG-1_2	2465	1051	2467	1053	0.891002	0.00445886	health2	aVICs
CAAGATCAGTGCCATT-1_2	4334	1393	4335	1394	0.864524	0.00853518	health2	cVICs
CAAGATCCACAGAGGT-1_2	5922	1816	5923	1817	0.863968	0.01013	health2	liVICs
CAAGATCCACCCTATC-1_2	2691	1222	2691	1222	0.900043	0.00891862	health2	aVICs
CAAGATCGTAGCGTGA-1_2	11003	3008	11007	3012	0.860747	0.0142637	health2	cVICs
CAAGATCGTTTAGGAA-1_2	3527	1449	3527	1449	0.891093	0.010774	health2	aVICs
CAAGGCCAGACACTAA-1_2	5966	1846	5968	1848	0.865162	0.00670241	health2	iVICs
CAAGGCCCATGCTGGC-1_2	7982	2383	7985	2386	0.865564	0.0154039	health2	cVICs
CAAGTTGGTGGACGAT-1_2	4400	1696	4402	1698	0.886457	0.01204	health2	cVICs
CAAGTTGTCCAACCAA-1_2	6821	2092	6824	2095	0.866236	0.0137749	health2	iVICs
CACAAACGTCTGGTCG-1_2	7547	2370	7551	2374	0.870417	0.00490001	health2	cVICs
CACACAAAGGTCGGAT-1_2	6777	2012	6782	2017	0.862542	0.00560307	health2	cVICs
CACACAAGTACCGTAT-1_2	7638	2452	7641	2455	0.873016	0.0117786	health2	cVICs
CACACAATCCGCAGTG-1_2	7433	2444	7436	2447	0.875313	0.0116998	health2	cVICs
CACACCTAGACGCTTT-1_2	7626	1959	7626	1959	0.847961	0.00524521	health2	cVICs
CACACTCAGCTAACTC-1_2	2649	1249	2652	1252	0.904787	0.00678733	health2	aVICs
CACACTCGTAGAGGAA-1_2	4900	1822	4902	1824	0.883657	0.00999592	health2	aVICs
CACACTCTCGGAAATA-1_2	7371	2298	7375	2302	0.869264	0.00854237	health2	cVICs
CACAGGCAGTGGACGT-1_2	13444	3144	13447	3147	0.84723	0.0107087	health2	cVICs
CACAGGCGTGACGCCT-1_2	2195	1127	2195	1127	0.913357	0.00683371	health2	aVICs
CACAGGCGTTCCATGA-1_2	6849	2056	6850	2057	0.863791	0.010219	health2	aVICs
CACAGTAAGTCTTGCA-1_2	5322	1692	5326	1696	0.866634	0.0112655	health2	cVICs
CACAGTAAGTGGCACA-1_2	2264	999	2265	1000	0.89417	0.012362	health2	cVICs
CACAGTATCTCGGACG-1_2	5104	1633	5105	1634	0.866574	0.00568071	health2	cVICs
CACATAGAGCGCTTAT-1_2	7173	2280	7181	2288	0.871186	0.00946943	health2	mVICs
CACATAGAGGTGCAAC-1_2	4152	1359	4152	1359	0.865947	0.0055395	health2	cVICs
CACATAGGTCGCTTTC-1_2	4086	1470	4086	1470	0.877058	0.00856583	health2	unknown
CACATTTAGATCACGG-1_2	3306	1366	3308	1368	0.891044	0.0129988	health2	cVICs
CACATTTGTCTCGTTC-1_2	7647	2438	7652	2443	0.872327	0.0125457	health2	iVICs
CACATTTTCAGCACAT-1_2	4910	1677	4912	1679	0.8737	0.00346091	health2	aVICs
CACATTTTCAGGCGAA-1_2	10282	2702	10285	2705	0.855432	0.00768109	health2	aVICs
CACATTTTCCAAACTG-1_2	9045	2754	9048	2757	0.869554	0.00596817	health2	aVICs
CACATTTTCTAACTCT-1_2	8597	2689	8598	2690	0.871735	0.00709467	health2	aVICs
CACCACTAGCACACAG-1_2	3001	1151	3001	1151	0.880311	0.00133289	health2	cVICs
CACCAGGCATTGGTAC-1_2	4809	1789	4809	1789	0.883368	0.0062383	health2	liVICs
CACCAGGGTCTCACCT-1_2	7092	2492	7093	2493	0.882075	0.00690822	health2	aVICs
CACCAGGTCCAAAGTC-1_2	12640	3108	12641	3109	0.851489	0.00751523	health2	cVICs
CACCTTGGTTGGGACA-1_2	7061	2112	7061	2112	0.863811	0.00481518	health2	cVICs
CACCTTGTCTATCGCC-1_2	10703	2740	10706	2743	0.853237	0.0107416	health2	aVICs
CACTCCAGTCCATGAT-1_2	2493	1040	2495	1042	0.888374	0.00240481	health2	cVICs
CAGAATCAGAGGACGG-1_2	5653	1925	5654	1926	0.875358	0.0150336	health2	aVICs
CAGAATCAGCTACCTA-1_2	6463	2200	6465	2202	0.877249	0.0100541	health2	iVICs
CAGATCAAGCTGATAA-1_2	2164	1038	2165	1039	0.904408	0.0073903	health2	aVICs
CAGATCACACTCAGGC-1_2	7706	2193	7708	2195	0.859656	0.00570835	health2	cVICs
CAGATCACAGGTGGAT-1_2	3075	1305	3080	1310	0.893572	0.00974026	health2	aVICs
CAGCAGCGTCGTCTTC-1_2	4341	1584	4343	1586	0.879738	0.00759843	health2	cVICs
CAGCAGCTCGTCACGG-1_2	4987	1856	4987	1856	0.883916	0.0102266	health2	cVICs
CAGCATAAGTATCTCG-1_2	6000	2147	6002	2149	0.881942	0.0106631	health2	aVICs
CAGCATATCCGCATAA-1_2	2559	1104	2560	1105	0.892942	0.0117188	health2	aVICs
CAGCCGACAGATCGGA-1_2	8824	2594	8826	2596	0.865309	0.0069114	health2	aVICs
CAGCCGAGTACATCCA-1_2	5089	1765	5091	1767	0.876021	0.00608918	health2	cVICs
CAGCCGAGTACCGAGA-1_2	3355	1344	3356	1345	0.887374	0.00953516	health2	cVICs
CAGCCGAGTCTGCGGT-1_2	3718	1379	3718	1379	0.879354	0.0091447	health2	cVICs
CAGCGACAGGCTAGGT-1_2	7152	2237	7155	2240	0.869154	0.0202655	health2	iVICs
CAGCGACAGTACCGGA-1_2	8663	2452	8664	2453	0.860828	0.0118883	health2	aVICs
CAGCGACCAAGTACCT-1_2	8814	2593	8820	2599	0.865501	0.00680272	health2	aVICs
CAGCGACCAATAGCAA-1_2	7164	2031	7165	2032	0.858038	0.00655967	health2	cVICs
CAGCGACCACACTGCG-1_2	5224	1889	5228	1893	0.881349	0.00822494	health2	sVICs
CAGCTAACACGGCTAC-1_2	6277	2113	6278	2114	0.87553	0.00541574	health2	aVICs
CAGCTAAGTAGGACAC-1_2	2914	1412	2915	1413	0.909227	0.00754717	health2	aVICs
CAGCTAAGTGACTCAT-1_2	8032	2584	8035	2587	0.873959	0.00858743	health2	aVICs
CAGCTGGCACGGCTAC-1_2	8689	2829	8698	2838	0.876528	0.00609335	health2	aVICs
CAGCTGGCACTAAGTC-1_2	13492	3470	13495	3473	0.857278	0.0097814	health2	aVICs
CAGCTGGTCCATGAAC-1_2	7643	2298	7643	2298	0.865599	0.0057569	health2	cVICs
CAGCTGGTCTCCCTGA-1_2	10575	3191	10577	3193	0.870746	0.00482178	health2	cVICs
CAGGTGCGTCTCCACT-1_2	7425	2163	7430	2168	0.861811	0.00726783	health2	cVICs
CAGGTGCTCGGACAAG-1_2	4592	1903	4594	1905	0.89561	0.00827166	health2	iVICs
CAGGTGCTCTCCTATA-1_2	5069	1899	5071	1901	0.884993	0.0120292	health2	aVICs
CAGTAACGTCGACTAT-1_2	9154	2568	9155	2569	0.860691	0.0129984	health2	aVICs
CAGTCCTCAGGAATCG-1_2	2927	1180	2928	1181	0.88625	0.00614754	health2	cVICs
CATATGGGTTGTTTGG-1_2	4837	1668	4838	1669	0.874559	0.00785449	health2	aVICs
CATATGGTCGAACTGT-1_2	12339	3391	12344	3396	0.86301	0.0174984	health2	aVICs
CATATTCAGACTTGAA-1_2	6175	1874	6176	1875	0.863428	0.00825777	health2	cVICs
CATATTCCAAGGTTCT-1_2	8181	2626	8183	2628	0.873933	0.00769889	health2	aVICs
CATATTCGTACTTGAC-1_2	5125	1755	5127	1757	0.874634	0.00604642	health2	cVICs
CATATTCTCTCCAACC-1_2	7793	2339	7796	2342	0.865801	0.00743971	health2	cVICs
CATCAAGTCGGTCCGA-1_2	2405	1035	2409	1039	0.892005	0.011208	health2	aVICs
CATCAGAAGACACTAA-1_2	3788	1294	3789	1295	0.869708	0.0084455	health2	aVICs
CATCAGAAGATCTGCT-1_2	8248	2708	8253	2713	0.876638	0.0102993	health2	aVICs
CATCAGACAAGCTGTT-1_2	4865	1833	4866	1834	0.885068	0.0127415	health2	aVICs
CATCAGAGTTCCACTC-1_2	7577	2376	7579	2378	0.870245	0.00870827	health2	cVICs
CATCCACCACCTGGTG-1_2	2167	993	2169	995	0.898558	0.0202858	health2	iVICs
CATCCACCAGGAACGT-1_2	7593	2053	7596	2056	0.853743	0.00868878	health2	cVICs
CATCCACTCAACGGGA-1_2	7428	2166	7430	2168	0.861811	0.00847914	health2	cVICs
CATCGAAAGTACGTTC-1_2	8572	2578	8574	2580	0.867394	0.0130627	health2	cVICs
CATCGAATCGTCCAGG-1_2	2233	1067	2237	1071	0.904505	0.0277157	health2	aVICs
CATCGAATCTCGCATC-1_2	8498	2516	8501	2519	0.865569	0.00752853	health2	cVICs
CATCGGGGTCGCATAT-1_2	9640	2644	9644	2648	0.859111	0.00912484	health2	unknown
CATCGGGTCCCATTAT-1_2	7001	1961	7003	1963	0.856353	0.00813937	health2	cVICs
CATGACATCCGCATAA-1_2	3244	1296	3246	1298	0.886632	0.0104744	health2	aVICs
CATGCCTAGAGCTGCA-1_2	6738	2184	6743	2189	0.872388	0.0074151	health2	cVICs
CATGCCTCACACCGCA-1_2	5594	2094	5596	2096	0.886206	0.00822016	health2	aVICs
CATGCCTCATACAGCT-1_2	7491	2289	7496	2292	0.86719	0.00933831	health2	cVICs
CATGGCGAGATGCGAC-1_2	3891	1639	3896	1644	0.89564	0.00641684	health2	aVICs
CATGGCGCAAACAACA-1_2	11069	2807	11073	2811	0.852778	0.00596044	health2	cVICs
CATGGCGTCACCGTAA-1_2	3285	1315	3286	1316	0.886992	0.00578211	health2	cVICs
CATTATCCATATACCG-1_2	2165	1009	2168	1012	0.900817	0.0258303	health2	aVICs
CATTATCTCTCATTCA-1_2	4665	1747	4668	1750	0.883871	0.00706941	health2	aVICs
CATTATCTCTGACCTC-1_2	7202	2310	7203	2311	0.872013	0.0104123	health2	aVICs
CATTCGCAGACTCGGA-1_2	3663	1538	3664	1539	0.894298	0.00873362	health2	aVICs
CATTCGCCAGGTCCAC-1_2	9314	2604	9322	2612	0.860805	0.00622184	health2	aVICs
CATTCGCTCCACGCAG-1_2	7292	2186	7294	2188	0.864633	0.0101453	health2	cVICs
CCAATCCCAATAGCAA-1_2	5644	1886	5646	1888	0.873195	0.00442791	health2	cVICs
CCACCTACAATGAATG-1_2	4239	1648	4243	1652	0.887073	0.0136696	health2	aVICs
CCACCTAGTTAAGTAG-1_2	15042	3727	15049	3734	0.855097	0.0160144	health2	aVICs
CCACCTATCCTTCAAT-1_2	5977	2153	5978	2154	0.882615	0.00685848	health2	aVICs
CCACCTATCGCCATAA-1_2	10293	2859	10300	2866	0.861554	0.0092233	health2	aVICs
CCACGGACACGCGAAA-1_2	5887	1689	5887	1689	0.856159	0.00985222	health2	iVICs
CCACGGACAGGTGCCT-1_2	7434	2063	7435	2064	0.856231	0.0106254	health2	cVICs
CCACGGAGTATTCGTG-1_2	2589	1034	2589	1034	0.883212	0.00926999	health2	cVICs
CCACGGATCCCTCTTT-1_2	4526	1476	4527	1477	0.866943	0.00419704	health2	cVICs
CCACGGATCCGGGTGT-1_2	4113	1423	4116	1426	0.872636	0.00777454	health2	iVICs
CCACTACAGACTCGGA-1_2	9540	2668	9542	2670	0.86101	0.00712639	health2	unknown
CCACTACAGCGTAGTG-1_2	2925	1207	2926	1208	0.889158	0.00478469	health2	aVICs
CCACTACAGTTGTAGA-1_2	7856	2255	7857	2256	0.860878	0.00687285	health2	cVICs
CCACTACCACCACGTG-1_2	4917	1735	4919	1737	0.877548	0.00406587	health2	cVICs
CCACTACGTCCCTACT-1_2	9500	2534	9507	2541	0.85595	0.00568003	health2	aVICs
CCACTACTCTCTTATG-1_2	11524	3147	11526	3149	0.861263	0.0156169	health2	aVICs
CCAGCGACACAGCGTC-1_2	4732	1750	4735	1753	0.882585	0.00718057	health2	aVICs
CCAGCGAGTGTCGCTG-1_2	7620	2508	7621	2509	0.875706	0.00931636	health2	liVICs
CCAGCGATCTGGCGTG-1_2	6909	1991	6914	1996	0.859477	0.0108476	health2	cVICs
CCATGTCGTTACCAGT-1_2	5706	1890	5710	1894	0.872424	0.00718039	health2	cVICs
CCATGTCTCACCATAG-1_2	3769	1384	3770	1385	0.878398	0.00636605	health2	cVICs
CCATTCGGTGGTCTCG-1_2	11270	3007	11276	3013	0.858555	0.00682866	health2	aVICs
CCCAATCAGGGCTCTC-1_2	7411	2159	7411	2159	0.861591	0.0078262	health2	cVICs
CCCAATCGTTGGTGGA-1_2	9322	2484	9325	2487	0.85541	0.00514745	health2	cVICs
CCCAATCTCATTGCCC-1_2	3740	1556	3741	1557	0.893451	0.0064154	health2	aVICs
CCCAGTTTCGAGCCCA-1_2	4354	1413	4354	1413	0.865688	0.00711989	health2	cVICs
CCCATACGTGCAGTAG-1_2	9246	2509	9250	2513	0.857305	0.00843243	health2	cVICs
CCCTCCTGTCCTCCAT-1_2	3690	1436	3692	1438	0.885205	0.00704225	health2	cVICs
CCGGGATAGACCTAGG-1_2	3745	1422	3748	1425	0.882482	0.00693703	health2	cVICs
CCGGGATAGCTCCTTC-1_2	2946	1239	2946	1239	0.891572	0.0125594	health2	aVICs
CCGGGATCATGCCTTC-1_2	3276	1263	3277	1264	0.882312	0.0167836	health2	aVICs
CCGGGATTCGTATCAG-1_2	8350	2189	8353	2192	0.851855	0.00574644	health2	cVICs
CCGGTAGAGAGATGAG-1_2	8380	2624	8382	2626	0.871525	0.0204009	health2	aVICs
CCGGTAGCAGGCTGAA-1_2	3441	1346	3442	1347	0.884799	0.00987798	health2	cVICs
CCGTACTTCTATCCCG-1_2	2605	1182	2606	1183	0.899592	0.00805833	health2	aVICs
CCGTACTTCTTGCATT-1_2	2806	1307	2806	1307	0.903769	0.00534569	health2	cVICs
CCTAAAGAGCGTAGTG-1_2	5276	2038	5278	2040	0.889095	0.0164835	health2	aVICs
CCTAAAGCACGAAGCA-1_2	5389	1796	5391	1798	0.872207	0.00612131	health2	cVICs
CCTAAAGGTCCCGACA-1_2	4342	1506	4342	1506	0.873583	0.00644864	health2	cVICs
CCTACACTCGGCGCTA-1_2	11159	3122	11162	3125	0.863407	0.0121842	health2	cVICs
CCTACACTCTTTAGGG-1_2	6362	2079	6363	2080	0.872334	0.0100581	health2	iVICs
CCTACCAAGCGCCTCA-1_2	9745	2933	9750	2938	0.869403	0.00923077	health2	aVICs
CCTACCAGTACTCTCC-1_2	4594	1673	4596	1675	0.880306	0.0156658	health2	aVICs
CCTACCAGTTAAGACA-1_2	4978	1718	4982	1721	0.875149	0.00562023	health2	cVICs
CCTACCATCACTATTC-1_2	7680	2548	7683	2551	0.876768	0.00767929	health2	aVICs
CCTAGCTTCATCATTC-1_2	6285	2008	6286	2009	0.869577	0.00604518	health2	cVICs
CCTAGCTTCTCCGGTT-1_2	9616	2879	9621	2884	0.868643	0.00758757	health2	aVICs
CCTATTAAGCCATCGC-1_2	11919	2865	11923	2869	0.848234	0.0114065	health2	cVICs
CCTATTAAGTATGACA-1_2	4474	1704	4474	1704	0.885165	0.00894055	health2	aVICs
CCTATTAGTTTGACAC-1_2	10765	2869	10770	2874	0.857714	0.0127205	health2	cVICs
CCTCAGTAGTAAGTAC-1_2	3530	1388	3531	1389	0.885793	0.00538091	health2	aVICs
CCTCAGTGTAGCGCAA-1_2	5728	2022	5732	2026	0.879822	0.00994417	health2	cVICs
CCTCTGACATCCGGGT-1_2	3078	1385	3080	1387	0.900682	0.012013	health2	aVICs
CCTCTGAGTAGGAGTC-1_2	7703	2325	7705	2327	0.866219	0.00584036	health2	aVICs
CCTCTGAGTCGCGTGT-1_2	7405	2383	7407	2385	0.872817	0.0144458	health2	aVICs
CCTTACGGTTATCACG-1_2	4997	1799	5000	1802	0.880179	0.0078	health2	cVICs
CCTTCCCAGACACTAA-1_2	4369	1667	4372	1670	0.885196	0.0233303	health2	mVICs
CCTTCCCGTTCCAACA-1_2	6212	2074	6212	2074	0.874402	0.00660013	health2	cVICs
CCTTCCCTCAGGTTCA-1_2	6492	2227	6492	2227	0.878119	0.00847197	health2	aVICs
CCTTCGACAGTGGAGT-1_2	5406	1899	5408	1901	0.878369	0.0133136	health2	cVICs
CCTTTCTAGGCGATAC-1_2	4990	1615	4990	1615	0.867519	0.0130261	health2	aVICs
CCTTTCTAGTACACCT-1_2	5896	2016	5897	2017	0.876433	0.00712227	health2	cVICs
CCTTTCTAGTCGTTTG-1_2	3620	1339	3620	1339	0.878628	0.0110497	health2	cVICs
CCTTTCTCATTCTCAT-1_2	3436	1369	3436	1369	0.886979	0.00232829	health2	aVICs
CCTTTCTTCGTCGTTC-1_2	4268	1593	4273	1598	0.88235	0.0093611	health2	cVICs
CGAACATCAAATACAG-1_2	2470	1199	2471	1200	0.907544	0.0105221	health2	aVICs
CGAACATCATCCGCGA-1_2	2586	1253	2589	1256	0.907961	0.0166087	health2	aVICs
CGAACATGTGGTTTCA-1_2	5540	1959	5541	1960	0.879439	0.0086627	health2	aVICs
CGACCTTCAAAGTCAA-1_2	5758	1798	5760	1800	0.865667	0.00572917	health2	aVICs
CGACCTTCATCCGTGG-1_2	5737	1705	5738	1706	0.859852	0.00627396	health2	cVICs
CGACCTTCATGCATGT-1_2	8138	2652	8138	2652	0.875478	0.0087245	health2	aVICs
CGACCTTTCCGATATG-1_2	5629	1654	5633	1657	0.858317	0.00603586	health2	aVICs
CGACTTCCATGGGACA-1_2	8590	2793	8594	2796	0.876046	0.0102397	health2	mVICs
CGACTTCGTAATCGTC-1_2	9326	2688	9334	2696	0.864146	0.00610671	health2	aVICs
CGACTTCGTCCCGACA-1_2	12962	3057	12967	3062	0.847591	0.00740341	health2	aVICs
CGACTTCTCCCGGATG-1_2	2358	1221	2359	1222	0.915304	0.0118694	health2	aVICs
CGAGAAGTCGTACCGG-1_2	7522	1974	7526	1978	0.850296	0.0118257	health2	cVICs
CGAGCACGTGTTAAGA-1_2	6014	2091	6015	2092	0.878633	0.00631754	health2	aVICs
CGAGCACTCCGTAGGC-1_2	7686	2496	7692	2502	0.874486	0.0124805	health2	cVICs
CGAGCCAAGCTGGAAC-1_2	8817	2800	8823	2806	0.873903	0.00612037	health2	mVICs
CGATCGGTCCACTCCA-1_2	4825	1689	4826	1690	0.876289	0.00393701	health2	cVICs
CGATCGGTCGGACAAG-1_2	2944	1208	2944	1208	0.888476	0.0112092	health2	cVICs
CGATGGCAGATCCTGT-1_2	13927	3502	13933	3508	0.855459	0.00803847	health2	cVICs
CGATGGCAGTCCATAC-1_2	7719	2306	7722	2309	0.865138	0.00699301	health2	cVICs
CGATGGCCATCACGTA-1_2	7737	2368	7738	2369	0.867803	0.00413544	health2	aVICs
CGATGTAAGCAATATG-1_2	2684	1169	2684	1169	0.894724	0.00633383	health2	sVICs
CGATGTAAGCCATCGC-1_2	6565	2046	6567	2048	0.867438	0.0112685	health2	aVICs
CGATGTAAGGGCACTA-1_2	7940	2101	7942	2103	0.852025	0.00994712	health2	cVICs
CGATGTACAGCATGAG-1_2	7566	2436	7569	2439	0.873209	0.0107015	health2	aVICs
CGATGTATCGCCAAAT-1_2	5301	1785	5302	1786	0.87312	0.00641267	health2	aVICs
CGATTGACATGCCCGA-1_2	9538	2615	9543	2620	0.858938	0.00691606	health2	aVICs
CGCCAAGAGGCATTGG-1_2	5577	1744	5579	1746	0.86534	0.00752823	health2	cVICs
CGCCAAGAGTGAACGC-1_2	11539	3053	11542	3056	0.85793	0.0147288	health2	aVICs
CGCCAAGCACGCGAAA-1_2	9362	2768	9366	2772	0.866863	0.0158018	health2	aVICs
CGCGGTAAGAAAGTGG-1_2	2716	1197	2716	1197	0.896377	0.0198822	health2	cVICs
CGCGGTAAGTGTCTCA-1_2	10084	2956	10087	2959	0.866971	0.0156637	health2	aVICs
CGCGGTACATGAACCT-1_2	4962	2018	4962	2018	0.894272	0.0126965	health2	aVICs
CGCGGTAGTCTAGCCG-1_2	2971	1080	2972	1081	0.873534	0.00841184	health2	cVICs
CGCGGTATCAAGGCTT-1_2	5357	1633	5359	1635	0.861745	0.00578466	health2	cVICs
CGCGGTATCACCACCT-1_2	5380	2242	5385	2247	0.898268	0.00984215	health2	sVICs
CGCGGTATCAGGTTCA-1_2	9768	2982	9771	2985	0.870927	0.00839218	health2	aVICs
CGCGGTATCATGTAGC-1_2	4504	1514	4505	1515	0.870465	0.0082131	health2	cVICs
CGCGGTATCCGGGTGT-1_2	4996	1628	4996	1628	0.868338	0.0126101	health2	iVICs
CGCGTTTAGCTAGTGG-1_2	4752	1561	4755	1563	0.868596	0.00904311	health2	cVICs
CGCGTTTGTCGTTGTA-1_2	5134	1867	5136	1869	0.881687	0.010514	health2	aVICs
CGCTATCAGCGTCAAG-1_2	3960	1538	3962	1540	0.885936	0.00959112	health2	cVICs
CGCTATCAGTCGATAA-1_2	5984	1981	5985	1982	0.872928	0.00618212	health2	liVICs
CGCTATCCAAGACGTG-1_2	4771	1691	4771	1691	0.877545	0.00775519	health2	aVICs
CGCTATCCAGCCAATT-1_2	5922	2058	5925	2061	0.878439	0.0108017	health2	aVICs
CGCTATCCATCCGTGG-1_2	4907	1958	4908	1959	0.891932	0.00550122	health2	aVICs
CGCTATCGTAATCGTC-1_2	7550	2227	7552	2229	0.863346	0.0107256	health2	aVICs
CGCTATCGTCGCTTCT-1_2	5979	2077	5982	2080	0.878527	0.0135406	health2	cVICs
CGCTGGAAGAAGGCCT-1_2	7478	2481	7485	2488	0.876531	0.00668003	health2	aVICs
CGCTGGACACAGATTC-1_2	3266	1447	3266	1447	0.899389	0.00826699	health2	aVICs
CGCTTCAAGCCCGAAA-1_2	5580	1857	5582	1859	0.872555	0.00609101	health2	iVICs
CGCTTCAAGTAGGTGC-1_2	11218	2865	11219	2866	0.853658	0.00971566	health2	aVICs
CGCTTCACAAGAAGAG-1_2	3802	1322	3805	1325	0.872041	0.00814717	health2	aVICs
CGCTTCACAATAACGA-1_2	3498	1398	3501	1401	0.887773	0.00571265	health2	cVICs
CGCTTCATCCACGTGG-1_2	4187	1685	4187	1685	0.890858	0.00955338	health2	aVICs
CGGACACTCATAAAGG-1_2	8626	2535	8628	2537	0.864939	0.0111266	health2	aVICs
CGGACACTCCTTAATC-1_2	8076	2522	8081	2527	0.870796	0.00866229	health2	aVICs
CGGACGTAGAGTAATC-1_2	8936	2400	8941	2404	0.855633	0.0078291	health2	cVICs
CGGACGTAGGGCTTCC-1_2	7487	1894	7490	1897	0.846066	0.00627503	health2	cVICs
CGGACTGAGGTGCTAG-1_2	6974	2223	6974	2223	0.870809	0.0126183	health2	aVICs
CGGACTGGTATCAGTC-1_2	5409	1764	5412	1767	0.86979	0.00720621	health2	cVICs
CGGACTGTCTGTCAAG-1_2	3885	1358	3887	1360	0.872946	0.00514536	health2	aVICs
CGGAGCTAGATGCCTT-1_2	3635	1367	3639	1371	0.880947	0.00769442	health2	cVICs
[truncated: 10,777 more rows]

## Sheet: Patients information
Patients Sex Age			Aortic valve Hemodynamics		Heart function
			Jet velocity (m/s)	Mean Pressure (mmHg)	LVEF (%)	NYHA Class
Health 1	Male	50y	1.2	NA	60	1
Health 2	Female	48y	1.1	NA	60	2
Calcified 1	Female	52y	3.8	58	60	3
Calcified 2	Female	54y	5.1	102	56	4
Calcified 3	Male	50y	4.8	92	61	3
Calcified 4	Female	56y	4.6	85	58	3
LVEF:Left Ventricular Ejection Fraction
