# Supplementary material for: Midkine Prevents Calcification of Aortic Valve Interstitial Cells via Intercellular Crosstalk
Source: Front Cell Dev Biol. 2021 Dec 15;9:794058. doi: 10.3389/fcell.2021.794058 (PMC8714929; doi:10.3389/fcell.2021.794058)
Supplement: Supplementary file 12 [file DataSheet1.xlsx]

## Sheet: GSE51472
Gene	Normal_1	Normal_2	Normal_3	Normal_4	Normal_5	Sclerotic_1	Sclerotic_2	Sclerotic_3	Sclerotic_4	Sclerotic_5	Calcific_1	Calcific_2	Calcific_3	Calcific_4	Calcific_5
DDR1	613.4	705.758	748.835	740.774	596.988	576.274	586.599	606.689	691.172	627.561	388.919	559.078	522.176	534.792	580.854
RFC2	199.785	198.476	188.76	174.475	183.504	158.041	162.881	155.988	134.701	201.437	190.417	184.588	182.742	219.102	197.4
HSPA6	146.782	143.44	139.101	182.782	148.676	137.331	312.7	183.612	222.93	216.008	190.687	213.46	277.614	163.22	247.633
PAX8	327.614	267.213	368.192	324.517	286.129	359.022	290.382	333.508	342.034	456.51	367.202	407.204	344.148	375.177	373.543
GUCA1A	25.6212	24.5452	22.517	21.0876	25.6413	27.5844	23.1883	23.9417	25.0747	24.9346	34.5239	28.6714	25.845	25.6442	26.965
MIR5193	508.676	556.878	698.498	663.578	469.883	555.314	638.386	600.504	769.804	500.66	476.428	549.729	472.612	510.84	471.036
THRA	99.2067	93.1165	121.218	118.438	99.8584	98.5498	93.7505	105.241	114.41	87.9824	90.5608	101.23	97.5341	95.3093	105.01
PTPN21	95.0642	109.163	74.5381	75.6195	132.21	105.381	79.5145	93.1991	74.0794	86.6241	61.1507	86.12	83.6314	67.335	96.282
CCL5	155.735	102.035	180.348	325.219	179.968	82.9686	254.258	76.1193	531.798	419.119	974.388	738.106	538.859	795.316	415.855
CYP2E1	37.5891	42.5014	30.9535	34.4984	39.0806	34.2017	51.0605	47.916	42.2494	34.2418	32.1403	38.4404	34.8229	34.9054	34.6438
EPHB3	83.6167	108.579	89.2752	97.1391	95.4894	81.3736	75.7012	75.6402	84.4973	99.051	68.8382	78.3785	81.4835	74.1478	85.1485
ESRRA	257.823	233.644	274.674	261.724	259.124	307.912	254.006	273.494	270.63	261.342	284.395	301.919	306.384	310.093	267.129
CYP2A6	37.7906	40.9588	40.3279	43.166	45.379	42.5271	38.5138	35.6515	43.1026	49.5104	35.7028	47.0503	41.4511	42.3733	43.9788
SCARB1	250.936	353.39	342.319	439.977	243.999	327.952	296.648	334.752	380.995	287.51	259.37	363.782	245.343	300.833	293.725
TTLL12	237.915	193.396	278.181	259.727	169.486	203.323	201.749	285.019	234.713	264.93	211.424	218.552	205.086	214.172	200.242
LINC00152	40.7643	40.6185	45.7517	40.7551	45.3219	45.5401	45.876	46.1189	60.9591	75.3041	46.5894	55.9984	50.0165	51.5885	55.5724
WFDC2	72.402	40.8884	57.4013	63.7849	66.3526	63.7137	56.5822	57.2254	58.5675	53.3927	61.9759	72.8798	67.811	64.5942	72.1993
MAPK1	74.4608	106.342	107.724	105.249	81.1168	77.2245	61.0867	74.5004	107.819	121.913	256.518	152.194	120.643	169.21	105.249
MAPK1	210.019	242.572	145.51	114.536	234.572	160.636	172.935	164.579	142.77	247.106	253.994	178.476	211.362	198.972	279.209
ADAM32	73.0558	69.2373	48.5327	63.6785	74.02	70.9353	80.5977	84.5523	68.0919	50.8761	63.5036	75.4184	70.9906	80.6856	65.501
SPATA17	13.6365	13.8601	14.0623	12.3554	14.4578	14.6458	13.8601	14.367	15.6843	13.4671	11.2113	13.8601	12.8812	16.9192	13.3891
PRR22	67.0337	59.104	72.1419	74.5491	70.505	74.0882	62.2736	68.4422	70.7851	70.8235	85.3297	81.3188	71.6566	80.1681	73.819
PRR22	47.9298	58.2878	64.7819	73.6696	58.9545	60.287	56.4226	66.7919	68.5648	65.9389	60.287	60.6869	54.8465	62.5172	56.2798
PXK	292.123	321.883	247.924	241.014	308.854	255.433	287.354	194.912	183.54	313.528	122.007	176.652	189.27	296.23	242.956
PXK	310.304	419.547	101.658	98.9406	361.207	246.005	297.814	264.56	104.874	228.958	127.278	132.404	237.086	154.995	299.619
VPS18	70.4191	58.1346	69.0174	80.174	67.2808	71.5117	67.2192	66.2238	78.4094	76.8671	69.614	78.9478	74.2639	70.4191	74.4857
MSANTD3	228.068	211.328	286.824	250.467	188.046	221.516	157.323	192.565	196.11	289.733	402.495	258.105	328.089	307.219	233.09
SLC46A1	63.5938	81.9291	83.4576	82.9643	74.5266	60.7101	53.5593	61.2025	80.2515	70.5231	56.7727	76.5434	62.4353	81.4959	80.4792
SLC46A1	148.666	142.776	145.234	145.234	150.152	143.952	137.791	157.218	135.952	146.109	126.611	165.985	136.883	152.987	160.679
TIMD4	41.7913	102.515	111.919	80.9787	106.536	50.4307	78.7444	40.0097	93.219	67.2859	289.625	374.152	150.755	211.512	508.26
SLC39A5	209.219	182.425	205.334	174.039	175.262	182.758	176.371	190.411	185.388	214.525	232.401	226.002	207.486	226.823	202.012
ZDHHC11	333.053	435.064	284.622	260.986	347.945	1075.63	977.869	379.9	211.296	134.502	49.6328	108.266	93.656	77.5375	160.152
ATP6V1E2	91.6533	99.4856	116.227	111.469	119.018	90.833	85.8772	86.9261	91.4975	104.808	95.1484	93.6063	91.0295	94.403	89.875
AFG3L1P	189.309	237.352	230.727	216.705	210.477	210.586	310.037	289.367	251.219	176.131	145.182	167.337	196.877	118.705	207.281
CILP2	121.886	106.554	140.492	130.667	112.654	85.9232	87.1119	150.301	123.676	191.681	111.127	151.862	130.819	106.819	127.495
CILP2	188.481	179.419	287.109	290.341	155.763	114.971	111.609	287.273	220.284	425.424	230.726	251.605	214.142	202.742	199.898
PIGX	217.308	163.552	216.688	207.943	197.752	246.716	160.086	228.005	134.709	167.886	141.013	175.561	158.048	179.571	168.38
TMEM196	70.6191	77.928	63.7557	69.6089	60.9534	82.4856	75.5049	67.4728	83.89	48.8117	66.9604	82.148	81.5558	70.7524	76.9218
SLC39A13	221.212	209.426	208.758	193.143	218.417	218.245	209.752	183.566	178.752	270.069	203.584	225.471	227.51	219.086	248.562
BEST4	25.325	19.1971	32.4487	25.3752	25.7951	30.6875	28.2908	26.2147	23.3206	20.9187	22.5627	24.5647	22.8419	24.8595	24.825
AK9	39.5699	52.0677	38.7025	30.2386	53.0501	39.455	35.3265	39.71	38.7025	38.7025	27.7524	39.5943	35.7064	49.2441	34.4782
CORO6	120.065	109.772	130.702	134.15	91.3095	131.352	141.804	164.05	129.019	120.065	116.715	113.681	120.065	90.3254	113.443
TMEM106A	107.074	91.2213	163.419	144.102	120.962	109.562	145.34	73.3407	202.819	162.286	210.595	143.585	139.019	140.962	166.363
TMEM106A	83.1358	91.041	106.423	88.7408	84.819	97.619	105.351	83.0459	106.158	108.605	90.2384	97.619	98.4437	98.019	116.087
ALG10	12.6001	12.6802	15.642	13.1923	13.5946	13.5672	11.2762	14.9605	18.2182	18.2182	19.4908	14.9605	16.2298	18.2132	15.853
ALG10	18.7366	19.4244	17.3973	18.2822	19.8166	16.1394	15.9161	19.6246	20.6015	21.8308	23.2768	17.9133	17.9645	22.878	21.9837
TTC39C	62.6023	73.2675	76.6857	72.5971	73.219	73.219	57.7921	68.9101	82.2959	78.8563	94.619	73.219	76.906	79.7489	70.9656
NEXN	283.985	277.219	434.631	245.201	314.197	233.171	364.409	234.546	271.364	736.764	212.392	623.113	445.575	692.164	722.536
C15orf40	185.073	203.379	178.85	191.38	133.917	145.252	190.379	204.219	150.842	168.72	222.786	160.891	184.232	190.536	141.314
RAX2	186.019	155.05	187.818	223.511	189.266	181.777	180.3	189.376	187.806	163.924	202.638	198.202	181.561	198.584	206.672
MFAP3	50.5759	66.6068	49.7101	23.647	70.7746	40.2867	35.0703	35.8907	29.5139	68.9196	72.258	42.247	69.9639	64.1121	66.1254
EYA3	35.3102	41.7586	42.3447	43.3213	37.3742	39.5226	31.6216	37.907	46.6618	41.8072	53.1048	39.5133	43.5092	52.4606	37.0762
GIMAP1	125.486	145.775	129.999	146.72	150.702	148.746	169.608	120.571	123.328	190.394	146.365	182.589	195.847	186.99	179.259
GIMAP1	157.261	195.261	215.662	297.997	281.452	223.07	283.995	168.136	229.712	315.177	268.273	315.152	317.086	270.643	278.969
GIMAP1	142.288	173.103	176.451	214.12	196.671	203.771	254.124	172.277	134.998	249.443	174.862	238.593	250.683	192.218	266.421
KLK8	54.7554	39.8346	52.7128	50.1664	57.5385	59.587	60.3182	51.28	50.9161	48.9219	55.5496	56.968	57.1117	54.0069	61.9078
CCDC65	12.4517	13.0783	13.1304	13.2937	13.4766	13.736	11.9461	12.0688	13.2766	14.7052	13.1304	14.5132	13.1001	14.2723	13.0751
CCDC65	16.4402	18.8968	18.4038	21.117	20.6871	20.9246	16.6146	19.3832	18.8968	12.3158	19.5881	18.8968	18.491	21.2358	18.4747
FAM122C	9.53447	10.2926	9.21262	9.46732	10.68	9.46732	9.89451	8.45731	9.30429	13.0957	8.54005	10.7036	9.54376	8.66904	9.46732
FAM122C	55.3527	72.9434	62.6197	58.251	67.7585	50.1193	60.1484	55.6895	46.3438	50.6689	53.1258	41.1374	35.0441	39.4272	34.5723
CCDC11	13.1748	8.77784	11.7606	14.0165	17.1674	13.5317	15.6383	14.2942	16.8568	7.39072	13.8552	17.3996	18.7741	14.4578	14.216
CCDC11	33.6841	35.1196	39.4297	47.1009	40.9011	38.5321	37.3328	36.4029	48.0512	29.0727	30.0506	35.3526	32.2814	32.2485	31.0389
ARMCX4	106.019	136.286	128.162	126.246	87.8466	123.875	177.83	187.887	117.627	51.8924	38.977	59.1324	73.75	35.4271	55.2825
RBBP6	112.911	114.153	117.908	80.8946	118.516	103.031	112.223	137.97	83.619	83.4773	88.611	84.0604	91.8856	89.032	98.5999
CENPBD1	131.888	147.198	202.982	187.277	146.619	132.745	139.152	149.407	106.686	125.932	152.873	131.552	115.661	143.219	130.086
TRIOBP	152.377	153.921	162.488	148.262	164.704	162.432	137.063	156.131	155.685	159.109	141.612	153.921	146.638	162.486	143.145
TRIOBP	130.408	142.42	102.634	89.6179	159.22	98.6856	153.271	105.769	97.8905	76.3777	57.3551	77.0674	86.7714	54.8186	84.1507
CATSPER1	45.2946	38.1743	27.147	44.0839	47.1532	40.5542	43.8194	36.774	41.5463	58.3544	64.7141	51.1834	51.2314	48.3096	51.0976
HOXD4	41.0969	41.033	38.0372	39.049	44.2683	42.9881	45.8495	39.4626	52.1482	41.4282	44.065	48.4633	47.9345	51.5332	52.1349
GSC	37.4835	41.4288	42.7423	37.5555	31.8131	41.4288	37.8914	41.4288	44.5849	42.8926	54.5298	38.8978	37.8917	45.5654	35.1075
SP7	32.9572	34.5878	33.9874	37.1766	37.1766	34.5951	25.4416	32.7979	33.9142	60.6971	42.6719	42.7985	45.9093	50.036	47.4582
PDE7A	34.472	38.6525	31.5051	48.5658	38.6525	31.6948	52.8439	42.7372	41.8603	43.8954	53.2129	43.2083	47.437	32.305	35.2553
CNOT7	77.9523	87.1781	57.6103	45.0242	86.3045	38.413	45.4903	49.6939	44.3098	88.8931	101.649	36.0498	80.8885	44.1663	80.8856
CRYZL1	477.663	529.116	469.572	517.922	398.019	410.59	501.15	520.419	506.827	327.532	377.302	296.847	404.277	372.799	353.235
PRSS33	72.8733	74.4456	81.7196	76.8111	88.8589	80.9892	82.6856	82.6856	81.9826	87.3214	82.6856	89.219	88.2663	83.6147	82.1419
PRSS33	41.5544	38.629	48.8946	39.5026	44.3098	45.142	45.5954	41.748	45.142	45.142	34.3832	59.3708	53.3593	53.4266	48.0104
C19orf26	34.8542	28.2574	45.1032	44.1688	41.4632	39.455	36.3714	34.3319	43.0769	38.5048	52.9159	42.4465	39.455	43.3348	39.455
C19orf26	57.2267	50.9902	54.4909	62.8107	66.3874	57.8739	58.6153	54.8002	71.2123	67.5051	56.725	68.0826	65.0093	61.9084	63.4196
MCMDC2	11.8675	8.92994	9.80623	9.02716	11.1417	14.4417	9.8271	9.20619	8.61992	9.98249	8.93875	12.0116	8.79787	13.5538	10.1411
TIRAP	96.5605	113.677	102.799	85.8332	107.906	98.7523	99.4156	94.6754	108.005	90.5586	68.1525	100.411	85.3165	78.7293	109.047
LEAP2	73.3758	84.2583	86.6183	81.2127	79.1657	74.3457	100.291	94.819	85.1649	66.6249	96.5402	72.1528	67.8584	61.8866	64.1671
MSI2	64.2379	70.8312	70.3766	52.7607	59.5616	66.4252	57.7105	63.8603	81.3536	64.0195	81.7185	60.6508	53.9407	76.3626	62.9018
SCIN	11.6639	12.5293	15.088	12.7849	10.1412	8.42525	11.7856	9.44554	18.422	32.0939	77.2367	26.8556	33.83	43.1189	26.2147
SCIN	13.495	18.541	13.1149	18.0526	17.3681	16.3182	17.2872	14.9485	20.2385	19.3108	22.6672	21.4376	23.7529	24.2358	22.6964
CTCFL	10.5864	9.3768	13.3818	10.5939	10.8952	12.1503	10.7542	11.1231	11.8332	10.9169	11.4858	11.3801	10.9169	10.2287	11.8302
C4orf33	81.6326	128.619	60.1277	44.1316	89.6809	79.9095	65.4383	112.255	51.7711	83.0856	134.745	63.4448	113.858	85.3484	78.2379
C4orf33	7.50696	7.78053	10.1674	8.12586	6.98842	7.29121	7.29121	7.14201	7.98142	9.1328	7.29121	7.16905	7.29121	7.13581	6.74623
C4orf33	6.90903	6.90903	7.72104	6.90903	7.28772	7.04507	6.88461	6.90903	7.66403	6.04589	8.22774	7.10078	6.72576	6.64641	6.58322
ZNF333	77.3161	85.2434	119.587	97.1461	83.9523	79.7267	78.0565	79.3715	75.862	98.1751	79.4269	68.6176	70.8477	69.7371	69.7561
TVP23C	82.9353	92.1561	94.1505	91.4209	80.3523	78.9838	86.2641	88.3523	91.7009	97.619	101.219	92.6972	72.9232	87.7062	81.1331
RDH10	34.1382	27.6299	37.0098	34.7326	38.3457	37.9595	30.2755	29.8808	37.0098	37.9595	40.8971	43.8431	40.4817	46.332	43.0525
RDH10	6.75085	6.99866	5.54715	6.77535	6.58335	6.75085	6.75085	7.42279	7.03102	6.05315	8.19607	6.20962	8.25344	7.08047	6.75085
SRSF12	13.7912	14.9953	10.1424	10.0032	13.5161	14.3162	14.3162	15.8939	15.606	12.0492	18.9516	13.9419	14.3355	14.3162	15.6682
FAM71A	148.819	101.897	149.763	129.932	157.841	148.819	146.307	145.489	145.489	128.454	148.819	184.886	163.722	175.76	161.088
FAM71A	42.5358	32.3448	41.0811	44.1849	40.3589	44.3945	38.2079	44.394	41.6561	39.8443	43.1873	43.2569	50.9644	48.7358	47.8768
GAPT	11.0361	12.5793	7.99482	9.9164	12.2562	8.18084	16.7241	10.7227	13.3318	18.6434	31.2202	21.6081	35.4725	13.8676	38.4023
FLJ30901	59.6001	64.8463	66.4192	73.537	66.1777	69.8751	69.6968	72.6741	76.2536	86.9474	86.7768	87.019	79.8212	75.3448	79.5778
ERICH5	17.094	12.7038	14.4921	16.1228	19.2175	17.3349	12.725	15.6952	12.1614	10.8316	13.2865	16.7437	17.6242	15.8197	19.3663
ERICH5	9.09179	10.5953	8.57291	10.4117	9.60198	9.30429	8.38103	11.2988	9.30429	7.43553	8.399	9.64689	9.46732	8.46803	9.70695
CCDC185	34.8994	32.2548	29.4784	34.3922	46.771	40.0136	43.007	33.6843	40.5533	23.9826	42.2869	45.3903	46.6451	41.8891	45.7843
ENTHD1	7.90284	6.76497	7.90284	7.3041	8.07163	7.32468	7.52574	8.45731	7.90284	7.64793	12.498	7.68558	8.1866	8.69687	7.05571
ENTHD1	8.0529	10.2739	9.17046	9.46732	10.2522	9.85056	9.78284	10.0842	9.39117	11.7823	54.5281	11.1818	12.4996	10.6911	10.9212
TSSK3	120.483	95.5402	127.625	95.9593	115.798	121.151	124.628	123.024	117.341	123.024	123.024	144.419	128.385	126.584	143.077
WFDC6	32.0565	23.8909	23.7766	32.2513	32.7976	29.4687	30.858	29.4687	32.2708	22.671	40.5888	32.0824	33.5838	25.9183	28.726
CLEC12A	20.4897	31.5115	15.5779	21.8378	33.0049	21.2232	20.5491	15.1983	28.6935	39.1978	62.8197	52.4061	94.5691	27.0602	28.1949
BRF1	27.0653	30.1766	31.827	28.2142	32.8019	29.8089	31.6613	28.3436	30.7859	29.2954	38.119	31.7737	34.1122	30.7859	36.2575
C15orf27	60.4369	55.3198	66.1006	68.8858	75.1244	68.8858	66.1058	71.1092	76.0849	60.9843	75.3523	73.4993	78.0462	67.9855	70.0229
BACH1	45.8845	36.4163	44.065	40.7425	41.2628	42.5723	38.0851	41.3853	53.0264	41.4954	56.8942	40.7005	53.9078	44.065	51.0274
CALML6	42.5502	37.5193	56.1749	44.6366	39.7611	46.3332	41.0136	49.9674	59.8368	47.4343	52.4241	46.1831	50.2319	46.816	49.4613
NLRP5	41.557	37.0153	41.033	39.7929	44.0946	41.7148	35.939	41.033	31.2366	37.99	40.9047	45.1023	38.3598	45.0202	41.033
ODF4	9.88937	11.2863	11.8889	10.2819	13.5759	11.7498	11.7498	13.4918	12.3099	10.6253	11.1551	16.5214	12.2574	10.7502	12.7801
ODF4	71.5524	71.359	66.8233	68.0491	73.4194	73.7141	67.6099	60.1925	84.2063	74.019	74.432	78.2434	84.6599	77.7379	74.0572
CLEC4F	56.9993	59.0884	55.8337	57.6329	59.4207	59.4207	57.2439	64.7094	50.8816	60.5536	59.4207	80.0453	63.964	63.3123	56.1465
DEFB106A	100.464	92.3775	87.915	91.2861	100.514	79.358	88.3523	100.077	84.6189	132.99	80.019	123.086	112.657	92.5523	100.286
DEFB106A	18.424	16.1585	18.8581	18.3792	21.5779	24.1587	16.4273	17.828	17.7349	22.4821	20.9376	18.8968	18.8968	19.0262	18.5573
WFDC9	48.3736	35.4643	52.6638	44.9975	55.1332	47.8118	45.2609	47.8118	54.0332	46.6657	45.3375	53.5051	47.8118	54.7809	60.6261
WFDC9	20.3764	18.8335	19.5825	19.5825	20.9653	19.5825	18.3306	22.9859	19.1519	19.5825	19.2779	18.1712	21.5596	19.5825	24.0977
NEDD1	39.7548	61.1736	16.9918	12.9222	53.4864	22.4675	26.861	32.7979	13.0928	33.769	17.9715	21.3226	32.309	24.6058	47.2095
TTLL10	28.1652	26.3859	30.4073	31.0353	31.7599	31.3672	32.3698	31.9201	27.3485	33.0977	26.9986	38.8059	33.2835	36.7549	29.135
TTLL10	86.7198	80.9345	69.942	83.463	82.9523	85.9406	80.981	78.4475	83.1523	92.8506	74.2226	91.792	82.0339	74.3887	94.019
CALR3	29.4604	24.0413	22.1216	23.9343	33.6505	28.0994	27.4664	29.9164	27.4664	21.7811	29.0843	29.7511	32.265	28.3538	27.4664
C10orf25	141.219	123.64	143.106	137.532	170.836	170.19	149.655	122.759	124.408	98.6245	152.416	127.804	111.555	170.019	100.753
ETV3	44.6648	59.4207	33.6737	48.1764	55.4883	42.7522	44.7562	41.6527	42.6113	47.0576	36.5039	39.3628	48.4038	38.1221	48.2108
KLHL10	22.9379	17.9862	14.9404	18.1513	21.0871	19.9833	17.8776	19.0676	19.1754	15.7017	19.7446	23.617	19.0676	21.2879	18.5739
KLHL10	43.4087	38.887	53.4562	38.4901	46.5178	44.7135	30.2727	46.441	45.4548	36.8436	57.2206	53.5115	50.4643	59.7917	52.1345
TM2D3	1037.16	961.861	928.626	929.992	846.672	900.237	835.82	1070.48	593.234	687.952	728.11	791.086	789.851	846.672	740.621
ZNF485	21.7987	21.3346	17.1351	19.9501	26.9792	21.3346	21.1973	19.8498	26.0352	17.0201	27.7127	19.9446	21.6593	25.8256	18.4695
WDR17	11.4006	8.92994	8.63861	8.99122	11.6959	9.09708	9.94524	11.1291	8.9472	7.39057	8.29588	8.21788	9.46732	8.52529	8.99122
MFSD6L	53.595	43.3369	50.6934	53.7069	47.8755	52.8663	50.822	52.0324	46.8828	59.5549	52.5987	50.822	50.822	50.822	54.3453
CDH23	55.3172	51.2047	51.628	57.2603	50.8114	53.9999	52.9597	50.7832	70.9202	53.2341	62.3301	55.3172	54.2241	59.8129	55.4053
ANKAR	19.1789	18.0922	20.4161	21.1855	19.4986	16.1461	22.3947	17.8945	17.7542	17.7738	20.192	18.8877	16.4639	19.0716	18.0819
MEGF11	10.0938	8.70147	9.7161	9.92607	9.92607	10.1117	12.1009	9.92607	8.31216	10.4051	9.02074	10.8564	9.22546	10.3739	11.7067
GPR182	63.6805	58.2878	49.8798	59.073	72.419	65.8966	70.4437	60.5488	65.8966	50.8246	67.8542	76.8364	69.3853	64.5168	78.6086
ESX1	12.5876	12.3088	13.6767	12.3508	13.1151	11.9922	12.3351	12.3893	11.4904	13.6476	11.9707	15.3171	11.7376	12.4617	12.6183
C8orf12	14.4578	13.5564	14.4578	15.1357	14.4578	14.4578	12.2944	14.4578	16.2941	14.2176	15.5541	14.9377	12.2693	13.8211	14.3892
LOC653486	36.4108	34.9932	29.4769	29.3693	27.7711	36.6552	31.4056	31.0444	34.8643	27.8427	30.6632	31.4056	28.9662	32.5195	27.4377
DNAJC5G	51.1639	53.6075	54.7646	53.4349	46.4928	46.3152	45.0689	54.934	53.0264	45.8699	57.4617	58.9519	48.7699	49.8902	52.4989
WDR88	21.9967	21.0957	27.0102	21.1513	22.3817	30.9532	23.7443	22.0508	22.714	21.669	25.6935	24.3077	23.913	26.2521	23.6585
WDR88	16.1326	18.0249	18.4405	19.7792	17.6614	20.4725	18.7834	23.0554	18.7834	18.7834	18.7239	16.5254	18.7834	18.8228	20.0094
PRUNE2	168.913	146.568	190.552	204.092	108.507	113.167	305.418	372.922	169.678	225.413	100.207	259.755	128.989	140.387	145.715
MBD3L2	30.4513	27.1671	30.9326	35.1112	30.9326	32.1922	29.0866	26.5073	28.2742	32.1774	31.7262	38.5895	30.4691	30.5761	32.7486
ADAMTSL1	23.0569	24.0575	35.6365	28.2574	16.0523	29.0649	22.6343	17.8829	23.8249	24.6913	31.7507	22.0356	23.8249	22.3325	23.8249
MBD3L1	15.9716	15.4137	17.5718	14.1712	15.0795	14.9581	13.0141	13.2097	20.4454	17.9382	15.5833	18.3936	15.5319	17.1499	14.5816
MBD3L1	35.7878	41.033	34.4629	39.7627	31.5159	45.0629	39.3895	38.1834	39.3895	37.0434	47.0039	46.3146	34.6495	38.7207	47.1898
FAM46D	12.6357	12.4041	13.2062	11.1622	11.4006	10.6987	11.6811	12.4586	12.9395	11.9	15.8174	12.2974	12.2447	12.2974	12.8719
SERPINB11	13.9082	12.6914	10.8716	14.1559	14.055	10.6757	11.9977	12.7664	13.1957	11.1644	14.1218	12.7118	13.2255	13.8528	12.255
LINC00161	12.5865	11.2113	10.7674	10.7674	13.348	10.889	9.78515	11.9256	11.2113	10.7362	10.4953	11.1487	11.2113	11.2113	13.57
DSCR10	105.692	78.0204	86.0607	119.486	103.619	102.154	96.9523	93.1717	125.401	101.441	103.619	120.99	103.889	113.256	144.245
DSCR10	39.0882	39.6703	46.5804	41.356	41.356	42.3501	43.0019	40.6247	41.2575	35.2526	41.356	41.0921	41.356	51.234	41.9873
ABHD11	30.5059	35.1441	22.0073	17.3354	24.3197	19.886	22.2883	20.2593	19.6204	22.2883	22.4341	22.9343	20.1629	22.2883	22.4341
ACAP2	33.846	49.2753	47.0447	41.5241	50.3651	41.4288	39.5879	40.8322	47.333	57.9128	63.1377	36.6312	57.1289	58.8141	56.1057
GAMT	186.019	174.219	259.102	200.311	204.486	201.225	163.957	198.522	229.152	233.249	259.184	255.286	208.952	237.192	217.752
GAMT	322.686	311.751	397.389	290.889	331.634	337.104	292.606	315.647	356.198	325.008	308.194	369.401	322.152	331.201	275.552
PLCD3	117.514	118.385	95.2204	97.6817	116.434	93.8348	96.0256	96.1148	84.7523	89.5569	70.7524	87.6388	78.8179	82.6425	95.2204
IRF6	155.732	172.822	149.585	87.2759	130.952	137.037	121.62	200.353	117.858	76.6537	45.9559	77.419	75.7652	129.523	33.4718
IRF6	19.9631	29.5218	20.1054	14.2839	24.7552	18.2801	26.8194	19.9631	18.9518	20.5189	14.4749	18.6214	20.5594	17.3488	21.8874
PTPRC	6.1566	6.42868	6.58322	7.61025	6.58322	6.90346	6.58322	5.82452	7.30815	6.58322	6.77843	5.97808	5.9674	7.13581	6.82292
MAN1A2	21.6207	20.8043	31.3772	18.8729	24.9425	21.9406	19.2861	21.2879	23.8538	19.7868	17.91	27.728	29.4544	18.0472	25.6516
RAPH1	95.2488	80.9291	152.108	129.946	79.8259	81.9889	125.772	75.7491	115.566	167.935	55.1922	75.5618	80.019	73.5141	68.1525
SMCR8	42.8715	42.3542	42.8368	48.3465	39.6372	39.455	49.3225	40.2381	33.7613	42.1502	38.1888	42.1502	41.7586	42.1502	51.6954
LACTB	78.3677	63.9528	56.4818	38.1463	80.654	46.9305	49.7552	57.1276	50.5009	107.64	74.5741	72.1524	87.1606	86.8059	109.952
LACTB	68.7525	92.0002	45.879	27.0351	94.3944	56.8753	50.2669	55.4079	33.692	103.232	96.304	77.1808	116.428	75.1919	144.814
BNC1	9.41014	13.2545	10.7914	11.036	9.73971	12.8119	11.036	13.1159	10.1386	10.024	10.3515	10.0912	13.1065	11.036	11.2524
MPP4	9.01478	12.2126	8.88808	8.6544	7.20761	8.71917	10.0081	9.17046	10.8252	14.2176	9.17046	10.5706	10.38	11.0511	8.04982
LACE1	18.7784	19.9996	17.7195	17.2897	18.8021	16.8513	18.5676	17.6735	20.9139	18.3311	23.9903	18.4962	16.8871	21.3842	17.2499
IDI2	48.5924	46.8899	45.0901	51.743	55.7562	53.3995	48.3736	49.3398	60.0716	60.7741	50.4221	56.0084	55.7562	60.7239	56.9991
CYP11B1	64.7151	50.2836	64.875	61.9277	70.3601	79.8529	65.0193	67.9525	65.1575	78.508	81.4417	75.2143	68.5582	70.7524	81.6748
TAF8	45.2556	48.6654	47.7974	50.9985	50.4378	53.1352	48.9167	45.0401	49.2358	50.9353	44.8709	48.0407	41.847	47.1892	46.7935
COBL	32.4188	64.5587	29.2593	25.9031	38.1871	49.0456	38.0411	28.7438	31.8546	23.4869	27.7795	32.7675	28.1325	24.8336	29.5967
SLAMF6	59.6416	49.0512	56.7694	71.6437	63.6862	81.1754	71.8379	60.2204	118.886	99.9165	75.2857	95.3754	101.804	80.8475	113.741
ZSCAN20	54.5953	49.6107	63.6169	57.0945	54.0246	51.1728	50.034	62.9959	60.1727	52.3594	66.5136	61.6457	54.8273	54.5953	53.226
ZSCAN20	29.1763	29.768	46.0722	28.7661	26.7845	29.768	27.1259	28.5796	30.7314	21.0082	26.1734	35.2822	27.5291	32.8743	29.768
GPBAR1	218.491	255.229	390.475	291.974	244.574	276.946	234.752	286.923	231.884	171.231	164.995	196.249	164.365	187.239	190.725
RHBDL2	18.6531	18.0162	28.1633	16.8799	21.449	19.6286	15.9347	18.5948	18.0334	17.9607	19.4479	16.5694	18.8968	20.2022	21.4976
FRAS1	48.472	53.4826	46.4841	61.3114	47.5266	60.8589	47.0298	52.8264	53.1043	62.8839	54.2643	53.4402	48.4429	53.2664	51.8224
BRSK1	131.422	167.952	160.886	198.886	147.592	165.219	142.603	147.592	221.747	168.39	198.173	193.817	169.733	194.423	167.952
CRB2	26.3834	26.876	32.0096	27.5813	26.7781	30.2768	27.5813	36.027	31.5247	29.7362	27.1052	27.5813	26.6035	24.5024	26.3333
KCNE4	48.1244	53.759	34.4629	37.9963	44.62	36.3893	41.4288	35.714	27.7839	104.002	36.1629	37.6111	47.2133	33.2874	44.1316
KCNE4	107.004	139.427	62.7971	53.7701	82.4426	80.2595	96.5745	79.1672	52.4542	169.804	71.8459	77.8535	125.152	64.3672	87.615
CD300LG	13.5545	12.2539	16.3135	38.3706	15.4231	16.8755	13.8896	14.3856	14.9869	14.5853	14.8671	16.2386	15.5872	12.6024	15.8324
SLC34A3	160.985	159.959	168.249	173.381	164.219	156.719	146.52	153.155	164.886	181.043	173.616	177.642	149.665	192.183	164.219
CPA6	8.14077	7.86557	8.58107	9.80568	8.76156	7.91658	8.75755	9.10394	9.1177	10.669	16.1324	9.34986	9.41557	10.235	8.85076
WBP2NL	23.5781	30.0018	17.722	25.8615	31.1643	14.4513	21.1973	29.332	21.3096	19.8205	11.1129	16.7367	19.056	15.2698	18.9516
HIPK1	15.1476	15.2945	18.4962	14.6419	14.9495	15.8443	12.857	16.131	15.6768	19.2376	16.131	19.3126	16.9554	17.3237	15.9658
HIPK1	62.8242	112.493	56.1361	47.2343	89.6134	61.7533	79.4534	55.134	50.2773	109.849	47.8344	62.9647	61.2234	58.7794	86.1156
MTBP	25.8187	25.1449	23.0082	21.9336	22.4884	23.913	23.0082	27.6626	22.7485	19.2355	22.6031	23.0082	27.93	21.8988	23.9563
ACVR1C	87.1682	70.5524	57.0017	52.3611	131.42	170.35	154.425	50.4763	57.8005	30.74	27.3462	37.0434	25.5455	46.6054	35.828
TMEM74	12.4357	11.2001	12.5546	15.6779	17.5753	12.4304	11.4702	15.7727	14.3158	10.725	12.7874	14.0646	13.5687	12.7874	11.4071
TMEM74	11.5169	11.0286	16.054	9.9341	11.7046	9.40763	8.3276	10.2012	8.80276	9.06265	8.0387	8.44267	10.4695	7.72819	9.40763
TIGD4	9.23712	5.88725	7.98429	9.1712	13.2035	10.3577	10.5044	8.34806	8.34806	6.35875	7.99634	7.54914	8.34806	9.33077	9.29075
TIGD4	57.4884	39.9323	49.9414	42.9009	52.4944	48.4751	51.0097	57.6627	52.4944	43.9934	57.0178	54.8424	52.4944	64.4597	59.4872
ART5	88.1488	68.3245	90.0001	84.8856	77.7039	80.9471	79.5958	80.9668	90.2865	80.4547	79.8542	101.448	90.2355	90.3138	91.2063
FAM71C	50.6832	45.4648	34.657	48.9997	42.6133	57.2745	47.7741	44.8302	38.1004	39.4855	46.6106	57.3165	47.5271	44.0501	54.3637
C21orf67	90.9523	92.8743	113.072	81.619	94.7523	91.8883	89.3211	91.6909	102.598	112.382	106.419	96.2578	92.9965	95.3885	93.3168
NLRP11	15.7302	17.57	15.7628	13.7898	17.57	17.57	16.9969	15.9907	21.4709	22.2476	18.3102	19.7487	18.7759	17.57	17.948
ATP6V1C2	10.9185	9.91046	11.8836	14.7057	12.9673	14.5506	13.312	14.7064	12.5813	12.0626	12.9042	13.312	14.6497	15.9481	13.3978
CLDN19	63.8512	64.3088	70.9122	67.4887	66.3526	75.3102	63.6875	62.8893	70.1247	62.5113	56.3653	76.0338	65.8186	62.0852	65.486
VTI1A	59.4207	57.6087	84.3989	86.1515	65.8856	72.1991	72.8637	62.5545	83.7631	98.3433	62.3874	65.7661	60.5339	68.1525	68.1525
KIF6	45.851	39.7865	39.6847	36.9755	65.6179	51.1359	43.5814	51.1876	47.8981	30.8933	42.9787	43.2138	40.113	36.4841	51.2957
IQCD	124.806	91.7316	109.743	104.552	95.4554	106.535	101.33	122.256	104.552	83.3434	98.7896	104.49	109.989	104.552	109.102
TAGAP	124.604	112.504	156.082	135.825	146.914	137.892	132.578	123.688	120.333	136.877	102.643	132.279	139.891	115.372	135.952
TAGAP	25.6084	31.2478	31.2478	29.3848	30.4469	31.9847	29.4253	29.3225	34.8605	48.0055	41.7715	30.4597	33.0112	32.5072	33.2738
STON2	13.6975	17.1328	15.6568	20.1906	18.1662	16.3991	14.3665	14.0224	16.0523	16.0523	14.3236	19.6083	11.7984	16.9628	16.2399
SERPINA12	35.444	35.2988	37.3078	26.4918	37.6636	39.3189	34.6986	43.5368	36.6492	50.6838	41.9107	47.109	35.321	36.3638	39.3763
LETM2	34.7766	44.4644	31.9616	27.4462	39.7019	30.6239	27.6698	29.8042	30.048	25.6633	28.9146	29.8042	25.497	31.9681	27.6044
BSND	46.5334	38.3099	44.268	43.9369	45.1384	45.1367	46.4836	41.5285	44.2885	44.9481	46.5065	48.5633	47.6272	45.9455	43.3369
BSND	72.7984	57.7144	72.2371	71.6287	81.749	75.9372	71.3116	71.2857	77.4874	72.4857	60.9267	73.7611	82.4052	74.6485	80.1575
CLEC4C	10.6746	10.4086	8.43096	10.7748	11.8164	13.0081	11.7363	11.1463	12.4265	9.53099	12.4852	13.4228	13.8797	12.811	12.6579
NLRC4	53.5718	73.019	75.934	88.6056	54.7068	89.9259	95.7095	76.2501	111.681	125.947	305.046	137.009	176.191	193.693	133.464
NLRC4	27.6113	22.7546	21.9938	22.9949	26.9792	25.2708	24.4603	23.8806	26.146	18.1134	25.8623	22.8877	24.4603	24.8928	26.4137
PRSS36	57.7372	60.468	60.6792	76.8539	64.5635	70.7861	63.9774	62.7508	69.6437	74.019	71.8298	95.3563	74.5142	84.4924	81.1711
ZDHHC15	68.8908	82.2194	56.5186	52.246	62.8197	53.7707	48.0977	71.0912	42.2884	41.9526	55.0833	50.7467	46.5647	55.9243	49.9736
RAI1	179.574	106.555	146.086	190.364	171.229	176.91	160.917	171.155	192.431	178.135	179.065	184.414	180.884	185.494	186.509
CDK15	74.4123	55.7355	65.2246	69.4372	74.9175	72.6864	65.9083	69.632	74.9786	69.7524	61.8702	71.1277	69.7524	81.4584	69.7524
ZNF570	58.4878	63.9528	60.268	64.5971	60.5536	59.5486	45.6453	55.8289	58.757	55.1491	83.5297	71.3832	68.1525	76.5426	47.7028
AF131215.4	13.2929	18.6157	16.9007	23.2515	14.8029	12.3521	14.1348	14.3053	25.5239	16.2139	13.7723	15.4506	16.4498	15.4506	12.5882
NUDT9P1	36.8804	34.1382	29.2749	31.7003	35.5346	35.49	50.5218	35.49	35.49	34.291	27.085	40.7831	32.4415	29.4316	38.8596
BTBD16	19.6632	13.354	18.3045	20.3538	20.5958	18.8862	18.3646	23.7255	29.1154	22.6223	16.5915	29.1538	19.386	21.7134	20.5958
RTP3	32.821	27.5533	40.8286	30.3858	34.9907	29.7999	34.9907	34.3358	36.8495	31.7262	41.9565	48.4914	34.9907	37.0218	36.7167
RTP3	22.5724	21.6596	28.1868	23.9009	24.2824	25.3975	24.2358	28.363	26.1517	28.0764	28.1276	33.1018	26.3786	32.5813	25.7637
TSPEAR	11.9625	12.3158	11.4207	11.1467	12.0759	11.1964	11.4765	12.7423	11.8164	12.9413	11.0328	11.9625	11.3164	11.5521	12.3449
MIPOL1	8.2455	11.6686	9.36502	7.67571	11.3688	8.99122	8.35611	9.72634	8.9663	9.2761	8.85617	8.99122	7.65724	7.98492	9.70614
MIPOL1	34.0733	29.7528	18.4962	22.8575	40.0286	31.6779	25.5555	28.8674	23.8249	19.106	18.354	23.2751	25.2676	20.6567	27.7309
C6orf141	44.5146	40.4471	43.5119	61.2082	44.5146	41.7358	46.0491	40.9673	44.5146	44.5146	41.5312	49.3425	57.0898	43.8776	51.6954
ALMS1P	36.1722	30.7317	36.0113	36.0113	34.8506	40.201	35.4341	35.2011	35.069	36.0113	34.6224	36.6573	36.0113	39.9857	36.0113
MYO3B	11.2222	12.7168	10.7692	11.8164	13.1604	15.2821	12.399	13.4678	12.1181	9.96646	12.3496	13.8024	12.3496	12.3496	14.5125
ADAM21	19.2702	22.0092	17.2611	20.5677	21.9673	21.3355	22.1309	24.4605	16.6124	17.6468	20.6149	25.5021	21.4474	25.4979	21.3355
TRIML2	58.9346	46.067	49.9539	67.7527	65.7869	64.397	60.6126	64.397	64.397	53.5127	74.0168	68.2146	76.8007	73.0857	72.4881
ABCC13	14.6604	17.4816	13.8872	14.5555	16.2246	16.8508	15.4506	15.4506	15.4506	15.4506	23.0271	14.7071	18.6662	14.6221	15.0657
ABCC13	11.8164	13.8591	11.0872	13.1734	11.8164	12.3188	11.1768	9.86306	11.1844	11.7875	10.2978	15.4952	11.9851	10.6962	12.4538
IL12RB1	70.8316	82.5653	84.6122	113.268	97.4184	84.1994	101.809	75.8919	143.529	127.042	163.867	158.953	143.529	152.563	159.419
GTF2A1L	7.50782	13.5946	7.81139	9.57786	11.6027	9.35406	7.32304	8.25795	14.8544	8.68748	8.68748	8.41702	7.70614	7.57868	7.98507
TRPV3	65.2239	53.1938	68.2395	72.2896	66.5467	68.9524	68.9524	78.0172	73.0407	54.986	66.8574	62.3483	68.9524	70.7524	67.1249
CNBD1	13.0899	18.1346	12.5286	18.1728	13.7831	14.3386	13.5946	16.0517	13.1981	10.2946	12.637	11.8779	13.7409	15.1773	12.009
CNBD1	9.01478	7.29628	7.20727	8.35305	9.40604	9.01478	8.31668	7.19876	9.01478	10.1136	9.65253	10.1747	9.99725	8.53054	9.01023
ABCC12	8.5041	9.51439	9.1627	8.21864	6.45882	9.65465	8.8089	7.69041	7.80335	9.7769	8.04982	7.98398	7.65724	7.42279	9.57193
MMP21	6.31175	7.70639	7.71721	8.71303	6.64067	7.73615	6.77817	6.3412	7.35695	7.29477	8.33505	7.24592	7.18161	6.76504	7.52067
TMEM190	67.7008	66.7119	71.2888	65.1863	71.1734	69.7079	63.4773	63.8844	67.7008	65.0098	70.7524	76.5438	66.5989	74.5889	67.7008
GAS2L2	92.2862	88.0152	97.5478	93.9939	99.6139	87.4442	85.4856	97.5478	107.994	103.152	101.877	117.241	96.2992	114.14	108.418
KCNG4	45.9935	42.3261	47.7061	37.642	49.0573	38.3238	37.3359	45.9214	49.392	42.9574	54.6233	50.5131	53.1229	65.2193	54.4091
PXT1	11.1994	11.9707	12.7057	11.7129	11.7129	11.7129	11.7129	10.6423	10.899	11.7129	13.7117	12.6191	11.9977	12.11	10.8565
CACNG5	58.2215	50.7147	56.9911	59.0006	57.3551	64.329	52.1078	57.0116	62.9334	57.4342	57.8718	57.1567	61.0867	70.3622	69.6982
LINC00308	38.1559	38.4603	35.7523	44.6202	38.6378	45.1178	41.033	40.6844	54.963	37.9505	41.033	43.0725	43.3187	41.033	40.4759
LINC00308	17.5031	17.2182	18.5924	19.7897	20.8219	21.5406	16.4068	19.7897	19.7945	17.8753	19.8498	21.7474	20.925	21.6094	20.925
FAM223A	76.219	81.7523	87.195	93.8745	81.3523	88.3552	85.3487	99.6534	91.8492	50.9125	59.2186	74.8189	79.6393	72.4798	71.0186
WFDC11	33.3799	30.4072	31.243	36.4042	33.6095	30.1155	33.3799	31.9171	38.1625	32.7314	34.3969	33.8452	33.3799	35.6857	36.0146
IFNL2	35.953	31.6081	38.5452	30.1157	36.3317	36.3663	33.9768	33.769	33.3708	33.769	30.5349	31.907	37.5783	34.8355	33.769
JAK1	581.127	740.047	138.038	90.9943	711.831	394.353	496.698	395.681	137.931	509.689	143.823	209.916	444.752	182.277	798.352
JAK1	71.5524	78.3676	69.2179	65.6624	96.98	55.919	47.0307	51.081	50.9732	114.626	35.7931	47.3292	56.2117	62.0602	102.042
CDC42SE2	55.0694	80.8432	48.9776	49.3274	67.2612	40.8461	54.3576	50.8646	41.2442	89.7068	52.4773	44.8912	67.0616	57.1702	86.6231
CDC42SE2	48.0571	51.3333	33.0514	33.7453	45.2965	34.7721	32.6605	33.6996	34.837	60.6644	74.0179	42.6226	45.4548	52.4287	66.3646
ACACB	284.6	239.317	269.086	291.286	343.486	321.76	305.342	304.14	327.924	255.165	304.451	304.95	292.343	286.031	299.819
ACACB	60.1034	53.5764	60.0758	59.531	53.7029	70.3897	54.9821	63.9528	47.4137	55.4724	53.8256	49.1788	43.8143	46.3807	47.0851
RFWD2	331.256	319.956	246.724	181.619	263.685	267.791	264.207	252.886	175.157	310.875	425.376	238.29	378.294	334.35	308.496
STX6	158.893	171.704	207.197	177.986	193.597	162.095	160.086	135.117	172.586	248.965	260.905	189.994	199.888	225.652	191.219
ANLN	50.2319	40.2099	25.6336	24.992	40.1157	29.4564	31.2759	26.9792	23.905	67.2859	39.1694	26.5621	40.9145	30.8385	34.4405
SPRR4	88.5629	93.019	116.513	85.7708	93.7458	90.1523	83.0261	93.9523	105.809	119.157	92.5039	124.127	82.5002	89.204	91.6861
POLR2J	241.835	233.086	210.924	189.296	215.454	166.211	204.99	146.797	183.886	287.991	112.17	121.54	115.347	92.9304	190.752
LOC441259	93.534	108.725	73.7781	62.8197	82.149	54.261	81.8476	63.5594	46.2021	119.886	37.4835	29.9364	46.488	30.6374	81.7523
HSH2D	26.7874	29.5583	26.1204	31.707	25.2674	29.5583	25.5021	29.1264	49.2539	26.1265	39.8957	38.7488	30.8341	29.5583	33.4781
TRNT1	139.112	122.219	67.6395	70.4417	184.755	109.455	111.813	122.618	69.2174	119.2	124.267	69.0858	147.501	84.9795	152.019
TMEM163	50.3996	43.9521	52.339	55.529	67.3262	75.6551	75.8153	39.3982	77.419	193.381	136.964	130.135	164.603	127.562	120.443
ARHGAP5	80.8143	102.684	19.6584	20.8116	88.667	33.8956	46.7878	31.0776	16.7887	50.6178	28.0242	22.8944	43.7586	25.5567	74.8712
HERPUD2	842.219	778.533	923.535	873.522	720.025	718.428	673.471	654.144	712.428	797.539	698.346	687.652	686.862	1008.91	779.314
JMJD6	15.7314	14.9581	14.8597	16.3476	13.8387	17.3842	15.2983	16.3476	13.427	19.4206	15.8436	20.3157	18.6793	16.4897	19.7256
SRCAP	47.0642	48.9584	54.6242	42.8691	53.0155	46.03	54.5134	48.7523	60.9544	52.4316	51.4353	51.6525	50.3271	50.6713	42.5211
MAP3K6	98.8066	95.3804	117.317	104.133	93.6856	89.3542	89.2814	104.953	105.255	88.4905	67.3389	79.8018	75.0867	81.1666	100.289
ARSG	125.938	122.219	138.477	123.061	129.225	128.699	105.593	116.801	135.302	122.051	122.283	112.047	122.219	109.494	122.219
ZNF101	55.3048	50.4851	53.1593	60.9588	54.6877	60.2204	60.2204	60.2204	63.5652	73.6488	70.6975	61.4903	70.5567	60.4238	60.2204
ZNF101	31.5955	27.3025	30.1102	32.2127	32.3154	27.1593	33.7032	27.0029	47.6037	38.5336	153.459	48.3222	75.827	71.8408	48.961
PTPN11	11.8164	10.9666	16.6139	13.0928	13.0928	13.1567	14.1245	11.9421	12.6689	14.2176	14.6171	15.4519	13.6391	12.5732	12.3068
KLHDC7B	44.792	43.3441	61.22	45.9008	47.8406	47.1562	47.9719	54.1272	79.229	56.0838	88.1523	68.0599	69.3777	89.415	71.4857
ATAD3A	108.819	121.681	145.916	128.866	113.371	107.706	117.712	110.931	112.001	133.224	111.8	107.217	95.8537	113.008	109.55
ZNF626	79.9601	86.219	45.748	71.8789	79.2586	60.3471	58.2744	70.9831	65.2193	66.9869	83.1578	77.7277	95.5891	78.6862	77.019
PHC3	35.2339	44.5833	31.7326	31.6231	34.4081	35.49	33.1132	35.6147	40.2435	45.8231	30.0822	33.9808	32.2058	37.8144	37.9905
IL11RA	200.444	200.794	176.597	184.588	178.286	182.338	219.836	248.782	155.075	123.88	119.202	162.604	153.43	152.994	147.372
TNFRSF10A	64.513	47.5085	57.4012	63.0197	68.4103	63.0197	54.5895	57.1978	66.5526	71.5953	76.6696	57.99	59.5931	69.4901	71.4302
RAD51L3-RFFL	28.6793	23.1352	32.8067	27.2574	35.5642	33.5709	25.8583	35.5778	26.1725	21.2879	32.684	35.8963	37.5018	31.5301	35.921
RAD51L3-RFFL	57.249	42.9553	59.0149	48.3418	58.9715	53.4409	47.394	46.8511	49.1738	54.6254	52.0282	54.6859	46.242	53.3767	58.621
HPS4	198.019	219.064	194.188	230.27	215.819	222.569	260.919	232.091	247.488	197.569	216.508	209.54	214.17	202.267	178.168
UHMK1	51.1639	54.3871	42.4714	44.0726	60.4186	49.2758	48.3736	42.3531	31.8546	56.7333	45.6822	44.4983	56.8158	47.8459	55.6826
TXNDC2	72.5479	59.978	67.2609	72.6866	79.5523	72.6866	69.7282	72.6866	78.0959	77.7567	71.4542	80.9174	68.6378	79.043	79.0006
NAV3	57.4884	83.9523	39.9312	37.7779	56.4413	56.4413	64.5703	45.7808	34.7404	54.8906	37.1766	44.6084	59.5681	37.1766	59.2237
C5orf22	47.7178	50.4082	35.4738	26.833	63.7177	28.8642	31.0086	33.4112	27.107	58.8329	35.7325	26.2635	37.5563	29.4917	56.5698
PCDHGB7	6.72581	6.75085	8.93847	7.08495	8.84288	7.35391	6.22939	6.75085	6.1765	6.15412	7.38611	6.75085	6.49723	6.47016	5.98499
PCDHGB7	28.2574	39.3291	34.6787	30.1146	34.9398	29.8948	28.7845	29.2879	29.0843	26.802	26.9208	31.6249	31.2509	32.4313	29.0987
ERC1	89.049	108.027	76.3896	69.8191	116.617	69.2571	87.827	72.1524	66.3392	119.403	55.0399	79.6243	82.4856	66.2425	102.755
FLCN	193.055	222.142	211.003	242.012	188.602	193.942	196.211	205.609	178.546	183.897	205.996	202.787	149.619	155.458	162.089
JMJD1C-AS1	106.019	98.8696	116.076	105.87	101.461	101.221	104.751	103.263	98.4856	64.5693	81.2864	88.1523	91.5287	103.263	83.2882
LRRC7	10.9086	11.5715	12.1834	9.09664	10.4089	11.3197	10.574	10.7341	11.8306	8.71636	11.2113	13.5171	11.3683	11.2113	11.3683
SH2D3C	105.599	81.7572	106.333	86.3209	118.087	119.926	126.041	94.5323	108.993	159.215	106.88	111.352	162.533	115.633	125.761
PPP1R3B	32.3013	31.7262	33.7042	31.5512	34.2849	26.4708	34.2264	32.5014	28.2679	34.7263	32.0738	40.333	32.2421	36.3514	31.7293
PPP1R3B	84.8187	105.96	44.065	42.6404	117.662	74.6024	99.154	67.1313	45.7814	99.819	47.8965	59.7222	94.8252	58.5334	139.106
SLC9A7	40.1808	60.389	33.1229	46.7097	54.8627	48.586	52.3096	42.8492	47.6179	50.1588	64.8034	57.2502	43.1203	43.6725	49.3023
IGSF3	37.2561	39.7865	31.047	31.3438	37.0188	39.3081	33.8448	33.6785	37.5671	34.9887	30.1024	32.7212	28.2574	36.7167	34.8542
RFX6	9.55835	9.67787	9.67787	9.67787	10.021	9.56685	9.01015	10.9399	7.76751	10.43	9.66062	10.0341	9.66062	10.9032	10.161
DIRC1	7.10621	7.02171	6.79195	7.04286	7.95546	8.30975	7.56298	8.05002	7.89564	8.52169	7.56298	7.84703	7.56298	6.5714	8.14805
DNAJB7	10.4748	9.19883	10.0362	10.2287	10.3436	9.75858	10.9421	10.2287	10.2287	7.92078	9.65014	11.8925	10.3131	12.1786	9.47496
UCN3	106.362	78.9064	104.011	105.57	114.279	103.719	95.1774	88.849	103.719	119.108	99.1106	113.558	120.919	105.769	98.019
DIP2A	63.931	68.0665	46.2859	53.9038	96.4856	62.0796	72.6966	62.0796	56.6889	56.0802	54.9549	60.9617	71.597	50.7117	102.348
USP28	93.935	126.162	54.7198	60.4991	90.3399	65.6782	82.1408	79.7308	53.9266	73.7106	54.5444	62.6016	77.176	50.9644	83.7441
CASC5	13.6926	12.3893	18.8139	12.3893	12.8355	13.1601	12.7099	12.1979	12.6274	11.6364	9.20056	12.7989	10.4755	10.8766	12.3893
CASC5	13.3417	11.727	12.4425	13.736	14.7076	14.5517	14.8968	11.3065	14.4105	13.736	13.0327	14.6414	12.6554	13.0715	13.736
SENP8	26.3834	27.5752	20.4689	22.9246	30.6251	22.4166	24.8703	25.7847	22.9839	30.8254	27.3916	29.5566	28.4046	38.228	27.5833
GRHL1	36.4712	38.7396	42.7885	38.3457	46.5383	46.0658	41.0327	34.95	42.0343	33.6285	47.2833	52.8864	38.3995	44.5528	39.1807
CNBD2	43.0103	41.033	40.2118	35.6026	51.7748	44.6968	40.6019	44.1629	43.7525	41.9325	34.4668	46.0773	40.9129	43.0103	42.0506
CNBD2	35.7782	30.1311	39.7661	29.2939	31.9054	32.7713	30.6157	35.9534	27.9078	26.2635	31.3661	33.867	32.0526	35.6857	30.5443
CASKIN1	72.4857	68.7525	54.1305	96.6224	61.1001	73.819	70.0572	77.8347	65.8074	65.1908	68.3064	69.7075	71.7927	58.783	66.8085
CACNA2D4	66.984	53.446	55.6665	64.0195	54.5039	60.0235	61.3449	60.5798	71.7116	84.079	97.6248	70.2785	82.2216	87.7081	66.1119
ARL11	9.27004	14.8453	7.70555	9.46732	10.4418	7.74117	10.3979	7.46962	9.49921	18.0402	36.3694	16.7887	20.7869	27.107	33.2671
ARL11	10.0442	12.5435	11.036	9.90604	8.45095	10.7769	9.88519	11.6458	12.8067	12.9529	9.35262	9.97899	10.5441	11.6014	11.3908
SLC2A13	10.1194	8.20148	9.17128	9.38654	9.72634	10.2393	8.00067	9.0122	9.67787	10.8847	8.64781	7.9194	10.1194	11.8758	10.3621
SLC2A13	17.5631	31.3505	22.2207	18.6995	17.7137	18.6995	14.4642	18.9036	17.0854	39.9967	13.7381	18.0814	17.011	26.5829	16.8392
NIPA1	37.4477	24.0575	21.8859	25.4052	34.4611	28.7964	25.3582	27.4664	28.278	28.2574	27.255	26.2226	28.7474	22.7038	29.9771
TUBA3FP	87.6442	73.3274	86.1238	85.5856	76.721	109.923	77.3344	86.5576	72.0418	102.265	89.2856	85.5856	83.8677	86.1523	68.1525
CARD16	254.06	274.813	284.152	339.03	499.308	267.963	343.965	247.419	457.87	344.105	1169.25	611.419	658.935	728.222	466.26
CARD16	250.203	254.08	174.725	180.018	398.409	187.563	264.77	219.804	282.084	269.524	713.054	418.564	533.173	449.219	478.219
DUSP19	64.0195	60.7311	65.951	59.9856	61.9206	52.1824	54.0275	58.1175	42.9248	43.7341	46.3479	41.7429	44.065	50.6944	46.7077
DUSP19	21.1688	21.8143	19.9146	19.1957	17.6163	14.1938	15.9156	20.0531	15.8896	23.6218	17.9271	22.8392	18.8899	27.1113	18.0638
CYB5D1	339.582	353.515	374.466	388.752	320.898	344.398	296.784	316.871	295.686	233.867	203.234	240.246	222.764	296.784	245.612
NMNAT2	86.8082	94.9523	86.5606	86.9873	107.766	85.2841	86.0204	82.4197	100.619	86.9873	74.7471	93.9177	84.7523	84.4145	101.37
SLC4A1	24.0011	21.4796	28.4294	30.5117	29.0437	28.2574	28.9072	22.5168	28.2574	25.3364	29.1275	28.2574	27.8664	34.5951	32.4156
CREG2	13.3421	13.3421	13.2756	11.8164	13.7236	15.193	12.4009	10.8735	13.6398	14.1443	18.9516	11.2248	13.4373	14.7642	13.3421
RXFP1	9.01478	8.96059	10.0652	9.41557	7.93037	7.33961	8.20607	8.02862	9.23333	10.473	9.17046	10.9347	13.9294	13.9638	11.166
SPEF2	111.612	162.687	132.499	114.069	116.12	127.822	110.619	147.486	111.832	103.939	99.7266	101.449	97.5523	106.819	91.5992
CEP170	47.6351	63.0832	31.7562	39.5879	53.5484	42.8719	44.065	36.8408	38.226	63.6716	40.8216	38.6507	42.8719	37.4869	53.6093
DTD1	51.3643	48.4114	62.0183	53.1556	55.7562	63.0197	46.1736	68.0854	56.0111	63.6066	60.2204	72.4376	57.2885	57.2885	51.144
CASC4	101.159	109.086	115.092	150.154	98.1185	101.809	136.807	102.311	150.457	71.9462	79.2365	101.695	100.659	68.9965	90.3108
FGF1	67.8658	91.8856	73.3844	55.4016	74.019	74.3684	79.9441	40.9673	51.2367	109.682	68.1856	98.8954	133.112	91.4335	165.579
ARPP21	6.35319	6.96403	8.02065	5.76243	6.66335	7.47217	7.22275	7.22934	6.99322	7.20603	7.01074	7.24438	7.24709	6.33138	6.33138
RHOXF1	76.6085	49.8657	80.5929	84.7549	80.5504	72.8142	80.8856	78.6861	86.4254	83.6704	81.5201	74.1566	71.4857	74.1551	79.5308
ADAMTS17	33.428	30.7151	28.0706	32.9627	35.4926	34.7585	33.428	40.5076	30.296	26.2635	39.1018	35.8134	33.1922	36.4161	38.4069
ADAMTS17	59.1933	47.7401	39.9224	42.5135	49.2358	56.6093	51.5986	55.6895	47.2473	54.0588	47.179	49.2358	55.9939	41.2971	55.6895
ADAMTS17	76.7994	75.5523	73.1481	55.7332	57.2112	74.7111	61.8866	84.5155	77.1381	100.055	67.1961	86.0885	82.4856	63.2348	80.4354
SNHG7	101.163	76.3585	116.152	127.245	105.219	114.035	108.718	108.732	109.873	83.3079	102.486	105.219	94.7045	105.219	105.219
DHH	48.0624	49.9905	64.1676	45.0893	46.3152	46.3152	37.6447	42.6119	59.9031	40.1808	51.9385	51.307	43.2731	42.6452	31.7535
ABRA	18.3196	15.3729	18.76	24.8137	18.7071	22.6008	21.3952	18.3678	13.3026	18.1809	17.0542	22.7454	18.5533	20.5749	20.3363
ABRA	12.5852	8.54331	13.737	11.7081	12.6069	8.53316	11.5493	7.57923	11.6783	13.6021	7.50237	12.5952	9.91929	18.0438	13.2785
KLHDC1	378.819	423.169	264.582	297.818	405.207	361.588	430.601	471.611	283.008	264.601	283.666	243.542	289.309	241.529	267.711
RICTOR	17.0686	14.8597	13.6258	15.082	15.7989	15.3726	15.7695	11.4411	12.6927	12.9336	20.7358	13.3639	16.8225	13.5013	16.8392
PCDHGA4	322.446	418.01	288.967	340.497	315.607	270.619	472.914	456.619	279.335	217.885	105.494	188.357	188.538	111.086	187.143
NETO1	11.9361	12.1462	12.5087	12.1226	11.8697	13.3908	11.2236	10.3845	12.1525	15.2158	14.5218	11.7129	14.1673	14.0853	12.7868
WWP2	155.503	178.419	96.0656	89.5147	141.352	118.236	122.472	136.254	64.4497	93.9503	31.1693	83.5328	78.4856	54.111	128.775
ST7L	20.8185	17.3138	27.9582	17.4615	19.6489	19.954	16.7136	20.491	22.1643	22.0564	31.1486	24.2937	24.8545	25.4975	26.4954
ST7L	134.63	107.749	127.749	62.3538	105.138	92.6083	63.8751	99.7075	72.6577	77.0991	141.563	86.1138	117.989	76.3449	126.219
C2orf15	6.93872	7.18735	7.36642	8.74425	6.40767	7.36642	7.60733	7.20023	8.91926	7.0534	8.12662	6.57451	5.87413	8.2813	7.36642
KCNH8	9.63142	9.09136	10.4253	12.1668	12.0419	13.5826	10.7036	11.1216	9.28366	9.45827	11.1897	10.7036	10.646	9.95705	10.7036
MCF2L	45.3607	49.1202	46.2831	53.2909	57.0625	47.6056	43.0899	45.5391	48.9322	50.2985	46.8473	43.884	47.9781	49.968	49.9214
SLCO6A1	15.8024	14.8378	13.3237	15.3649	14.5652	13.4532	13.5043	13.0952	12.5234	14.4789	13.3237	13.1531	10.1746	10.7036	11.9362
PP2D1	8.0941	7.90284	8.47548	8.35963	8.11663	9.03211	8.35963	8.35963	8.48693	7.67551	8.8635	9.31409	8.39294	9.66457	8.34769
KLC3	191.373	162.486	201.686	187.279	213.179	194.579	196.219	189.083	240.938	234.646	190.965	221.633	197.135	195.332	209.555
CIB3	16.8623	13.7526	14.856	17.0272	17.6356	17.5187	13.3358	16.98	15.804	14.2616	17.9651	18.3823	17.7394	14.6479	19.1582
CIB3	122.343	97.755	108.686	123.686	140.427	137.198	127.781	137.012	123.686	84.8056	108.928	151.94	123.686	128.419	123.686
CADM2	56.6889	75.4697	23.4695	27.0549	30.3363	27.6677	38.9091	40.8314	24.5838	18.1503	15.9031	23.6585	24.7762	21.0461	23.6228
CADM2	178.132	264.405	93.8801	108.952	61.8866	104.619	108.977	156.511	87.1337	26.3969	27.8827	31.4684	32.2751	56.9479	38.7035
C9orf66	16.8781	16.6139	17.0678	17.6384	16.6298	24.1178	17.9654	15.2278	22.0257	23.759	21.4967	27.231	18.9509	29.4048	20.6606
C9orf66	24.9421	28.0486	23.844	33.769	25.8274	26.6071	21.9127	19.2771	27.829	32.8129	34.387	30.1016	23.2685	24.4599	29.5989
HDAC9	13.9837	12.2721	15.4944	14.9152	15.4944	15.8946	14.1058	14.7103	16.2388	15.4944	15.4705	17.4319	16.257	18.8968	15.4944
HDAC9	10.6305	10.0119	10.4118	10.4634	13.5306	12.9041	9.15994	11.036	11.0024	10.5154	12.4171	12.5952	10.7936	12.2169	12.419
SLC16A11	111.748	102.247	96.019	126.861	122.6	128.486	111.096	113.619	121.832	121.129	94.5013	111.085	110.237	110.153	117.952
TMEM67	10.3394	11.2636	11.4148	11.1234	11.0617	14.0341	12.0224	11.0617	11.0617	8.56567	15.4793	9.71336	10.0211	11.6677	11.8927
TMEM67	34.3054	29.1835	28.4583	27.1367	28.1225	28.1276	28.1276	27.6173	34.8154	33.769	27.8887	26.4844	26.0554	31.934	27.1367
HS6ST2	10.6236	9.19125	13.2269	9.92607	13.2979	8.71917	12.3496	10.7362	11.7307	10.7362	9.24694	11.8689	9.25861	11.7331	10.7362
HS6ST2	37.0554	26.2147	56.9591	38.3457	27.2445	23.5993	21.5479	37.9327	17.199	12.4525	15.6691	19.0021	14.5304	18.518	13.135
CAMKK1	105.865	96.0856	89.8476	109.845	112.254	84.4678	100.864	115.12	114.003	107.675	107.019	131.885	104.884	117.436	117.275
ZNF625	56.8386	63.9528	56.7335	80.1417	73.3048	68.0826	62.1343	63.9528	65.2193	64.2852	62.8197	62.3312	62.0118	68.0812	55.8557
ZNF563	59.7915	63.7897	70.1681	72.3775	64.552	55.5855	70.3524	62.8125	69.9926	50.9832	57.0138	50.9832	55.109	42.6414	50.4122
LIN9	14.8682	16.2431	16.2364	16.2364	18.5889	15.5257	15.1844	14.9581	18.8822	19.6819	16.1042	18.3156	17.5387	16.0081	15.8298
CLEC4D	23.4799	18.3216	24.363	21.7249	28.2574	22.9859	23.7067	21.1009	23.8249	22.3671	26.4203	24.7917	22.9859	22.5316	22.4066
CLEC4D	13.5642	15.5029	13.4944	13.2896	15.5079	12.7558	15.4096	14.9143	18.6947	15.8381	22.3397	20.2529	15.33	14.1714	16.4402
SLC25A27	96.6167	148.561	72.0855	73.0346	89.2856	101.755	154.984	164.356	65.1528	69.7302	47.1411	66.4631	68.7866	48.123	76.956
GPRC6A	29.8574	29.4894	34.1791	28.9383	31.4117	28.7595	27.2102	28.5177	26.2182	39.0604	36.8698	34.2236	25.9075	31.5301	28.2574
RAET1E	32.1964	25.0434	28.2211	20.3431	28.0403	24.7211	25.2682	24.9224	26.1523	26.3607	21.6802	29.134	21.3948	22.8051	25.2682
SLC44A5	12.1658	12.4361	11.7267	10.0037	13.3027	12.4821	11.222	11.8417	10.5233	11.7267	11.2113	12.2586	11.1394	13.2445	12.0858
SLC44A5	13.5081	12.786	11.8378	14.3386	11.1543	14.1093	13.1551	11.5494	14.9092	12.8294	11.199	9.67829	11.8086	13.5184	10.9659
ZNF417	8.67874	7.8429	11.1138	8.17033	8.35501	7.27387	9.04347	10.3262	8.67874	9.78443	9.17013	8.01871	8.87921	8.67874	7.56782
ZNF781	42.6056	42.4628	36.0604	38.5967	47.3126	41.1635	37.5432	56.356	41.6301	36.4226	49.3023	33.388	48.748	40.3762	37.3814
HELB	9.50486	9.28777	9.96722	9.19319	11.5322	9.19319	10.3084	8.45731	12.3949	9.50486	11.7461	11.7334	9.96722	11.7512	10.7468
HELB	34.9195	32.9928	44.065	34.2067	42.8184	38.3457	33.0139	34.0997	47.2506	40.5485	42.8184	43.2027	33.5248	42.8262	33.8486
SEC62	225.082	204.06	145.992	145.882	193.549	214.491	166.873	207.001	129.401	156.331	133.07	134.906	156.219	127.451	162.58
SEC62	664.875	704.952	575.526	590.634	543.603	748.68	559.952	707.147	535.478	575.54	506.486	567.751	551.339	507.619	504.419
TRDN	9.45974	12.2685	10.1173	8.3028	9.52933	10.2954	8.79791	10.1152	8.47824	10.2616	10.6772	8.47947	8.98063	8.31383	8.71647
SOCS4	18.4475	16.6139	16.0383	12.58	16.3552	17.5813	16.6139	13.816	18.741	16.7133	16.6139	16.8195	13.0796	18.8968	16.6139
C8orf31	84.022	106.999	100.423	105.509	81.9115	81.6597	71.8596	96.4734	77.4992	75.1523	72.2687	71.0704	72.9487	61.8987	53.226
ZNF547	37.5671	40.7938	44.8305	45.2866	34.1575	33.7032	35.5774	43.1586	29.9696	24.0534	33.7032	27.174	33.7032	24.9858	24.521
SIM1	33.769	33.769	31.9886	30.4033	39.0247	34.5951	27.438	34.8723	31.8969	33.769	32.3934	38.1346	33.769	32.8235	33.769
PROM2	28.426	27.8968	28.4714	33.4223	27.4709	28.5756	35.9027	33.7032	31.8546	28.431	26.3883	26.7121	21.4715	27.3537	27.4068
TLR4	142.219	180.032	109.152	118.971	197.459	119.686	110.918	115.924	92.9788	153.486	253.524	122.092	185.721	180.453	185.419
TSNARE1	48.6794	38.5864	56.4845	49.4212	36.502	51.9513	41.7683	45.7289	58.0214	26.8819	46.5014	38.6867	45.7289	45.7289	40.1946
ABHD11	95.9422	93.0241	101.742	101.849	105.116	97.8073	90.019	91.1917	100.174	111.276	113.312	124.1	116.286	113.214	118.37
CAPN13	32.1254	18.1916	22.9909	32.8923	32.7674	27.7832	24.7338	28.4828	23.9932	25.0315	29.4144	30.9337	34.1534	26.2147	34.2549
STMN1	26.8161	16.3857	29.4069	25.2733	22.5527	25.2733	21.8913	19.2121	26.1832	25.2733	39.7865	25.8999	29.7831	37.5157	24.0281
TIRAP	72.0672	69.8015	65.9526	55.8059	65.3527	60.9577	65.1561	60.1449	62.1943	71.6139	65.9041	65.9526	69.1041	85.5403	77.9107
SIGLEC10	65.0193	43.3369	56.8149	54.7575	73.219	58.0767	54.8249	59.7754	64.474	58.498	64.3565	101.619	68.5364	74.5294	97.219
SIGLEC10	99.6031	78.0629	77.9581	77.8868	83.3143	64.9255	113.619	103.119	111.851	148.836	214.985	142.219	198.108	159.552	187.095
ADAMTSL1	10.7015	9.83489	14.939	9.17953	11.6229	12.2434	10.1403	11.573	12.645	10.6846	14.2663	11.573	12.2544	10.6409	10.1683
RFX4	12.7464	13.9069	17.8002	13.1321	12.2137	11.1128	12.045	12.982	12.9129	16.2707	14.3405	13.1321	13.1321	12.3662	12.4459
WFIKKN1	103.628	72.7115	79.4946	87.0591	94.0988	88.7476	91.5279	90.5818	90.5818	83.7568	90.5818	90.5818	98.4752	98.019	101.308
SENP1	50.6637	59.7442	43.9207	40.2837	67.8477	40.0365	44.065	45.0956	37.1136	51.0582	46.5804	45.0567	52.1922	49.6977	68.0669
KLF14	18.0925	26.7219	20.4592	26.7219	25.5613	23.4559	22.042	24.1341	40.2207	21.8228	25.2137	26.742	23.5947	23.2303	27.435
KLF14	46.3322	44.5454	48.7342	50.1664	52.188	45.7704	46.3152	45.3885	47.5567	46.729	51.0105	44.8265	37.9507	45.353	44.1316
NXNL2	9.46732	9.25042	9.46732	9.89715	9.12548	9.78827	9.08385	9.46732	11.0017	10.1649	9.98538	9.58202	9.40221	8.44831	9.19208
BRS3	10.843	8.8585	11.6303	9.03742	9.44307	10.0643	10.8113	8.37413	12.2509	9.06863	11.2304	10.0785	10.4471	11.7582	10.9137
LINC00205	31.4162	25.4937	34.036	37.6146	35.9822	33.1229	34.5023	33.3816	32.4771	34.924	34.3969	32.6957	38.7177	34.6047	30.858
TMX3	8.64943	11.2113	10.3162	10.3111	9.72634	8.43207	8.44583	9.33145	9.72634	9.47423	12.5761	9.7054	10.721	9.49863	8.48731
ZNF396	28.0274	35.2936	30.6973	28.9179	22.4067	23.0299	23.5598	25.9432	24.3359	17.975	25.09	21.8814	22.263	27.7416	25.09
SLC26A7	5.99978	6.30586	6.38427	6.23903	6.17493	6.21187	5.92868	6.38427	6.18992	7.03356	7.78145	6.76528	6.38427	7.17039	6.24279
SLC26A7	14.7123	13.106	15.7873	20.1971	15.8871	15.1683	15.7873	15.6091	17.7542	14.8085	14.2306	18.5832	16.5927	14.1736	15.7873
SNX18	40.1808	59.5333	35.2737	38.5878	43.1901	37.5759	38.6901	31.0355	36.3588	44.2722	30.9657	43.0679	40.1808	40.5672	54.4074
	38.9186	52.1746	50.389	42.9811	33.4519	39.5551	46.8965	40.9673	50.7887	54.9745	39.7606	45.8661	57.7153	41.0309	45.4548
FBXO39	36.4991	36.0404	34.4629	33.3079	39.3705	37.6283	37.6283	38.911	41.1177	41.7572	32.2861	40.4298	43.4898	37.4165	38.6686
B3GNT6	43.3588	43.3369	39.7873	40.1011	43.3369	41.2746	43.0265	40.537	41.689	50.0662	49.2092	45.0567	50.5275	43.3369	42.9936
B3GNT6	104.365	76.7856	92.1206	97.8718	97.7288	104.365	104.365	112.192	106.596	104.503	96.6869	108.952	107.933	107.469	111.084
DENND1B	13.7934	13.3435	16.6139	16.3451	16.6478	20.3548	14.9338	16.3451	16.5429	15.9455	16.517	14.8597	13.5277	17.9873	16.3833
ZNF619	74.8097	80.0331	79.6988	74.5553	73.6763	68.771	66.745	66.0111	70.497	75.7861	62.8197	66.6645	63.5703	78.2429	71.5548
ICK	7.03355	7.26872	7.09824	6.08266	5.78678	7.00689	5.89749	6.99866	6.63162	6.28394	6.39204	5.78763	6.10087	6.24279	5.8515
FAM71D	17.6556	15.5635	14.545	17.7542	18.59	15.5434	15.7945	15.5901	17.7542	16.4127	17.7542	20.7026	18.88	19.0744	18.189
BCL2L14	11.6859	8.11699	12.253	8.96222	11.049	9.18718	8.16111	10.1629	9.72634	8.97643	9.77356	11.2852	9.77356	10.7005	10.1484
HS6ST3	41.0969	36.61	38.2634	34.154	39.8087	39.388	37.187	31.2537	44.2124	39.6721	39.081	44.8539	43.1324	39.6721	43.2091
SLC26A1	21.938	22.897	21.5592	23.5753	24.318	26.8112	22.3681	22.3681	26.9007	15.1833	23.32	19.7277	22.1449	25.0024	21.817
CLDN15	81.6857	84.8	80.0439	79.8083	79.6212	88.8753	83.4103	81.5044	77.419	78.5523	70.7524	78.0744	72.1941	62.5014	76.312
RAB42	122.752	130.819	144.416	143.552	121.199	135.646	97.8056	120.87	117.686	149.792	181.686	135.654	144.376	177.503	156.476
PTCHD1	68.1006	99.8503	46.9372	41.2296	57.3862	52.1604	60.8038	81.3186	67.1233	41.0094	20.31	57.4217	39.2079	34.2213	46.6849
M1AP	9.65596	11.1846	9.67787	11.4531	10.7178	9.27658	9.50216	10.0441	9.20403	13.642	14.9729	9.88165	11.0004	10.5278	10.3612
ZSCAN4	10.648	21.9687	14.3821	15.0022	11.0617	17.6683	12.8149	11.3418	13.7235	8.99011	12.3496	12.2116	10.648	12.4283	9.65683
ZSCAN4	14.5399	17.4261	15.8769	15.522	15.9964	17.8224	16.2479	14.1689	16.7887	13.9611	17.5336	15.216	13.8528	13.5699	12.3007
VWA5B1	34.4882	34.1011	45.0221	41.4147	42.1427	39.455	37.6426	39.4495	40.1157	37.3146	48.621	40.1157	41.2865	38.2343	43.8075
VWA5B1	29.9443	24.4189	23.0801	27.6361	31.7428	31.3038	24.9938	27.5401	28.2574	28.1276	28.1276	27.5233	29.863	30.0007	26.1006
LINC00311	15.9919	19.0433	20.6929	23.4493	18.3466	22.6521	18.4518	21.7254	22.7597	20.5567	21.7254	27.287	19.6819	25.9451	23.8122
HTR6	26.0477	25.3954	35.2631	30.0571	34.7087	34.5923	33.7032	29.3943	36.8666	29.0759	35.9539	34.1926	32.7314	32.7314	28.8342
MAGEB6	6.97388	5.48684	7.99482	6.37698	6.44879	6.52272	6.22817	5.37808	5.39646	6.1663	6.4727	6.92022	5.97859	5.56125	5.24848
LOC101060464	39.1729	30.5794	35.937	35.9749	36.6562	46.2717	39.4088	33.6429	35.0654	29.4852	33.318	36.0113	39.2834	36.0113	40.3582
RUSC1-AS1	72.9404	97.9248	79.4246	112.746	87.3523	82.8053	127.582	138.282	98.1764	42.4349	52.6894	64.5142	66.3322	53.8096	58.8184
CACNG6	133.686	136.396	134.752	130.076	143.443	116.714	134.013	126.819	162.741	150.019	121.886	163.552	125.886	145.286	140.832
LMNTD1	44.33	53.8409	56.356	54.3897	62.2245	62.9566	60.8083	56.356	50.3037	59.1563	49.5205	57.699	48.3987	59.923	49.769
	17.3158	18.2479	17.3612	14.8482	18.38	15.8216	22.0983	16.0037	18.6739	14.8184	14.1941	14.7553	12.8612	10.8875	18.127
CIRBP-AS1	82.0695	102.352	115.463	84.4598	87.2622	102.352	95.419	88.5462	107.979	127.269	92.1159	108.175	99.2856	116.519	102.352
AXDND1	7.41343	9.50958	8.23749	9.03742	9.79343	8.20157	8.01235	8.23749	8.07	9.12687	7.95717	7.99482	8.92546	8.08836	7.60254
ASMTL-AS1	57.3038	46.9136	52.9102	66.2602	63.964	56.5795	58.9771	56.7519	67.4594	41.0373	70.1281	70.0164	64.8997	65.7313	69.6469
ASMTL-AS1	80.107	85.0258	100.205	93.0448	88.6682	86.6431	98.5272	93.3841	97.2136	94.4044	73.6366	112.981	87.6826	90.019	90.019
CD200R1	16.8173	19.556	14.6927	16.6562	18.2593	19.4499	18.1963	20.59	14.4585	17.1946	18.9516	17.2692	22.1003	20.3658	29.3902
LINC00334	15.0898	14.9581	14.8417	14.9581	12.6324	14.9581	13.9546	16.6478	11.775	14.9691	15.3816	14.9581	15.2169	17.3237	14.2176
LINC00334	31.6575	31.6575	37.837	37.7878	30.8789	31.008	30.3906	30.7292	31.6575	33.3686	30.4112	32.0526	30.4691	32.822	30.4035
ATOH7	7.61231	6.64015	7.24058	6.49098	7.37843	7.18829	5.27401	7.54685	6.33323	6.58322	6.03586	6.27897	7.36307	6.67993	6.28446
ATOH7	33.8501	34.6755	32.0198	36.6451	34.3969	34.3969	34.8852	34.2347	32.2689	31.3968	35.4299	38.0851	36.1899	34.0827	33.0585
SEC16B	37.5261	66.086	27.2701	25.1607	32.0561	32.8991	48.9441	39.9857	22.7912	33.6593	19.654	28.3441	29.8854	16.9774	37.2847
AMER1	43.5773	36.2489	34.8643	34.3742	44.7247	41.5942	44.0557	48.9311	51.8287	43.478	45.3219	51.979	47.3548	47.8246	47.1866
NKX6-3	92.191	69.4858	64.8177	68.3676	84.9938	82.6856	74.019	80.5256	82.6856	82.1739	81.0334	107.021	90.0707	76.3987	91.1266
NKX6-3	96.0945	87.311	103.71	95.0376	112.937	107.958	94.6856	96.0912	134.686	92.0856	111.512	121.512	113.877	109.119	116.884
TBATA	39.8042	40.3541	32.5878	31.9347	41.4454	41.8296	41.033	41.9234	35.0999	37.8648	51.5669	51.0085	41.033	42.9085	40.3945
EXOC3L2	182.062	176.681	200.9	207.738	189.791	175.752	169.901	166.604	211.915	186.475	219.276	189.791	208.215	206.42	189.791
CABP4	51.1639	47.5983	40.2462	44.1316	58.6278	51.7628	48.8903	54.481	51.1639	35.7631	45.2315	62.6361	48.8072	54.076	58.9348
TNFRSF13C	98.5523	78.4373	107.038	102.542	110.808	100.245	102.941	114.193	117.432	93.9742	103.856	144.819	101.996	125.678	130.619
CAMK2N2	77.736	73.1443	81.5187	65.9643	70.643	71.0218	61.8143	75.0857	73.179	85.9033	77.0481	79.9798	64.1177	101.352	72.522
ANKRD30BP2	9.97115	10.5362	11.8836	8.77124	9.7769	9.7769	8.12137	9.07157	8.48784	11.3992	11.6075	9.97899	9.51279	9.7769	8.36017
KCNG3	11.0752	9.10536	10.735	11.103	12.4533	9.71639	10.4547	10.4939	10.7607	10.7607	12.0832	10.7607	11.1925	10.9279	9.21302
KCNG3	15.4422	15.8217	19.3694	16.9963	16.7398	17.1103	16.3678	17.4395	21.8604	14.7343	16.1324	15.433	22.1733	18.2691	18.5762
LINC01312	13.1753	11.0472	8.33505	12.3893	15.4688	13.611	14.8861	11.5571	12.1882	13.457	19.5261	18.9136	19.8498	21.6248	18.9516
LINC01312	10.7304	8.98588	10.7036	10.7671	10.0441	10.2002	9.68429	8.75474	10.2002	11.2747	9.09588	10.9987	10.3541	9.77337	10.1198
FOXP2	29.1128	27.9963	32.6866	23.5528	31.4499	31.6003	24.6904	26.2147	28.7616	30.9528	22.3755	29.6014	26.9792	30.5909	28.4914
B4GALNT2	24.4531	24.9763	20.9006	25.3981	24.6703	23.5464	28.9361	25.3981	23.4786	22.1772	29.2939	29.0973	25.8849	32.3931	25.7281
NETO1	5.92301	7.48699	6.53361	6.94762	6.24541	6.46237	6.46237	6.59209	6.30257	6.40216	7.08948	6.90483	5.80969	6.22809	6.21992
FMR1NB	7.64991	6.5427	8.33505	7.86894	8.24719	7.87163	7.18369	7.20114	8.47948	6.94899	8.87974	7.64973	7.5768	8.01442	8.19481
GCSAML	12.5499	12.2828	17.2051	16.1186	15.9207	15.8513	11.908	17.2872	15.9207	14.7729	16.1324	14.4787	15.1536	15.9207	17.4965
SIGLEC11	20.2062	21.54	26.6914	23.9675	23.2204	23.6171	22.813	21.4806	23.9296	24.9783	23.4616	26.2635	26.0334	23.1536	27.744
SIGLEC11	67.9747	52.4126	57.4696	65.9897	71.8857	71.8857	71.8857	73.2011	84.4058	60.3591	62.8197	89.9494	71.8857	80.4554	88.1407
IL23R	11.0617	13.021	13.9863	12.9055	11.3331	10.937	12.6832	11.5483	12.4001	13.1389	14.5547	14.1637	10.62	13.0652	13.1249
MAGEB18	6.0581	7.56683	6.6028	6.98664	6.76782	6.25546	6.65641	6.74708	8.45731	6.2145	7.6519	6.74708	6.65641	6.33778	5.99614
CD276	74.0884	82.0951	59.8634	63.26	67.0072	54.1579	60.124	65.3744	69.5233	100.876	87.8913	73.1523	76.219	76.6716	87.7025
IFNL2	24.1353	27.3517	25.1059	22.9557	28.3135	26.0841	23.2567	22.2663	24.8464	25.1059	22.0564	30.6527	25.1059	27.107	26.7535
IFNL1	63.1438	56.0689	59.2536	61.82	66.3302	64.3196	56.3536	63.0415	65.4632	55.6414	55.5409	74.0568	66.9432	53.2873	73.4683
C4orf36	13.1727	16.6873	12.5161	12.5086	21.5695	13.1748	17.8443	12.3726	9.39845	12.4236	13.736	11.9967	17.7542	11.7118	13.9784
FIGNL1	59.2237	53.5549	26.3632	23.9871	63.4374	36.4624	41.7586	37.6567	21.6106	42.6892	38.9465	28.0796	40.6128	32.6278	38.9465
RIMS1	8.99269	12.3858	12.5576	11.56	9.45708	10.433	9.27791	8.86355	11.1609	7.69579	9.76196	10.433	13.2133	11.179	10.576
PITPNM2	56.1404	47.974	49.5752	53.4926	49.5021	49.5021	51.1764	45.8871	60.3537	52.939	48.2978	60.0316	44.315	48.9025	43.5943
PITPNM2	57.4134	70.5524	59.9071	57.4134	48.8397	71.1314	56.6772	52.7731	66.5526	58.8447	57.0091	55.9559	51.0012	52.0282	57.3938
PCDH10	38.7359	37.3742	38.6679	38.3457	43.2455	31.0889	36.3074	36.7771	37.3742	31.5297	33.9626	37.7586	34.4692	37.3742	38.214
TAB3	34.1539	34.5546	24.8152	34.1539	31.2908	34.7321	30.7413	31.2487	34.1539	22.2409	41.9804	33.8101	36.4029	35.6857	36.1896
TAB3	10.4485	11.7498	8.78754	8.60386	10.0441	9.01478	10.8133	9.01047	10.9086	11.7681	11.8883	10.0441	11.9383	8.51125	8.59637
GRK7	9.01478	9.82547	9.55404	11.0864	10.2287	10.5375	10.5313	10.4346	9.99383	10.2041	9.09238	10.2287	9.05907	9.20397	11.4903
MMEL1	77.8353	80.9578	83.8126	124.869	62.931	84.3523	76.0386	78.425	80.019	92.6505	102.101	71.8776	80.019	76.9364	80.019
PDE8A	160.705	216.445	72.6723	64.573	195.628	146.337	171.752	142.722	89.6378	152.191	82.6938	82.7134	155.173	75.1575	163.254
NLRP6	35.6857	33.1462	28.5692	30.5366	38.5988	40.963	29.3205	35.2269	36.8452	28.71	36.022	40.1783	35.5277	37.1257	32.2791
AKNAD1	10.6676	10.2002	10.4987	8.33505	11.0209	9.84301	10.3328	8.67947	10.5473	9.85839	9.51983	10.6174	10.2202	11.4605	9.10832
ZCCHC5	132.019	110.472	124.752	97.419	115.482	136.205	120.168	118.845	101.542	126.343	98.4856	158.015	121.06	176.806	141.983
ATRIP	103.532	122.182	191.242	154.771	123.002	132.352	110.178	116.856	148.619	136.156	109.579	124.617	108.939	127.789	110.865
ZIC5	55.3931	38.0407	48.1918	44.7155	44.1978	49.3023	45.4548	49.8471	64.4951	34.6235	49.7055	52.7224	50.9644	49.3023	55.5806
ANGPT1	6.35813	5.51697	6.51994	6.19339	6.33494	6.24279	5.70186	5.91003	6.89538	7.14702	6.51994	9.19518	8.32311	6.77724	6.76617
TEDDM1	10.1062	11.9637	13.4668	10.3111	12.3707	11.621	11.4174	11.4174	13.0928	13.6445	10.6218	11.4174	11.4174	10.5746	12.0928
LOC149373	45.1241	53.1419	44.4706	47.7741	41.7586	44.4188	40.3686	39.8845	49.3774	49.5013	38.6024	50.9001	46.9671	45.5881	49.6054
GABRG1	6.75085	9.32389	7.80313	6.97462	6.35813	6.97462	6.23515	7.86211	6.2766	7.4846	7.50296	7.76718	7.71274	6.90723	6.97462
PANX2	268.766	248.388	251.586	264.226	273.419	316.681	243.958	287.624	287.624	303.129	297.219	327.04	303.833	263.93	309.27
ZNF114	56.6889	79.0975	79.0975	119.831	46.9427	59.4872	70.2634	59.2209	89.9421	41.0486	41.7669	48.5412	59.4872	65.4028	46.5131
ZNF114	60.287	83.0864	61.1225	76.5269	62.5268	63.3379	64.0437	57.5303	64.6646	57.2885	37.7192	57.1332	57.5118	64.5679	54.6426
CCDC27	60.9534	34.9453	56.7404	58.6267	76.115	65.3067	58.3264	54.5295	62.8197	50.2985	76.7203	75.6863	66.3075	57.2925	64.4402
C15orf26	40.6629	22.0564	29.2939	29.3584	61.6913	34.3408	28.8641	31.6704	43.6611	18.7541	27.9092	24.7933	31.5946	17.7293	20.4383
LOC100652931	11.1341	12.5085	12.3671	12.1724	11.7875	15.9328	11.763	12.0529	12.9102	13.3906	10.9211	12.1724	9.25861	11.3677	12.5664
NEUROD2	63.0887	52.464	81.9002	66.8523	58.1217	62.0198	58.088	62.0198	60.5434	76.219	69.3046	64.5641	59.0116	72.3119	56.4178
C5orf17	23.0258	22.4793	23.2285	19.0593	50.4487	24.8545	52.9597	22.1166	21.1343	21.1292	26.3651	26.8162	26.7733	27.009	26.297
LINC00208	45.5881	43.3321	45.6273	48.103	56.8649	48.9074	40.5768	44.9386	53.0264	47.0467	30.7984	43.7272	46.8575	45.5881	43.3601
DNAH6	21.4907	19.7529	19.9249	18.4623	23.2412	24.8763	22.2828	20.6793	19.4767	19.2559	25.5191	24.6262	23.8208	22.5783	26.8462
LRRC15	42.0835	41.0231	45.1919	56.4452	50.2546	50.6713	45.1919	45.1919	44.4552	35.8797	44.6035	43.3472	50.1396	41.3566	44.2052
	51.6328	40.8111	46.5804	48.9692	45.5184	54.7582	44.3189	50.1151	51.0127	35.4482	57.0848	53.1617	50.2319	50.6797	62.1061
TTC40	52.0282	47.974	52.2527	50.5359	46.4897	46.939	58.4169	56.342	50.7395	46.3892	52.0282	71.1778	50.6102	57.7092	56.4896
B3GNT7	40.0911	36.803	43.6896	36.9409	40.1172	42.5963	38.4069	33.9019	37.7941	40.2752	40.0911	43.54	36.4029	46.1742	38.2988
ZNF645	11.226	13.6614	14.3078	10.8057	12.6522	11.8219	12.0035	11.4686	16.4271	17.3375	12.927	12.3557	12.6522	11.558	12.3064
ZMYM6	16.4475	15.249	11.6506	15.2222	19.5395	15.7118	14.0395	14.7181	15.249	15.6844	14.4578	15.249	16.9973	10.2569	17.7376
ZMYM6	12.7115	13.8059	10.3145	11.3705	15.3655	10.433	10.9969	11.9421	11.7833	12.3158	14.2676	13.1225	12.3158	12.3158	15.4944
SGCZ	16.0591	13.095	14.0395	17.0307	15.3811	16.4892	14.5499	17.0637	14.365	14.2176	17.842	14.7838	15.7724	15.3811	17.161
LOC100507431	6.64955	6.58322	7.89561	7.01939	5.92712	6.70399	6.55943	6.58322	7.01927	5.71512	7.08948	7.51509	6.19151	6.54631	5.50262
WNT9B	45.4548	39.5471	32.9866	44.9107	50.5194	49.7089	42.6756	41.4343	50.1367	40.869	48.1236	47.2728	41.0088	47.641	51.8161
	7.3252	7.58474	6.36351	7.10153	8.00327	7.5522	7.85937	7.5522	6.99409	6.11445	8.14419	7.85622	8.0144	7.40219	8.99122
	7.03686	6.14109	7.13308	7.29266	7.39201	8.07	8.31568	7.5898	8.57693	6.0374	6.28566	7.47196	7.56213	6.67993	7.86894
	47.9378	37.3542	47.7681	44.1978	52.8244	45.2074	49.2138	39.9857	42.5182	43.7861	39.9308	44.1978	49.2703	44.1978	41.0864
CNPY3	221.464	223.721	216.408	173.954	240.542	188.307	213.639	202.745	171.764	240.072	250.245	229.615	273.886	267.316	287.258
SCAMP1	103.286	113.261	47.1656	34.3813	120.273	61.0885	57.0347	52.6852	50.4318	121.801	70.1101	44.6718	93.8817	58.3086	108.313
LINC00471	12.0407	10.01	9.14777	12.9396	14.0146	10.6538	11.179	11.179	11.2867	11.179	8.6061	11.179	12.8564	10.5936	10.6772
HAS3	74.1401	74.1401	76.2287	68.5231	76.368	78.4733	73.3204	67.4876	55.9878	79.2293	73.419	87.019	72.3851	74.341	80.9739
FGF4	23.6153	20.7498	26.1669	21.8185	22.2415	23.6585	23.0283	23.0946	22.3116	22.7975	26.8546	27.5138	24.8706	23.6585	26.2138
SLC30A8	22.3402	17.8179	19.5825	22.3402	30.0994	22.8045	21.9992	19.4971	20.4518	22.3402	24.3753	22.2772	25.8578	25.065	22.5357
LOC142937	46.4334	46.0411	66.4192	66.3488	54.431	33.6409	63.6951	42.0433	71.4857	45.8794	35.4372	40.0794	48.2188	42.1502	47.113
LOC439933	5.85767	5.63014	7.13335	7.1217	5.77429	5.43919	6.114	5.71598	6.26749	6.54141	6.79195	6.95139	6.77817	5.43307	6.22981
C11orf65	7.15464	6.5427	5.90132	8.16511	8.31383	6.48187	7.0919	7.02447	7.03613	6.58322	7.45241	8.54753	6.93872	6.605	7.37115
FAM71E2	17.4069	13.3467	19.2963	18.3013	15.1118	19.714	16.2102	17.2872	14.8364	17.2346	17.2346	17.6565	17.2346	17.0428	14.8492
OR5P2	16.2243	15.3817	21.7494	15.3817	12.6522	12.6675	15.2747	16.219	19.679	15.3817	15.7877	18.5308	14.8113	16.0188	15.2092
DYDC1	10.2723	8.23749	10.3966	8.94575	10.0671	10.0671	8.77568	9.89114	9.87273	7.73347	12.0983	11.785	10.7002	10.0671	10.353
IL27	72.3511	78.3467	101.693	83.8561	90.9091	94.8856	84.3608	85.1827	86.3608	92.9918	91.018	87.7273	85.2256	79.5523	91.2853
IQCF1	41.9079	41.6775	44.4914	47.6683	46.5097	48.8426	43.7902	45.3885	59.5084	42.0233	49.1789	55.1864	41.0933	46.0371	40.9684
DEFB125	20.4561	19.9688	20.0896	20.0896	21.4389	25.1941	18.3377	19.2356	21.5664	14.6564	17.845	21.0758	20.0896	16.926	20.4799
WFDC10B	29.1079	26.9183	45.1922	32.4013	30.0994	27.107	29.3986	30.0994	26.7221	28.3774	35.9619	41.033	28.8242	33.7681	26.8913
DEFB105A	29.7321	23.102	25.0553	25.8664	29.2939	32.0172	30.3885	33.5313	25.8664	19.8393	27.9266	30.5888	34.8066	26.2198	35.3854
PKHD1	18.7975	17.2276	23.5324	15.447	20.4725	21.2399	20.3326	23.3103	17.0653	22.7803	20.3326	25.5021	17.6467	23.6893	20.5855
PKD1L1	20.7682	26.0831	19.9605	21.0255	20.0452	21.0255	16.4023	20.3772	24.6235	27.416	15.6818	21.0255	22.7613	21.8747	23.5387
GPR112	17.5537	16.8411	19.3641	25.8364	16.9913	18.0157	16.7416	22.7367	22.3595	19.0836	16.1324	18.7307	18.6141	21.1588	18.7307
TENM1	24.2477	29.6038	24.4149	23.3857	20.3533	30.1231	24.2358	24.2358	27.8501	24.5547	30.378	26.4324	27.5022	23.1093	26.2308
REXO1L1P	32.9854	29.1095	35.7523	34.948	31.2078	32.6903	28.3022	34.3826	34.3826	34.3826	40.4585	33.9942	36.5267	38.1139	34.3826
TAF1L	88.4895	65.3747	68.3823	72.2031	90.2203	82.7879	93.2161	79.5533	77.5046	58.1916	66.9434	70.1637	83.9523	69.2315	79.7733
CNTNAP5	27.5205	26.3909	28.7448	23.0876	26.2575	26.3909	22.9278	28.2151	23.8049	25.4975	25.159	31.3184	27.8322	28.7061	23.9705
RECQL4	123.896	110.219	134.792	114.377	108.072	115.642	102.34	114.564	127.994	131.152	125.318	136.233	122.379	120.569	127.117
GPR113	50.6734	42.7963	51.0313	41.4771	38.84	47.1781	42.2606	55.8597	42.1316	61.7533	46.1985	51.6443	49.8992	44.8223	47.5005
TMC2	50.1204	48.6785	50.2599	49.9758	54.304	50.2599	45.7394	39.5618	50.2599	53.4423	45.8092	54.5575	54.3692	56.356	58.0214
SMCR5	41.6918	41.7018	38.2468	50.9516	38.9369	40.2981	51.4955	55.6895	53.3648	30.1116	42.2667	57.8798	39.7477	38.6073	42.4801
BICD2	51.3965	80.5148	46.5931	31.5383	61.8206	42.3501	56.419	44.4368	35.9197	70.5526	44.3633	49.3023	49.3023	49.3028	51.2556
ZIM3	8.59193	8.75876	8.75876	10.7789	8.02784	8.75876	7.94786	8.75876	8.37858	8.48656	10.6746	8.22672	8.75876	8.18988	9.12906
NOX5	35.463	39.3895	38.6241	36.5282	41.6724	36.6778	40.5611	34.6611	43.4002	35.1027	39.3895	44.5062	38.5365	39.1807	39.4962
DAOA-AS1	6.84146	7.627	7.35695	7.40797	7.13581	7.01972	6.77842	7.86966	7.35695	7.35695	8.63037	8.0682	6.86088	7.46502	7.56459
GPR126	13.8763	11.9866	17.7316	16.6218	19.8016	17.3237	20.0444	14.0039	18.6064	11.9522	16.4169	18.1659	20.2767	17.3237	17.3237
KLHL4	65.9526	66.9753	42.2766	46.9325	98.8953	59.2584	59.4872	58.8149	38.5593	53.9585	40.2315	48.8332	58.0214	52.712	53.9585
GPR156	29.1079	26.6545	32.2637	27.9277	24.1076	29.1079	28.0864	30.3081	30.2159	27.6888	33.0286	35.7407	29.1079	27.1321	33.603
SUOX	173.949	173.084	148.261	125.823	164.911	174.092	155.843	149.263	143.76	117.773	136.868	122.425	140.686	122.879	147.307
GPR115	23.3824	22.8524	21.3612	19.1644	22.719	19.8575	21.5596	22.0564	25.5676	22.6714	23.3498	24.3185	20.7342	23.1955	21.2008
IL31RA	21.1492	17.4077	18.1741	23.4459	25.0007	18.3118	22.4453	20.839	21.1492	17.3867	20.9432	23.2335	22.9859	24.5801	22.0466
SYTL5	22.5941	22.8282	20.0507	24.5805	22.9625	23.0834	19.9441	24.9548	24.1643	20.7492	25.2955	21.1876	19.9056	20.3923	22.5941
SDCCAG8	154.538	126.986	99.1565	85.2781	189.135	134.943	136.659	121.583	101.619	143.287	106.641	104.952	151.246	110.627	137.386
GPR111	10.9764	13.2896	11.2747	11.1165	11.4006	11.0518	11.2747	12.0819	9.47161	11.2747	11.2229	11.3267	11.4723	11.4492	11.4153
SYN2	32.305	28.1138	29.2984	36.4077	32.0577	36.1509	32.1792	36.088	39.2138	28.2574	33.2361	37.8855	33.7087	38.2145	33.6813
ASB10	131.356	126.486	154.577	133.407	130.971	140.689	138.164	127.677	183.45	142.17	139.886	166.952	133.106	143.856	154.352
HTR3C	100.999	71.619	80.4417	93.2996	129.273	111.619	99.8327	90.0603	117.659	111.312	99.5866	115.78	106.711	96.6657	98.8682
NFKBID	37.7257	44.065	45.7992	41.4987	44.187	46.0716	44.065	39.8991	44.065	46.0843	41.4813	51.544	54.4344	44.065	44.8861
CD300LF	51.3665	52.5099	49.2358	62.0904	61.8866	55.4412	84.708	59.319	83.6521	102.717	284.255	107.598	114.348	169.055	114.893
GJA10	28.6439	32.1991	34.2535	29.2939	28.6439	27.5782	24.8545	21.233	31.8546	28.0079	30.5706	29.6702	24.1415	28.409	28.6439
WNT9A	41.2769	32.8145	40.5163	43.0103	42.6843	44.7507	43.4157	44.1059	48.2236	39.6414	46.7268	58.9417	43.4071	47.1011	52.5456
GAL3ST2	89.2856	80.8512	90.8513	85.3193	89.2856	89.2856	85.7398	89.2856	88.3426	99.1396	98.2565	96.0275	83.598	93.5922	93.9086
PIP4K2B	132.281	82.819	116.152	120.336	116.16	124.629	107.741	121.964	146.112	122.869	128.546	122.869	124.566	104.053	131.285
PIP4K2B	52.9277	58.0214	57.3471	58.0214	56.5556	58.0214	54.3431	58.0214	67.2716	62.5429	63.9247	57.664	58.0214	58.0214	65.7526
ODF3	44.8387	31.7844	41.9818	35.0773	41.119	37.7452	34.3969	39.4813	33.7223	45.9734	50.5522	38.7696	40.9673	48.7153	44.792
WFDC13	30.9405	25.7589	28.4185	29.8286	29.0622	28.0839	29.3394	28.8818	29.8286	28.9911	27.8765	32.0526	30.7805	32.6523	31.1835
LINC00521	45.695	43.005	42.4191	42.1978	44.444	43.3369	42.3801	43.3369	51.5192	41.5214	43.0555	48.0407	45.5807	41.6576	42.7945
SLFN5	24.6612	31.5086	33.2644	21.7595	25.416	31.0613	20.5184	19.2356	26.0975	35.9073	27.9013	26.9822	29.8231	29.2493	29.1639
SERPINB12	30.5065	27.3517	33.3695	30.0639	27.6409	33.5367	31.9348	29.2293	28.3973	37.7841	36.5795	37.4566	37.8696	41.8429	37.5441
GIPC3	35.6649	25.2506	41.5512	36.3703	36.1884	45.69	32.2013	37.7008	46.9136	36.8837	33.337	37.7008	38.743	43.6692	42.4801
PGLYRP3	13.5967	14.4573	14.6244	13.1	16.1635	13.736	14.0743	16.0037	18.1594	15.5806	16.1324	17.6074	14.6244	15.4178	12.8167
PSKH2	27.1182	25.2587	31.0722	27.4881	29.128	28.0556	29.8742	29.4458	25.7244	28.9275	29.4458	42.0169	31.0888	27.4611	33.1747
OR6W1P	31.0997	32.7357	37.788	34.0073	33.0753	36.4624	32.1364	34.8382	34.9801	36.439	35.955	38.4755	34.5951	37.6856	34.3316
MOGAT1	32.5336	23.0451	25.9683	21.6929	30.3358	23.6301	22.5614	28.2574	28.2574	32.3159	34.419	33.6822	28.6927	31.3407	28.2574
GPR78	51.4999	41.5344	61.1318	51.1639	51.5273	51.5273	43.8879	47.3521	49.7173	48.0182	55.383	60.2014	63.5408	52.697	51.7666
H1FOO	107.819	85.8157	86.5977	98.0003	110.163	111.483	94.8707	105.323	107.613	80.3802	107.613	116.405	114.382	96.523	118.934
TAAR9	12.8642	12.233	14.7892	14.2509	14.3256	12.7164	9.59338	12.1977	11.679	15.4472	13.449	19.094	10.6958	17.3715	11.2507
GNRHR2	46.1805	45.6658	48.4324	46.944	53.718	42.1061	41.3258	45.078	48.3629	48.0407	48.0407	48.1236	52.1351	48.0407	58.4421
	11.8164	10.9402	16.7317	14.9437	14.0456	11.9175	12.3908	11.4913	13.778	13.5946	16.5489	16.1182	13.7507	13.8528	11.6032
MYOZ3	20.3004	28.2256	20.1582	20.486	24.6045	18.9751	21.3264	24.9524	22.938	29.9436	22.7678	21.6239	26.3064	25.201	23.6585
MYOZ3	62.0198	48.2266	53.0733	59.5189	58.4186	57.4414	38.481	52.8434	63.1185	49.9594	62.7429	70.8513	68.0919	57.4414	68.6073
BNIPL	43.1139	40.9553	45.3219	48.059	45.3219	48.3069	42.9847	52.8284	50.2617	40.5035	43.8826	43.8621	47.4538	49.6168	44.1484
ASB11	23.2159	17.8988	18.4962	19.706	21.989	19.0822	17.8988	19.2214	22.2677	17.5865	19.9413	18.921	19.9117	21.4019	20.5353
OFCC1	6.39736	5.92839	7.53771	6.67993	6.4359	6.67993	6.89918	6.9816	6.67993	6.22655	7.65724	7.35604	6.47718	6.19896	6.4359
OFCC1	8.35866	8.53656	9.59474	9.59474	9.72062	11.0376	7.90142	11.2797	9.92509	9.01478	9.67451	9.43871	10.3616	8.94138	9.59474
SDR9C7	21.8045	20.8223	21.353	22.9246	30.1399	23.6585	19.9693	20.0391	25.341	23.2837	21.0526	22.9246	22.6569	27.0512	22.9246
OR5P3	22.787	27.1451	28.0638	24.4716	23.101	21.6415	19.1892	21.9977	19.2249	23.101	23.101	23.101	23.101	22.5306	23.8137
TRIM40	26.3097	18.9946	24.8427	26.1029	25.4523	29.0127	26.2917	32.2568	25.4749	27.2495	23.3885	30.6612	30.2403	23.2301	29.795
CSN1S2AP	9.97899	10.0682	11.6234	10.8003	12.8791	11.1663	9.7769	9.50892	11.8679	11.1466	9.7316	11.0124	11.0124	11.0124	11.1763
WFDC12	90.3017	76.065	83.9331	87.2486	78.0778	83.9331	79.3491	79.3063	75.0981	97.1187	72.4674	90.6507	83.9331	83.9331	90.0705
CRYGN	27.7412	44.6672	32.3819	38.6867	31.5344	32.013	28.1014	33.2388	33.7042	35.8797	30.8798	33.2388	38.2327	35.9266	34.7597
	39.455	45.3425	39.455	39.5879	42.2712	35.8602	36.1453	39.049	32.3615	43.0052	37.9068	40.5943	41.0832	39.455	36.3898
STARD6	8.09066	10.8221	8.42324	8.4662	7.16273	8.34002	8.75934	7.89837	8.18724	8.65645	9.63142	8.64243	8.33378	8.57149	8.79715
C11orf40	9.44937	7.35042	9.85202	9.05639	7.35695	8.85419	9.26969	9.72634	9.68943	7.75035	9.01478	10.4107	9.01478	8.56715	8.66054
C18orf12	17.1587	15.6384	13.1624	15.0641	18.4462	16.7887	15.8167	15.3703	13.964	16.3371	16.7763	17.4644	15.3296	16.0214	17.325
BCL2L11	145.443	98.274	119.415	114.319	143.952	116.028	122.974	120.433	132.975	127.274	127.681	132.925	136.395	127.961	147.387
WFDC2	24.6163	35.0804	36.9432	32.821	26.2147	32.2965	29.172	30.2197	36.8495	30.4511	33.768	33.7527	26.7916	33.4476	24.4231
DEFB119	14.9667	15.0434	16.4799	13.8819	16.8139	15.4944	13.8012	15.802	14.1483	14.4192	15.2099	15.0434	14.4578	15.5065	15.0434
FLJ45513	110.139	51.2963	79.3942	97.4558	111.238	110.953	120.83	106.638	99.8298	75.5659	103.752	100.437	113.389	98.8872	132.486
BCL2L11	101.186	93.019	114.189	103.152	84.1369	85.6378	80.034	80.8698	121.016	144.96	129.752	116.283	106.998	115.7	85.7779
TIGD1	98.7509	100.187	138.348	115.242	65.5156	108.819	99.5892	113.198	104.564	80.0193	159.888	72.1718	83.876	105.342	73.5268
ALKBH5	379.539	439.234	291.427	221.08	387.152	287.742	296.745	291.86	223.789	387.18	172.008	248.486	291.752	245.419	353.882
CCDC69	275.219	240.017	340.4	247.419	407.119	458.674	268.496	235.315	277.966	145.596	185.237	162.272	200.715	178.395	199.511
NFX1	461.646	538.478	624.73	574.305	415.175	534.019	460.685	477.61	551.473	422.576	466.619	472.056	407.728	413.52	404.253
DSG2	18.8272	18.9951	14.0216	15.5352	16.6936	17.4217	15.6515	15.0087	10.2204	17.1021	23.6708	17.5114	17.476	12.7464	14.0216
C5orf24	29.8658	35.9113	29.1516	21.4519	40.1171	20.2514	24.888	24.8745	13.5902	29.6525	39.7865	24.1225	35.6488	39.2668	35.9313
C5orf24	63.8177	50.3439	70.8534	66.6277	49.3798	57.7817	44.8629	47.2143	65.4098	67.2859	71.7808	66.4121	62.7403	58.2325	70.2532
C5orf24	53.5567	50.2319	38.9755	37.2673	62.8502	44.2645	43.5837	47.2039	34.7878	59.4872	58.2326	46.7133	61.1047	65.6314	73.3381
KBTBD6	74.1125	80.6056	74.6017	60.114	78.414	69.0618	63.1874	73.0741	44.6035	71.6892	46.7932	47.3392	56.7374	64.0862	58.5666
CDK8	187.952	259.721	106.806	95.6703	226.909	146.85	143.049	152.739	93.8773	164.496	117.886	110.644	175.502	110.803	171.031
CDK8	242.219	227.174	223.863	191.84	225.886	199.379	165.956	217.139	112.587	205.221	219.866	161.038	201.638	197.328	164.226
PTK6	67.4862	83.9945	66.1211	72.9001	65.5864	67.0859	65.5305	70.8077	101.03	80.6419	73.419	86.6896	68.8648	78.6553	77.5686
NKD1	88.3523	78.8763	66.3323	87.1834	109.65	98.5978	95.3317	92.0834	104.766	78.7806	108.868	113.204	105.157	101.352	109.992
STK38	250.154	279.086	133.552	99.2159	320.463	185.63	209.592	162.489	82.4856	263.531	118.213	117.538	229.948	132.337	229.51
THEM4	169.886	140.534	172.219	139.622	167.49	143.731	161.686	147.216	93.219	156.752	145.735	113.497	156.366	154.545	152.686
CLSPN	7.9925	8.80631	8.67874	9.24139	8.60038	8.35578	10.0982	9.03742	9.35211	8.41203	10.191	9.38094	9.3192	8.67874	8.02695
RBAK	10.6205	18.3216	8.49808	8.50793	12.8893	7.62385	9.71735	9.02189	7.9194	18.4947	8.51645	9.25861	9.46732	6.69451	14.1914
WDR62	71.656	47.5737	55.7562	61.2369	86.3887	69.1028	71.9831	69.7879	68.8858	48.7657	68.8858	78.2441	81.4813	63.9382	81.7698
WDR62	75.2857	59.3482	78.2443	80.2009	88.4438	94.0223	78.2443	74.8509	72.6876	51.2792	75.3313	81.6856	98.1	73.5298	93.8088
SLC39A12	10.2019	10.5124	8.73498	9.34247	9.37983	10.2019	11.3747	10.1216	8.48916	10.1742	12.6218	10.9285	8.99802	10.3111	10.2019
RNF168	43.7825	29.7587	31.6525	35.8871	38.5383	41.9854	36.705	36.705	37.8922	27.416	34.8075	32.9539	36.0556	36.705	43.3507
SVEP1	16.4402	15.892	13.594	12.8979	17.9373	19.0917	20.1023	13.179	15.6303	14.7955	12.6349	14.8597	11.9934	12.7726	15.2131
LOC652276	89.1809	81.9657	89.2856	89.2856	99.9923	74.7523	89.2856	86.5649	99.2933	83.7504	88.4044	99.2395	98.4856	90.7769	100.426
GATA4	203.569	271.311	109.952	120.402	277.253	165.612	189.061	164.745	121.116	116.681	81.2585	110.815	110.138	92.6196	129.658
TC2N	127.634	158.826	88.5204	128.724	107.819	90.2856	100.782	90.2856	50.0331	79.6007	60.5521	64.9942	112.94	88.9807	68.2715
C9orf72	22.8829	45.5881	25.3981	30.5239	22.6549	29.0797	24.2358	29.0441	33.6422	35.6002	212.101	44.9755	40.0228	79.7839	34.6602
C9orf72	9.30429	9.33728	9.67787	9.34421	10.1511	9.33569	10.1712	7.73216	10.8349	7.1903	15.7755	9.65631	10.1134	10.4377	8.95866
KCTD18	109.895	74.019	137.686	97.9428	100.819	97.1498	106.73	104.286	106.589	120.601	91.5343	121.362	106.73	115.031	128.161
KLF11	24.2358	20.4233	21.5196	20.6318	29.2198	25.3981	24.4817	22.9148	23.8249	24.2358	25.6473	23.9512	25.5023	23.6541	29.6801
ANKLE1	21.1973	19.7176	14.0395	28.1837	21.7852	21.1973	26.1382	22.9622	19.4102	20.5377	26.4721	20.2915	23.6585	21.4282	20.5828
PLXNA3	56.0965	70.5524	46.5804	31.0738	53.9251	44.6171	46.5804	58.7567	50.4318	46.5804	27.6473	45.2286	38.2258	31.4059	43.1044
PELO	60.0161	51.5677	51.5677	50.1978	59.3541	59.5064	50.5813	59.7415	40.6386	45.0366	36.47	49.804	53.9821	49.2388	49.3316
LACC1	19.7021	22.8578	15.0591	15.6294	31.9225	15.234	20.351	18.777	18.9432	27.1817	16.9567	18.8968	21.551	17.4823	31.5517
LACC1	27.8144	36.683	10.3584	12.7339	40.3314	19.6951	19.9474	24.5617	16.7887	27.5744	13.7559	14.1782	29.903	15.7059	48.5276
TAPT1-AS1	89.2269	112.44	134.752	130.074	90.734	100.518	128.477	142.275	115.364	87.7206	69.4282	67.5023	93.9931	67.6903	65.7526
C3orf30	10.6504	8.89153	10.1173	10.0961	11.552	9.90386	12.897	10.4576	13.605	11.0818	11.3275	12.528	10.9324	12.5264	11.2113
RANBP3L	19.7897	24.9685	13.1454	13.1454	19.6955	15.1347	16.2961	19.8871	15.5083	15.0258	17.7967	15.1778	15.7896	12.8423	17.5169
SNX13	40.9258	89.7852	23.2163	22.4762	63.6862	31.7262	33.8922	34.3969	21.9489	46.0261	20.6595	25.7408	34.3969	32.6805	67.5761
KDM1B	13.0846	11.5098	8.58539	9.61664	11.179	11.5426	11.5682	12.1119	11.7885	9.02752	7.93711	10.5535	11.1349	11.179	13.0197
ATP6V0D2	11.8965	12.7748	15.1695	12.118	13.0928	14.761	13.629	13.7845	15.8532	32.4345	89.6406	12.832	31.6146	23.9964	13.956
ATP6V0D2	71.0607	68.0802	72.574	66.3526	74.9142	59.8599	71.2108	77.9447	69.4102	229.583	310.336	111.289	148.703	90.2856	91.6065
ATP6V0D2	28.0801	26.4868	28.0638	27.8416	29.5396	28.0732	28.1217	30.4112	25.1681	89.2058	103.312	38.0851	51.994	52.2299	39.5022
LHX4	45.9682	48.3622	38.8336	40.3517	50.4572	52.0726	46.75	46.5143	44.4783	43.3777	55.2802	56.1692	49.6382	54.2909	49.5966
LHX4	51.9947	39.6444	38.0753	56.3044	65.8064	55.094	55.3856	52.0613	53.2594	44.3068	57.1684	53.3798	60.8475	59.5249	53.0359
CEP19	109.084	127.06	87.2883	85.2203	117.31	99.4107	96.0856	95.0199	55.5562	64.7762	55.6774	70.5076	64.1352	65.2193	75.0347
DNAH11	77.5123	68.2858	81.1581	80.5151	80.3523	80.5151	80.2241	76.0857	89.1086	84.049	82.94	113.59	83.3855	83.3615	91.1689
PROSER3	106.181	125.486	120.952	121.19	110.684	111.619	103.738	121.219	88.109	114.487	82.3256	102.388	87.6064	89.3484	103.901
ADPRHL1	46.4325	45.7652	58.247	50.0772	50.3651	50.8103	48.7326	46.679	51.2322	54.3454	50.1772	53.3652	50.0772	52.0282	50.0772
SYNRG	50.0515	52.583	59.0859	51.0263	44.1978	45.2493	60.7197	38.0262	55.8622	55.7415	51.5359	50.0515	52.0682	32.305	52.0372
CDH24	42.4859	49.8013	68.9792	53.3593	58.5293	50.2319	50.3113	47.5757	54.4302	41.8512	62.745	58.1346	55.1591	48.5839	50.6332
SEPSECS	48.3736	58.368	49.0026	55.0798	52.239	41.0308	47.7741	48.5032	42.0413	53.2081	124.708	56.1048	57.7319	94.5876	42.3397
GRIK5	36.4624	35.7918	38.9618	35.7342	40.4984	37.7766	30.2755	38.7969	41.5857	39.2294	34.4598	36.4624	33.9072	37.8274	30.858
LRRN4	53.0929	49.1691	48.3481	55.0223	53.0929	53.6965	53.0929	55.9499	68.7379	36.0562	47.8765	57.8501	53.1209	56.4484	55.453
LRRN4	21.5591	17.9085	19.224	20.6957	23.0451	22.316	18.8492	18.8487	18.3257	18.9429	22.6686	22.7353	19.5989	18.9807	19.5989
ZNF777	215.844	178.783	216.194	258.686	191.382	286.575	184.755	246.994	233.143	205.686	135.532	182.669	147.094	169.309	179.717
JPH2	80.9985	72.6194	76.0594	65.9772	74.6539	77.065	64.9835	67.0054	90.9523	70.6535	72.6688	94.3679	76.219	79.8702	86.7447
PDE5A	23.7742	31.7262	23.4582	22.2865	31.6207	24.764	28.8641	23.0551	24.2038	31.6895	19.9114	23.1362	25.074	25.5224	34.5102
SH2D1B	17.6298	16.2907	19.319	19.1728	17.1175	17.8199	15.9139	18.1594	18.787	18.3646	27.926	20.4117	17.6015	21.3182	18.486
SH2D1B	16.7556	18.4131	15.5668	17.306	18.8968	15.6508	18.8968	17.456	18.8968	22.2345	26.0153	22.0564	19.8621	18.1	26.0016
SSTR3	118.654	99.4856	117.833	116.307	101.691	107.34	113.84	127.04	108.946	121.537	116.506	121.885	110.552	129.469	116.307
ADAMTS19	108.157	289.396	100.671	178.212	104.286	136.352	169.237	234.065	78.367	54.3647	36.4222	52.1169	42.4987	66.1781	66.4337
ADAMTS19	15.8657	35.0641	13.2336	13.6132	14.4942	22.542	20.8398	32.5261	10.9029	8.52183	10.1496	9.22756	9.10096	12.5249	11.7123
DDX31	40.9673	42.6649	45.3885	37.2429	38.3114	40.1808	34.4784	40.9673	40.9673	47.901	40.782	36.6414	47.0467	40.9673	44.8751
UMODL1	10.3717	8.29777	11.3344	9.58591	10.7036	9.10988	10.7036	10.7036	12.1467	7.7566	12.9077	10.7036	11.011	12.9402	11.2113
RASEF	201.54	210.33	193.152	214.936	194.55	205.134	291.53	222.425	290.485	243.434	135.218	185.068	159.972	120.54	187.828
RASEF	84.8981	89.58	87.7543	91.4933	81.0946	91.9331	123.125	80.3451	129.924	100.912	50.0665	72.3105	75.4749	57.4884	84.347
PARD3B	28.8498	26.8313	30.9278	29.9251	33.4633	28.3985	30.858	30.9278	30.1205	29.4494	32.3955	37.0434	32.9481	32.6449	33.4916
PARD3B	90.3118	67.2415	68.7223	83.8204	84.2552	84.0837	82.7573	79.9671	83.619	69.94	91.6309	94.3523	80.184	84.0262	82.7115
DST	8.94295	10.212	14.0395	9.97095	8.88358	9.72634	10.0162	8.75876	8.45731	11.8903	7.35695	10.5152	9.03742	9.03742	8.75656
ZNF441	13.1748	21.0957	11.0104	9.17991	14.1115	11.2684	10.6463	13.5174	8.9977	11.3245	13.8408	8.30709	14.0121	12.0375	14.724
ZNF441	47.1057	39.3845	36.7885	51.2744	37.895	37.7993	38.515	44.6841	36.3223	31.7262	51.9323	35.4384	41.0325	46.2915	31.5011
NEGR1	76.9524	135.906	24.3112	19.1588	98.2736	43.6953	34.3969	49.7071	26.2177	28.8293	23.9084	31.6969	28.1946	31.7124	75.7527
FCRL3	17.8255	16.1924	22.8958	16.9596	15.5319	17.1602	18.976	17.7565	24.6374	17.7006	19.4743	25.4327	21.0339	19.5441	20.669
DCAF4L2	17.6556	16.9503	18.1918	16.9399	19.0433	17.4805	17.0148	16.3911	20.3073	14.8363	15.0193	16.3606	16.0171	21.5372	17.1745
DCAF4L2	16.1775	11.5808	10.7342	16.1775	17.9271	16.5384	16.1775	16.7657	17.5497	8.17658	18.6905	15.9169	17.3347	15.601	17.4336
STOX1	14.5746	11.8789	14.5696	12.9155	15.1251	17.7439	14.7594	14.73	14.73	12.9155	14.1854	16.1451	17.5804	15.3325	15.4944
C20orf166-AS1	50.9973	42.3064	63.1956	73.5596	52.5729	60.2204	61.0189	51.4251	60.2204	66.2887	63.2666	60.6869	70.6207	63.9741	68.5536
C20orf166-AS1	87.3523	87.219	98.5076	84.0679	90.9523	82.4856	81.7466	86.1777	101.997	107.91	80.3935	97.1131	94.8516	96.7549	90.9523
ARL10	72.4857	50.8951	54.1539	66.4965	73.219	55.3217	66.9958	55.5251	60.1826	74.8703	66.0575	66.4192	76.037	66.4192	79.3761
	17.3109	18.4777	25.2267	22.1182	18.5893	15.923	16.7524	17.7141	19.744	15.2413	14.9665	14.2176	17.289	14.1767	15.8951
RNFT2	56.8465	41.8113	49.444	48.6528	47.905	52.3676	45.6241	53.8103	39.3895	51.5483	62.6904	62.1137	50.619	52.1106	54.5705
ANKFN1	61.6543	70.6406	54.0121	62.3079	59.2479	57.3338	65.0433	70.0461	54.0121	28.7274	27.703	37.8828	33.2725	34.2001	33.3972
KRT78	94.8685	79.5523	71.4387	92.6213	99.9579	94.619	94.619	103.949	94.619	87.0017	94.0051	109.22	99.0334	97.9183	113.849
KRT78	16.156	12.6394	19.8105	16.951	17.269	15.9581	15.1497	19.1324	17.1536	19.9015	15.4783	17.6482	15.5332	15.9207	15.8684
CCDC7	7.14487	8.42305	6.79195	8.4809	7.34781	7.88291	7.83966	6.99866	7.66959	6.92282	7.82405	6.13963	6.8069	7.14487	6.75509
CCDC7	44	33.8379	39.9857	39.8314	47.4731	44	49.0229	43.2177	42.8701	36.7916	40.1364	44.565	44	44.5404	47.9074
ZNF41	42.5377	52.3497	26.6914	29.7017	38.3321	31.7907	38.3903	36.9599	21.8172	47.0467	31.7262	24.148	45.8736	35.0842	42.3241
ZNF41	48.3736	59.0128	33.3382	27.8389	51.9831	49.2934	44.4005	43.0297	36.6934	29.8998	33.7543	34.203	49.3487	36.7509	53.3466
ZNF512	459.772	555.002	292.357	228.365	435.975	361.695	455.152	405.22	259.386	369.357	208.552	271.689	331.768	258.835	362
AMMECR1	21.8061	29.1198	14.0395	18.1728	24.4594	14.2011	18.9841	18.1634	15.762	24.665	15.9203	19.5825	18.1728	16.3523	21.182
FAM117B	26.1268	46.9136	41.6092	31.7569	31.5748	28.9709	28.9709	22.2898	26.6386	27.416	20.2148	30.2165	25.2649	27.7715	28.9709
ZNF583	80.2894	85.0856	87.2271	77.3315	90.1665	73.384	64.1547	76.219	57.8479	71.4893	69.0989	66.5115	76.219	94.0347	73.7786
OXER1	286.113	262.152	304.815	314.163	277.732	303.036	308.538	303.731	280.813	300.348	275.851	286.164	279.886	279.94	291.286
LUZP1	11.3714	9.86071	10.1026	9.75625	11.1142	11.3003	11.3003	9.92904	11.3003	16.3092	13.736	11.6276	9.34718	10.6775	12.2557
ZNF75D	73.8112	101.406	38.017	41.169	104.262	63.4196	81.2472	75.9509	55.2454	86.7561	45.5411	45.627	63.4196	50.3883	74.4914
LINC00052	27.3986	20.317	24.1144	26.2876	32.1638	27.6487	25.0674	28.2926	26.9681	28.8312	29.2939	30.8877	27.8317	27.1672	30.8371
BRWD1	78.4073	116.78	46.0951	43.6335	90.9358	75.2593	91.285	112.263	44.6409	74.8395	56.0895	57.4217	71.6425	60.1223	79.5121
CCDC89	22.4538	26.8234	19.9438	19.7812	26.4655	21.738	18.0103	23.87	15.0713	23.6542	14.7345	15.4704	15.6892	16.7837	16.095
ZNF572	50.529	58.2603	54.4943	48.7558	60.4746	42.4806	50.8243	59.4988	52.9967	41.5361	60.6492	56.0888	49.3688	63.3208	50.2154
RMDN2	65.8199	73.9531	44.065	68.1155	71.6857	75.3335	71.6857	69.0772	74.1145	46.8837	82.7518	86.8128	75.4529	70.7168	77.1832
ADAMTS18	67.3019	46.0286	54.44	65.9082	60.157	58.0955	70.7233	72.4615	65.5796	65.9082	70.41	70.3229	63.2791	73.0857	63.6208
PCDHAC1	33.5016	40.2536	41.1635	42.6142	40.1849	45.1374	37.8861	48.0407	35.9812	41.1635	48.6711	53.2299	39.3895	51.2138	37.5984
PCDHAC1	32.9899	30.4641	31.7893	32.9899	35.2184	34.2682	31.8441	38.7833	31.8546	29.0847	34.3491	39.1872	32.9899	32.9899	32.008
HIPK4	146.536	94.8639	129.278	140.019	154.992	141.352	152.419	144.686	147.405	142.515	167.426	164.422	147.952	150.045	174.037
FAM124A	112.026	101.619	107.419	111.696	114.782	114.989	110.264	111.686	124.052	120.757	123.295	133.099	114.707	124.487	125.607
NKAIN3	15.7048	22.0564	18.3044	17.7542	17.7542	17.7542	16.9838	17.3972	15.9224	19.8914	17.9986	18.8216	16.9888	18.5595	17.5198
ITIH5	100.522	111.644	107.566	174.983	106.386	396.126	74.8872	134.063	66.5526	62.8197	54.3735	62.6447	58.3663	44.7206	57.0384
FANCB	8.98807	8.11231	10.7036	8.6872	9.33074	9.35406	8.32836	8.75549	9.08542	9.67197	9.58585	9.58202	9.33074	10.8651	8.4426
POMK	62.2706	67.4089	74.019	95.1058	65.2995	61.2893	74.019	76.4853	74.019	72.7656	82.0521	77.6239	74.9096	76.7902	69.3103
ZNF709	24.5979	22.602	26.119	25.3494	21.2464	21.2663	23.261	23.5564	18.5657	17.6626	44.2177	19.7944	21.5213	28.2574	22.9924
CCDC57	55.5595	48.3774	48.9726	66.931	50.9267	53.6021	50.034	51.7968	51.1639	38.8333	52.3852	56.8748	47.6155	55.2204	58.5384
SMC1B	23.7961	19.9897	21.233	19.7766	21.1104	24.0198	24.4396	24.4396	22.714	22.2828	24.8538	22.714	24.015	22.4597	22.2828
BRWD3	28.0907	31.8367	28.2574	25.643	28.2557	27.5461	34.3969	27.5461	29.6213	28.6658	25.5842	26.3058	30.6297	28.2574	28.7243
ASB16	122.752	104.14	134.752	112.989	120.048	118.175	108.343	104.219	105.644	133.129	102.263	120.09	114.578	103.246	130.471
MAGEE2	39.9929	48.5363	38.9613	37.5572	46.7484	44.3148	31.5499	44.6856	33.8324	32.1127	26.4273	36.8535	31.0444	31.2246	32.305
ERVV-1	14.4548	14.9581	13.0175	15.2932	16.7583	13.9994	15.2932	14.1758	15.2589	17.7932	14.4601	16.677	16.4078	17.0703	16.2829
GAL3ST3	64.0446	66.8795	68.695	66.1174	71.3193	70.269	67.1068	68.0547	86.7419	74.6895	69.5524	79.9088	71.7549	75.6939	71.3193
FLJ30679	49.0224	50.7182	56.5236	53.8411	49.7391	54.1579	52.9093	52.6266	51.8287	53.6321	51.6862	64.2233	52.9093	58.5194	51.6164
ALS2CR11	18.3034	27.5549	16.7091	19.8498	15.1199	14.1068	18.2858	12.663	16.6461	19.396	14.6944	16.4667	16.7091	13.3378	18.2865
ALS2CR11	8.75558	7.13326	7.09056	7.23675	8.55005	7.99283	8.85823	8.57613	8.7228	9.20706	8.75876	8.2207	8.55005	6.60741	8.55005
UTS2R	125.314	113.819	123.019	113.049	115.019	113.619	96.8611	108.952	96.4583	123.219	113.819	124.991	104.606	115.196	126.393
USH1G	110.358	113.63	134.264	133.151	116.877	123.083	105.107	120.619	143.686	126.077	124.419	130.552	122.178	113.828	118.003
SYN1	110.257	102.328	109.28	108.713	114.938	109.886	98.6712	104.286	115.512	118.594	113.615	120.952	114.692	117.738	111.311
SLC23A3	21.938	15.7715	15.7866	26.6372	19.9738	27.3351	18.7929	20.6015	24.4289	12.3158	17.9271	21.3511	21.1135	18.6594	21.8874
CNOT6L	7.08706	7.08706	6.10701	6.47079	6.63813	6.83687	6.57017	6.83687	7.29865	6.83687	7.2627	6.83687	6.66456	6.33716	6.20945
CNOT6L	13.183	14.1049	12.5142	12.9124	10.7176	12.4177	10.2647	9.23514	10.8102	12.8172	12.5142	12.2736	12.2736	13.3358	11.5697
RHBDL3	39.9539	34.0733	42.6133	36.8209	37.2481	37.0062	35.7553	39.2886	41.8352	45.6117	38.7453	35.5518	37.8917	42.4975	33.4985
ZNF718	42.1498	59.768	67.5729	37.2605	51.3294	20.1728	65.6333	22.5794	26.1523	31.2953	46.4452	32.3121	25.3055	44.0059	35.2858
DIP2B	12.1663	15.805	10.7512	15.1224	11.196	10.0673	13.8513	11.6994	14.3564	12.066	14.9312	8.90669	10.3821	11.2075	11.4847
SLC36A1	96.776	67.7757	92.1823	81.4894	97.4373	97.3795	97.3795	108.952	97.4373	113.94	112.987	109.14	98.4983	109.818	100.739
SNRNP48	108.208	147.079	115.623	114.686	141.355	116.409	103.951	129.991	128.61	109.952	123.388	95.2517	132.419	168.975	100.849
	52.0412	58.8645	96.7213	88.1202	67.2896	51.1639	157.48	74.0857	150.339	170.099	90.4964	111.898	137.635	88.5943	198.863
ZNF560	6.9228	8.2343	7.7515	8.97793	8.12931	7.62385	7.7515	6.98189	9.27886	7.87555	6.13234	9.25861	8.49489	6.44614	7.22441
RTTN	7.13581	6.50954	7.46921	7.81762	8.78247	8.71917	7.32304	7.42279	7.99774	8.79341	7.81762	7.28848	9.56909	8.79341	8.63788
BTNL9	97.8915	81.7803	99.7523	97.8908	99.8497	96.4044	97.6085	97.4578	111.477	117.065	126.085	116.929	104.098	137.227	102.816
PUS10	57.1323	44.9509	41.1635	48.6028	64.2884	47.1781	47.1781	45.8255	39.9831	44.792	51.5831	42.9912	57.6983	40.7948	55.4684
PLCXD2	52.4151	55.641	57.4973	46.2418	59.1812	53.1336	47.2508	48.4421	55.352	56.0229	56.3452	55.9612	50.1358	54.0409	52.7493
C21orf128	24.8545	20.0442	23.2957	23.7539	23.7564	24.8545	24.8545	25.4272	21.6699	26.2635	28.1318	28.0246	24.8545	29.3285	27.575
LMLN	27.3591	25.2585	22.9859	23.3446	24.7335	20.2157	24.4182	24.1162	28.4922	30.7442	26.9348	22.6458	23.7142	35.4303	26.6016
RAD9B	14.7384	13.1128	11.422	13.6975	12.7409	11.3301	13.487	14.9225	11.6661	13.1961	19.4167	10.9396	12.6863	12.8466	11.2987
ZNF555	107.399	112.141	137.624	133.614	128.904	119.615	89.3331	126.57	123.686	107.858	209.114	116.993	143.219	149.695	103.814
NYAP1	75.9987	79.3455	77.3487	75.0857	75.9523	76.4512	66.9221	79.7966	74.9525	69.2506	69.5322	94.4662	70.0546	75.0857	69.7363
SGK494	67.146	122.077	68.1244	89.2253	75.6936	75.66	118.952	116.552	103.659	64.5928	70.6197	57.7605	77.53	55.9686	66.4705
MRGPRX3	13.6975	12.5725	17.5125	14.0703	12.2472	14.5131	15.2687	16.3061	13.1839	14.8914	13.5432	15.9282	15.7988	15.1773	13.4646
ABCA13	7.65724	8.35578	7.65724	7.3996	7.45107	8.65612	6.77817	6.79195	7.65724	7.99482	7.94229	8.98737	7.59959	7.22417	7.65724
GPR128	9.69943	9.80228	10.5764	8.86925	10.2585	11.7045	8.52445	9.46826	10.2282	9.11063	11.7498	149.548	10.2282	10.0282	10.2282
CSF3R	158.997	165.583	147.136	178.39	176.539	171.739	204.703	171.443	203.273	224.686	257.062	265.651	230.761	218.031	259.198
C17orf77	7.39072	7.8339	8.33505	8.48759	8.02984	9.56483	8.26952	7.84728	8.80042	7.55357	8.44919	8.26952	8.08225	6.91895	7.46433
DUSP5P1	31.9437	52.5692	56.1435	34.4894	30.2582	33.3935	29.77	44.3366	37.1131	21.7054	27.8734	31.0164	22.5796	35.1162	24.8278
DGKH	21.2707	18.3692	21.1949	22.1943	19.0433	24.5906	20.0159	24.8085	18.4733	24.6495	30.3892	20.8435	25.4792	24.3197	23.5772
TMEM182	15.5985	12.6522	10.7036	13.0325	12.9449	11.6442	12.6522	11.9421	14.6808	12.7977	15.3817	12.1225	12.523	13.2717	10.9049
C16orf46	44.4644	44.4644	47.5011	44.4644	47.0161	46.4768	39.9397	46.3582	44.9026	49.285	40.2558	45.6766	48.0713	36.3481	42.8563
LSM14B	52.909	51.179	49.2988	49.3133	53.9585	53.9099	51.179	47.135	48.9082	50.2985	49.5957	51.179	55.3188	54.0319	49.3023
CASP8	30.3697	32.0526	38.1718	39.4246	25.6155	32.662	31.3887	32.401	33.0206	39.1978	28.2192	31.1365	28.3912	41.4544	23.712
PLB1	17.45	12.9923	14.1247	13.532	17.2376	16.1247	16.2577	16.6478	35.3281	14.0211	16.6478	20.502	18.9888	16.1929	19.7064
C20orf197	8.35944	10.0468	9.67787	10.4687	9.58456	7.62817	8.80908	9.74297	11.3993	10.4593	9.63316	9.67787	10.5494	12.2618	10.0101
SLC5A3	31.7885	31.7262	30.0972	28.1483	31.7262	35.9846	30.858	30.7387	36.8495	23.1694	41.3877	37.0123	31.7885	39.8639	27.9086
KIF19	33.2207	31.2781	32.9137	30.4159	30.024	35.1186	34.0527	35.702	35.4551	29.3875	39.3629	36.9247	38.5452	34.0527	36.8413
SLFNL1	15.1724	16.6758	19.6105	18.1728	16.6478	19.0382	18.6925	16.6478	16.9785	15.1907	14.1428	15.5621	16.7238	14.5328	16.6478
GPR82	15.5337	22.4738	17.9838	20.1872	15.7572	18.1728	19.6564	18.1476	17.1115	16.1644	17.9838	16.8122	17.9838	19.6564	17.5102
GPR82	8.65645	7.16763	8.6027	7.66319	7.44702	7.11004	7.30566	7.4316	8.42642	8.65645	9.0841	7.14401	7.12873	7.98718	7.24748
RIBC1	33.726	23.7682	34.9934	33.8283	34.1139	31.0365	27.1926	36.7863	33.8283	46.0764	35.9344	41.6827	30.1296	36.645	33.8283
OXGR1	16.2242	16.6139	15.4424	14.6199	21.4701	18.369	14.8735	16.575	16.0523	24.7458	18.4524	16.843	16.843	15.9716	17.8965
CDC14C	6.29793	6.65776	7.57556	7.00297	6.17744	5.67217	5.88311	6.17744	7.23803	6.46254	6.24485	6.02309	6.29793	6.3225	6.83923
SULT1C4	47.641	71.5035	23.6848	28.5355	50.5678	29.6658	37.7505	45.7073	28.7577	45.7596	29.4548	25.0745	31.7885	34.5149	34.5149
TEAD1	16.739	16.4266	17.8931	15.8379	17.9135	15.6039	16.0926	14.2473	17.8378	12.9529	14.7959	16.3439	14.8113	12.8286	14.9189
CATSPER2	22.1899	32.6363	17.8012	23.0879	24.4515	21.8132	22.1611	27.8569	24.5805	20.253	21.0957	22.1611	21.1973	17.9972	22.1611
POU5F2	37.119	41.9557	45.8685	44.9312	39.0901	44.2645	40.5923	42.4176	43.3789	34.3157	48.1562	51.219	37.1892	43.3789	34.4613
RXFP2	12.3496	11.7498	11.3406	11.8497	11.7498	11.3717	11.1965	11.7498	11.532	9.01478	11.7498	13.6893	12.226	10.774	10.7473
BEND7	32.3957	27.6866	30.4691	29.3313	30.9494	29.7487	33.7032	31.2569	26.3102	26.6385	27.5184	30.7278	30.4691	35.0915	25.156
SLC18A2	25.9086	35.7151	31.7262	32.5815	29.9479	31.4732	32.5815	35.1959	26.4689	28.4309	29.7535	44.4873	32.8445	36.7167	38.2305
SSMEM1	10.6859	8.53136	8.00241	11.2846	10.637	12.0716	10.3111	10.8077	10.931	10.0044	8.65103	11.5605	10.7487	9.78759	9.46732
SSMEM1	14.7252	14.1682	12.5095	15.0096	16.2211	15.0217	13.1748	12.917	18.3865	12.3158	19.0451	14.7252	14.7252	15.4253	14.7252
MAB21L3	7.31175	6.80188	8.14065	8.14065	9.09742	8.04942	7.42087	7.7529	9.27522	8.43834	8.68308	9.17884	8.29676	7.8914	8.14065
LOC285696	26.326	15.9967	27.8504	26.2264	31.2798	28.0266	23.5407	27.9619	28.3196	25.0964	30.5349	26.9858	28.1849	23.9012	30.982
MIER3	23.5035	31.3554	21.5959	23.0089	22.9038	23.0089	19.8654	22.5174	23.522	22.3238	21.757	27.028	19.4426	19.4352	23.6585
SDE2	46.6809	52.9531	52.1939	48.8721	54.6005	53.7531	48.9721	30.545	44.1978	71.7336	46.5576	46.1831	50.9692	57.6982	53.0529
SLC35G3	102.107	95.4579	95.237	111.533	108.952	115.946	111.469	102.816	121.082	108.548	108.952	113.655	110.404	101.217	121.856
UROC1	30.9539	23.0466	35.8538	32.1142	30.1763	31.3957	29.3141	31.0444	34.9803	27.1147	34.7853	36.9504	34.5491	34.4763	33.3308
PCDH15	6.88377	7.30208	7.65724	7.36158	7.81441	7.24206	7.03703	7.22934	7.38822	6.656	8.60919	6.99568	6.62205	6.39223	7.42279
TNRC6A	17.862	21.3223	22.9169	16.8827	19.7897	14.0887	18.3646	18.5645	19.7897	23.1536	18.2373	25.5021	23.1769	19.0782	23.8015
KCNA6	55.0104	51.6736	46.8878	45.3885	51.6736	45.696	60.0293	53.9007	51.6736	52.348	38.1617	63.2153	45.2834	50.9644	53.5425
NFX1	111.419	94.6305	70.919	72.397	113.335	85.8669	100.906	88.6325	79.5371	88.1666	51.0238	77.1983	100.906	82.0325	132.69
ARID2	139.152	169.525	163.154	215.975	137.057	126.412	223.278	140.597	198.913	148.819	95.0407	90.7524	137.79	92.0275	114.808
AMER3	35.36	38.7396	42.4905	37.6398	43.2541	43.3813	41.7025	46.3807	43.2541	46.5373	44.4083	45.4628	46.6151	46.05	43.2541
OTUD7A	29.1699	29.1699	34.7996	25.5971	30.5954	27.5825	26.0288	30.5476	32.8773	24.8791	30.5349	28.7278	34.9941	28.9358	29.1699
ERVW-1	71.9724	68.795	52.0177	72.1183	63.8665	68.0308	65.5879	75.3171	87.2897	80.9084	93.2334	88.6547	79.4939	73.0857	83.9618
	31.1004	29.9139	24.7865	30.1263	29.7946	23.8346	25.966	32.5343	24.1513	34.8883	27.9083	30.2198	30.3934	35.6188	33.8283
	25.2227	27.3845	31.1865	31.2761	26.0722	27.755	22.0172	21.601	24.7492	24.926	25.5175	28.2574	24.4259	25.9276	26.1523
	7.44966	7.99482	7.99482	7.25427	8.23506	6.39617	7.99482	8.25065	7.25427	7.95198	9.75591	8.83986	7.60005	8.17394	9.66541
LINC00889	9.30429	8.23749	8.25668	10.6948	10.4259	9.35406	10.7188	8.74677	9.44749	9.58202	7.90742	9.87243	8.84343	10.208	10.208
FBXL18	151.761	154.241	153.819	126.843	135.23	139.152	131.552	153.819	197.732	174.957	127.247	192.64	151.315	167.836	153.819
FBXL18	115.352	119.756	114.613	106.898	107.819	103.117	89.4804	111.601	109.948	144.486	112.424	114.552	116.999	118.364	118.245
DNAH6	7.0975	6.16476	7.44649	6.76114	5.9739	7.17538	6.43592	6.34513	6.1566	7.93892	6.16476	6.76114	6.53523	6.53046	6.75642
C6orf195	39.3784	35.8778	47.9074	40.8232	44.0209	40.0017	35.986	40.5941	46.3054	41.5532	52.1954	46.6555	42.4801	45.4917	42.5392
PNPLA1	14.9445	18.3921	20.5106	16.8974	16.3655	15.4051	15.8316	16.6478	18.0313	13.7696	19.8498	15.2964	16.6478	20.9079	18.4459
DEPDC4	16.838	18.5511	19.5493	24.5049	16.8035	15.9237	15.9237	15.9237	15.9237	15.5083	15.9237	13.9471	13.0928	18.1189	14.8664
ANKRD23	93.2395	78.5089	98.5442	107.06	97.5149	100.098	91.2455	108.246	88.3523	100.021	93.1571	103.654	114.102	99.5868	101.776
COX6B2	79.5523	75.2101	67.6858	84.8856	80.4686	87.7459	81.801	81.8521	81.4665	62.8493	75.5382	86.0818	77.7334	79.5523	98.9805
FAM129C	62.5652	57.9687	58.7543	80.4717	51.4233	58.7543	55.7562	58.1693	60.0444	76.872	66.6344	58.0724	53.8216	55.1409	61.8866
EPHA10	18.9516	15.8316	21.6572	16.0101	21.032	19.5266	18.1684	20.5951	17.9504	17.3564	19.2179	20.4658	18.3105	20.3312	19.1043
	67.2085	47.9445	42.0854	59.0428	66.0313	71.9734	67.0372	62.1494	60.3537	43.7918	62.8778	73.4488	68.3207	62.4715	66.7853
WDR64	14.6347	18.8841	11.4904	15.0948	14.8819	15.2957	16.2961	14.6135	13.2697	16.9791	18.3369	15.2957	16.7086	17.5002	15.7367
PRO2949	6.69949	8.31206	7.64846	7.40797	7.55016	7.29659	7.33961	6.96412	7.11617	7.32421	7.15075	7.33961	7.45667	7.6795	6.60238
BTBD9	26.2898	32.561	30.4129	28.1505	35.8375	29.0119	24.5025	28.576	31.2956	35.2465	30.6221	31.5864	25.4551	30.3404	31.7262
AXDND1	10.8415	14.5146	12.152	11.7197	12.6146	10.6197	12.152	12.0457	12.152	11.2003	13.0928	12.152	12.0215	12.152	12.152
HEATR9	10.9315	8.4523	9.90815	10.7649	9.25084	13.4026	9.9059	10.0818	10.7862	10.3343	11.7401	12.3635	11.4637	10.1883	11.1209
PARP15	7.3428	10.0878	8.24862	7.52615	9.19977	7.72335	8.59037	7.60753	7.8125	9.7769	13.9673	8.59037	10.3969	11.1185	9.41478
ARHGAP42	11.4006	9.08686	10.3124	11.5105	12.2392	11.3015	11.0234	9.73332	13.1501	9.18435	11.4	10.3232	12.0712	10.0944	11.893
LINC01101	50.6385	47.9582	51.1164	57.3439	52.553	54.458	47.2484	48.2753	64.8612	51.9818	58.2278	53.3593	52.553	52.553	49.2685
MFSD2A	19.5173	17.6327	20.4725	20.4725	19.4532	20.4725	23.2382	19.2807	21.1248	18.8249	22.3602	22.2693	21.737	22.2347	23.1434
ATM	49.9419	51.0128	53.5226	60.4085	47.974	43.3859	47.974	42.3594	49.7628	53.1726	42.1441	46.9766	49.0374	46.3807	44.5351
FAM26D	14.9245	14.4609	14.5947	20.3027	16.7119	14.1979	13.7598	16.6478	15.3351	15.3972	15.3351	16.0112	13.0928	16.2096	14.2176
NPHP3	21.689	17.6337	26.2929	18.7367	22.1075	23.2809	18.697	20.4158	22.9224	16.2402	16.0523	16.0523	23.5999	18.2751	17.9799
ATG9B	34.3045	28.2574	37.3078	36.367	44.2278	48.4516	37.3078	36.871	38.7657	30.4691	39.623	40.668	42.7178	34.0441	32.2931
CXorf58	13.9578	11.8077	22.2526	13.8525	14.5277	15.3466	13.0228	15.3309	20.4856	20.213	15.8752	14.4284	17.6206	19.7328	15.3309
EFCAB3	8.90012	7.71532	7.98053	8.36244	7.35695	8.88874	8.43616	7.94557	7.69815	7.91056	9.40325	9.36574	9.72185	9.37376	8.82794
TFAP2B	13.2717	11.7381	12.5263	13.4233	14.5065	14.5868	13.2717	13.6344	13.6487	12.7494	14.1833	12.5263	16.2482	13.2717	13.2717
CD200R1	79.819	120.754	65.3874	78.366	88.1015	87.9686	85.3532	93.6856	67.9102	109.252	104.724	96.2118	114.58	93.6856	161.293
CCDC13	94.7523	88.7961	85.2321	74.0447	109.886	97.193	85.4532	80.9153	92.2601	104.921	79.5333	92.2601	92.2601	88.219	121.543
CCDC13	136.57	126.486	128.517	119.807	124.407	128.272	123.037	135.919	126.75	145.855	130.416	155.423	123.253	125.346	147.647
	11.7426	13.4799	11.2747	11.7426	13.6904	11.1461	11.0312	10.9599	12.1438	11.4663	12.0399	13.2587	13.0553	11.1889	11.1889
CRHR1-IT1	165.152	145.21	132.595	162.108	175.777	174.552	171.122	166.168	202.857	132.471	181.686	185.528	187.886	175.964	198.562
CRHR1-IT1	25.4935	32.2089	28.0638	38.4793	27.0741	26.9792	27.1505	53.6759	35.1747	24.9879	26.9792	23.2054	16.1074	22.5054	23.9945
MRGPRX1	7.65724	6.36565	7.41312	7.65735	7.89152	7.53442	7.27732	7.53051	7.54877	8.31383	9.08001	8.2316	9.14281	9.22608	7.66411
HFE	21.8635	21.0195	18.5303	19.5825	26.2264	20.1279	14.3284	16.7398	17.0765	15.6236	21.1288	19.5825	19.0787	24.5484	26.2147
RLN3	50.5178	40.4579	44.065	49.3719	47.5279	59.0601	51.1958	57.3233	57.5664	52.9737	55.3946	57.4217	52.9737	55.6359	54.36
CSMD1	29.6566	28.5401	32.0064	34.9165	40.4593	34.9489	32.305	34.7374	46.42	30.2964	32.3614	42.459	35.0218	39.0624	39.9059
MACF1	76.0691	84.0704	119.505	121.295	73.6143	65.402	113.499	90.0856	117.086	84.0704	90.619	72.6839	81.3863	69.2493	76.365
ADAMTS20	9.65195	8.92994	10.2499	13.0928	9.72634	12.067	11.4502	11.1554	8.95076	8.5356	12.2049	11.7968	9.62318	11.9314	10.7295
ABCC12	35.8151	34.1382	42.7693	38.4732	23.3987	35.0904	36.8698	39.8491	34.3969	26.959	34.3969	32.9139	30.8577	34.3969	25.0179
SALL3	159.136	325.52	144.463	160.924	168.464	142.063	178.968	204.108	115.086	103.152	60.7731	77.6963	85.235	62.4124	76.9828
AGBL4	70.5526	55.7947	73.019	79.2856	73.019	81.3542	73.019	77.0227	73.9289	44.4732	72.6902	89.0772	73.019	77.2857	71.681
FLJ13744	17.6556	16.4175	15.8839	17.6556	15.0075	18.9065	18.3489	16.812	17.6488	20.5589	16.7894	19.7981	17.2872	19.169	18.9995
SLC17A8	7.68251	7.05754	8.15727	7.09802	6.87793	6.86352	7.00756	6.96045	7.09802	5.99181	6.34882	6.93053	7.22431	8.31383	7.36857
C11orf44	22.5941	23.828	24.3625	23.2714	19.0248	23.3862	21.6775	21.2879	22.5941	25.1395	19.3535	25.2849	21.1429	22.6507	19.7334
CNTNAP5	22.158	24.8222	25.3049	26.8419	30.5117	28.1276	24.355	22.723	25.3049	23.1505	26.443	28.2202	25.9604	24.0231	26.7511
SATB2-AS1	14.2176	13.3273	16.6576	13.3273	12.2125	15.3309	12.5064	11.9744	12.7606	12.7826	13.9094	14.46	10.9466	14.2571	11.5955
RBFOX1	50.2675	53.05	49.9362	61.4189	63.4391	53.9662	78.5523	57.9068	44.1978	51.9073	40.3525	45.3353	44.4672	49.3515	41.033
SLFN13	54.3105	34.3195	34.3195	58.9364	44.9987	38.67	44.065	33.9389	40.9416	18.7834	27.043	24.9373	37.7639	37.8274	32.2059
C12orf40	23.6585	20.6853	23.2449	29.6541	23.6585	24.4605	24.8545	20.3568	23.0661	23.6585	23.0992	23.6585	23.6585	23.6585	26.6205
WDR65	49.3963	40.7936	47.3689	52.6619	53.9585	50.5782	44.263	44.0944	57.0285	54.5886	54.895	53.1216	59.6192	55.3039	50.5782
C5orf64	15.5431	14.6583	14.8597	14.7205	13.902	17.6685	15.1511	17.2872	16.0625	13.8034	19.8498	20.5198	18.2692	18.0309	19.4688
ADAMTS15	47.9476	43.8738	42.6133	53.2953	45.7227	46.5306	46.2045	42.9092	61.3708	42.7182	52.0736	47.9476	46.2382	53.1109	46.4835
LY86-AS1	11.7182	9.6016	12.5427	15.0068	12.5506	13.9873	12.139	12.2102	8.46434	11.3758	11.7931	14.0385	12.3158	11.7789	9.78205
FLJ31713	72.2906	61.51	59.582	75.809	74.6018	86.5947	72.5271	78.1022	69.1177	74.019	69.0596	92.1623	74.0636	74.019	89.4238
EDARADD	27.416	32.5095	27.6061	25.8837	31.4881	22.6941	25.7079	23.8865	26.1199	27.416	24.358	34.0071	31.5237	30.7593	33.9559
LOC101060424	62.4122	51.7741	59.3042	71.5273	59.3172	66.9542	54.1802	62.1672	65.0192	72.7823	152.088	83.3377	84.5055	88.217	75.1002
CCDC171	7.05887	8.17623	8.44906	8.80322	11.2216	8.47981	10.7036	8.84722	8.47981	6.84581	9.63142	8.55286	7.59649	6.94249	8.47981
CYP4Z2P	9.11147	10.2026	11.629	10.6347	9.68585	10.5984	9.8764	9.56371	11.3279	10.3111	11.1718	9.86743	9.51024	10.9435	8.55499
C18orf15	27.2574	28.2574	28.5859	28.2574	25.4059	25.5122	25.6778	32.9739	25.7078	31.908	28.1803	33.6877	25.5122	34.3611	24.2986
MUC19	16.9054	16.7778	20.0415	18.9907	17.2168	26.2034	13.2537	19.0365	19.2538	23.3885	17.8059	21.0879	20.1041	16.5967	19.4323
KLHDC7A	43.1454	41.32	44.2438	44.2049	46.502	50.3372	43.0179	49.3983	38.0167	39.2199	41.7513	62.5939	47.5068	46.1831	53.4234
C11orf72	71.4857	71.4857	77.2745	60.6788	66.8772	73.0923	66.5728	76.0857	71.4857	84.1523	61.5951	78.7569	63.8553	71.8857	70.6804
	41.5249	42.464	38.4411	38.7944	51.0963	41.71	43.8708	51.0118	58.0214	49.2145	43.5406	57.4158	43.8708	42.7787	56.5408
AQP4-AS1	8.5662	9.31007	11.1177	10.7216	9.98036	8.81084	7.60557	9.43848	8.6479	9.98036	8.02898	8.9107	8.04982	9.92951	9.16556
CNTNAP4	6.08492	6.6862	6.03768	6.43094	5.8009	6.36322	5.46051	6.03768	6.03768	5.9532	6.88833	6.02715	6.03768	6.43154	5.69885
CNTNAP4	25.0091	23.6075	21.7784	25.0929	30.0088	22.2558	20.1781	27.4476	23.7053	17.3954	24.995	26.0088	29.1622	26.0088	25.7413
FER1L6-AS1	23.8293	20.1261	21.3017	24.8545	23.5318	27.3982	23.6585	23.6585	26.0324	23.7644	27.5447	23.5318	24.2281	22.2865	27.562
C1orf127	124.752	116.517	124.752	121.722	118.901	132.857	121.855	124.752	136.942	138.911	120.469	156.638	124.752	133.901	124.752
LOC100996634	13.2892	11.0795	10.5236	17.4212	13.7323	13.1748	12.8149	14.2926	14.7262	14.2618	14.4578	12.8456	13.0928	13.4498	14.8909
AGBL1	23.5035	20.1715	20.8475	24.5432	26.7908	23.5795	20.9639	21.9177	23.7399	23.8516	38.1954	23.7399	26.2735	24.7875	23.7399
FLJ34503	18.3836	21.0114	17.9271	17.9271	17.3141	20.2818	20.3056	18.2659	15.97	16.9091	17.1718	18.5787	17.2872	17.9271	21.2399
LINC00304	44.9644	29.2241	23.5446	40.5961	36.8321	42.2898	38.6926	42.1303	42.2898	31.855	53.3593	44.3075	61.5374	44.8834	111.755
LINC00304	21.0488	21.0488	20.6297	19.573	21.4796	21.684	21.0488	21.0488	19.7118	19.679	19.6268	24.5248	19.8583	21.0488	21.4432
CCDC79	26.3834	25.1461	23.0071	27.0423	23.9641	26.3834	24.6213	32.6119	29.4444	26.4432	27.3701	25.1696	27.9035	34.8807	23.9029
MYO1H	14.9563	16.6088	18.4076	22.1419	18.4468	18.4076	15.6711	15.5422	16.7887	17.9271	23.5619	19.1261	19.5535	18.4076	18.4459
ASB14	46.2586	44.3683	55.5144	47.0142	59.5251	55.5579	42.3899	45.0732	48.4969	55.4418	49.9998	56.6203	47.3717	48.7337	41.7586
RPTN	15.4561	16.5825	15.0264	18.7045	12.8257	15.4944	15.0822	17.9377	16.5825	16.5825	18.7045	18.8045	16.7637	15.8985	19.6116
	22.3128	28.342	24.1763	29.792	22.4884	23.6284	30.5313	24.9979	24.2923	24.2358	20.6583	24.1763	25.7961	24.6637	23.2241
LINC00269	64.2389	62.1085	76.1705	65.5194	75.4428	73.1205	57.639	61.3787	79.1302	65.086	68.5375	67.3571	61.8866	70.8257	67.658
VSTM4	38.4044	27.2373	38.5697	34.4532	33.2474	36.7146	38.3219	32.3799	31.9358	39.0593	35.5159	39.5215	35.7624	35.5159	37.3337
CCDC150	16.5646	15.8067	18.7373	12.9617	20.5779	18.1728	17.1711	15.4655	19.0112	16.0778	18.7373	20.5055	17.7794	19.1725	18.1728
C2orf61	32.3043	37.9095	38.9087	34.5996	37.598	34.4734	31.3868	34.8542	36.719	35.4675	29.2359	38.3561	35.9929	36.6542	38.197
FAM9B	10.6385	8.05556	9.99388	10.7649	9.90365	9.03973	11.2072	9.57368	11.4883	9.94912	9.63054	11.3848	11.7199	12.16	11.5126
	10.8907	8.55336	10.4504	9.90666	10.3328	11.2984	10.3328	9.60299	11.5138	7.6613	9.73186	11.4724	9.26353	11.2025	9.27042
FLJ40288	148.088	132.949	127.868	148.359	140.943	127.144	137.427	142.589	163.192	149.09	171.052	152.907	142.378	165.952	165.758
CES5A	25.8091	23.0451	28.5663	25.1965	19.6837	23.5664	21.2764	24.9747	24.8808	27.866	21.0957	23.6585	21.9632	24.5643	21.224
CHDC2	34.655	32.9928	37.5522	28.7133	35.9574	31.3852	32.3046	35.0891	27.1592	34.8264	34.932	35.4759	31.1792	30.6001	33.0585
DCAF8L2	18.6454	19.5469	18.5899	18.5899	17.3065	17.8807	14.5596	19.1866	17.9774	18.7848	22.4535	16.0523	20.067	21.2879	17.4738
HYDIN2	12.0406	12.933	16.1089	11	13.4091	15.0192	11.6981	12.5068	13.1864	14.3999	16.7745	14.061	11.7485	13.8528	11.0132
DNAH17	19.5243	20.0805	21.7784	15.0874	17.3554	15.4944	18.3213	17.4699	24.6661	15.712	20.7257	17.6304	18.4976	21.3892	18.8817
SLC35G3	17.5648	14.4509	16.2765	13.9846	20.6743	16.5422	16.7887	17.5665	20.2559	15.4572	17.0599	18.9347	18.3799	16.2463	17.0599
FLJ32955	17.7045	16.6511	17.8129	18.0489	17.8241	20.4725	16.0134	15.566	17.8129	18.2478	17.6878	18.9925	19.8498	24.7858	16.1008
LOC100288966	6.57012	6.5427	6.00045	7.67571	7.13581	7.4596	6.48145	6.99866	9.30429	7.13581	7.01732	7.89121	7.13581	7.74785	7.7086
	16.5117	14.9636	17.8722	14.5912	18.3977	15.0547	16.4402	16.1237	15.9502	15.2279	15.3817	16.4402	17.1038	18.3888	15.5883
KIRREL3-AS3	19.5861	17.1562	20.4158	20.5893	22.6762	25.5758	18.8499	23.5643	26.1651	21.0169	19.8498	25.5547	23.1665	22.5607	22.5607
TMEM145	26.5114	23.3111	26.7619	25.2097	20.9315	22.3131	22.3172	25.2097	29.5992	23.0474	27.0163	28.5458	25.5021	25.2097	23.2662
C15orf32	18.2018	16.6139	20.9135	16.7646	16.2259	17.5112	16.013	18.4566	22.9309	17.1202	19.4243	16.7412	16.9469	18.4096	16.204
TSGA10IP	70.5438	66.716	98.6478	78.1523	78.8589	81.2696	76.0332	77.419	80.3939	61.8608	87.6689	77.419	67.88	74.7912	77.419
LINC00477	11.7842	11.5918	9.55146	10.7597	13.5946	13.6806	13.6839	11.3157	12.664	11.1662	11.1674	13.4876	11.7842	13.1328	11.7842
CCDC140	21.5907	19.929	16.6139	17.6818	23.5179	21.6529	18.7126	18.0927	23.015	21.1541	22.0564	17.197	19.4426	22.4928	19.7098
C17orf78	13.1748	16.1416	13.6225	11.8164	13.1184	12.4164	11.938	12.8647	13.2656	13.1184	14.5874	13.2121	13.5165	14.458	13.2121
TEKT5	32.4958	25.2487	28.6821	30.5468	39.1583	38.2195	32.7259	31.7955	39.0873	26.5625	35.7523	32.7259	32.7259	30.3145	31.8556
TEKT5	21.6682	18.7492	20.6015	26.2107	21.1541	26.5008	22.7561	24.2358	22.9583	24.2358	29.8677	27.4964	26.5671	24.2358	22.7166
KSR2	16.4402	23.0451	18.2943	21.8378	17.5389	23.5562	20.2106	22.2246	22.8818	15.8467	19.8498	19.8498	19.7059	22.6707	18.3766
PAX1	30.2549	29.87	26.4049	27.7758	32.5129	29.2104	23.472	23.4627	26.8522	30.4691	27.1914	26.7398	29.3487	24.8081	22.4789
TDH	45.2173	40.9226	47.6435	40.9226	37.3742	41.1425	36.7523	36.6736	40.9226	37.7551	52.254	46.0985	54.5365	40.8814	40.051
TDH	6.75085	8.11466	7.89833	7.1217	7.00758	7.20035	6.63321	8.39498	6.56627	7.04689	7.03504	6.93872	7.51328	7.67571	7.18504
LINC00615	7.68583	8.80051	9.15052	7.3225	8.80051	8.73628	8.1246	10.0371	8.90096	9.1876	8.80051	9.63365	8.80051	9.58908	8.80051
	33.6673	23.1352	34.983	38.3457	31.8313	37.8727	33.2896	34.1494	40.6386	54.9877	34.3969	34.3969	33.8331	27.6242	34.3969
SERPINA9	142.54	137.323	164.848	147.686	149.309	156.419	131.914	146.552	165.489	152.859	164.362	153.156	133.906	131.115	159.419
FBXL21	18.2073	16.3559	19.7792	18.7406	17.1766	20.294	18.7623	19.2356	23.8249	19.4434	21.4815	19.0856	19.5313	19.2356	19.3741
AKAP2	21.1715	22.9747	23.7491	24.8545	26.9792	22.6053	28.2574	24.7828	24.8545	21.6745	25.9371	22.1703	26.9792	27.0839	29.3665
MRGPRX4	28.9021	23.8042	34.095	32.6329	31.4107	32.5715	31.5194	31.0444	31.71	28.4489	31.5194	34.7655	32.4182	31.1831	32.8521
A2ML1	27.2104	21.5227	29.9642	26.3574	22.8137	24.3586	22.3049	31.0444	28.7251	26.0123	30.1348	30.4412	27.2787	30.2748	23.4561
CPO	35.8132	33.9505	46.3242	35.8132	35.5566	43.4813	31.4872	39.3801	38.8377	35.8132	18.8474	36.0113	29.9633	28.3595	35.039
GPR6	33.5293	35.1136	35.7038	33.5293	33.2805	33.5293	29.0416	35.5097	33.465	39.1376	34.7206	29.1038	34.6073	32.6558	33.8283
MDS2	35.3955	27.6685	30.0525	28.5941	33.6953	28.5358	29.9924	35.206	29.4852	23.3403	30.6378	34.6274	36.2491	30.972	28.5941
RQCD1	146.527	157.228	121.848	104.365	180.019	126.653	128.486	138.632	92.3786	150.645	201.752	142.219	190.43	155.124	158.715
GJD3	47.2061	49.9088	43.5867	39.7605	39.5947	38.8903	46.2344	43.0855	49.8471	55.9441	48.8675	49.8777	47.0467	47.641	47.0467
HOXC12	19.477	20.4725	29.0024	19.2356	18.307	20.4725	18.3534	19.2356	24.4039	16.3268	23.2438	24.8578	22.7669	23.5789	18.9828
VNN3	10.7036	13.9829	11.2747	11.1338	11.255	10.6632	9.28973	9.04315	11.0128	10.7036	11.0997	10.9866	9.73601	10.2287	12.3158
VNN3	18.197	16.6139	18.4962	16.9827	18.0373	19.036	16.3154	17.7436	20.0599	15.8256	23.2958	18.8506	20.6555	19.0445	17.2836
MYEOV2	33.978	22.7391	25.6833	29.3768	33.7433	30.5828	29.5912	33.7032	32.305	19.679	33.5938	36.318	32.7346	34.5996	35.9093
FERD3L	41.0028	29.5858	40.1929	42.155	43.2413	41.6803	35.3188	38.7064	44.9431	34.6711	46.4584	44.1316	45.1907	43.3677	42.155
DEFT1P	69.8191	64.0601	69.0191	84.4831	71.6848	70.3039	72.2908	69.8191	63.324	66.3674	69.8191	68.152	76.1946	65.8034	70.7194
LINC00314	12.8315	15.349	12.8785	16.9725	21.4982	16.4716	16.1495	15.6892	14.7995	10.7362	15.6892	13.6975	15.6892	16.6478	15.6892
DEFB104A	32.9137	28.8052	26.8862	29.3247	28.2646	31.0471	28.8792	33.0853	29.9131	30.4691	26.0081	32.9407	31.8655	31.2085	28.758
NLRP14	46.6083	36.9384	40.5171	47.0139	57.0255	49.1609	45.7013	45.4924	45.0109	47.7741	48.5957	52.8822	52.7519	49.7517	51.8297
DGKB	11.7532	10.3845	10.825	12.6321	13.2468	9.7428	11.7532	11.6484	11.5554	10.2659	13.6159	14.8597	11.7532	11.7532	11.7532
NLRP13	50.034	47.693	51.0842	47.7741	39.4112	47.5706	50.034	53.8419	52.2482	52.5313	52.4701	58.4801	44.5058	58.0962	41.9645
NLRP8	56.2198	49.2853	46.5804	46.4471	51.9808	49.814	46.6959	48.1013	49.7363	52.0507	47.9243	58.9764	52.0827	60.9746	57.0282
NLRP9	57.4884	48.0407	41.9136	48.0407	48.0407	56.1567	49.6116	44.6586	39.2521	43.1813	43.1109	45.5458	50.6698	52.3802	42.555
TAF5	122.329	130.704	94.509	101.015	108.73	122.163	104.311	124.561	100.774	111.19	82.7874	95.5656	99.9523	105.91	112.365
TAS1R2	20.1972	16.7013	20.4105	20.3938	22.8775	18.8968	16.3502	18.8968	18.144	21.0044	18.3122	18.5341	15.1302	21.0851	18.4971
ITGB1	1409.45	1777.84	366.466	204.641	1523.84	956.628	1062.67	944.686	255.785	1904.86	480.132	651.579	1495.68	622.075	2220.59
PCSK6	23.0373	21.0957	27.183	27.0423	26.615	22.3741	20.8533	24.6827	32.7901	28.3365	31.9709	24.6827	24.6827	25.2097	22.326
ZNF341	64.1553	60.2204	59.5828	49.75	73.0203	59.2209	56.6021	60.2204	66.8235	60.2204	62.3644	66.1631	58.903	64.0862	51.6954
JPH1	11.667	15.4857	14.6352	15.3559	14.3165	12.1136	12.9836	12.8732	14.2107	13.1064	15.0122	15.5646	12.7164	16.2728	13.6161
NLRP10	13.4862	12.2639	15.6568	13.3983	15.2055	15.6347	11.1537	13.3681	15.4097	17.6596	17.6079	15.5193	15.0518	13.8743	12.9319
RANGAP1	157.173	150.593	150.795	125.951	195.266	139.152	156.935	138.369	152.053	197.497	123.528	155.001	159.859	140.897	182.444
MBNL2	22.9058	25.0112	24.7394	29.8943	19.907	22.0885	21.5639	21.1968	28.4207	23.463	20.4954	21.1973	23.6608	21.7518	23.7995
KRT73	36.0249	23.0275	35.6687	33.769	34.2548	38.1199	36.2107	32.2776	35.1823	31.3128	35.7523	34.3969	32.3748	40.9617	37.3078
COX1	13634.3	13010	13262.5	11624.6	15626.6	13564.7	13406.8	13341.6	12875.6	13633	12014.6	11945.3	14540.6	12026.1	14787
KRT74	85.0214	69.8368	92.8541	80.9802	98.7315	92.651	93.909	90.155	88.9109	78.6165	94.1332	97.4856	91.3583	97.1407	89.0098
SLC29A2	68.4203	62.6731	72.4946	80.3523	75.4561	74.9126	71.619	69.434	61.2058	71.619	79.7685	79.8684	65.8766	75.408	75.3231
LMX1A	21.0941	20.524	24.1763	23.8249	16.4224	25.6035	22.9859	31.539	21.762	23.1953	26.9792	25.9284	23.8249	22.7678	25.721
CCDC125	34.6674	52.1366	70.172	40.0135	37.5702	38.3741	42.4801	41.4189	43.4035	47.5468	54.4305	42.947	44.065	50.2309	37.7437
GPR101	43.7068	46.9917	50.5651	48.9691	58.0526	48.9691	46.4668	43.3236	48.9691	42.1064	48.1727	51.5408	48.8467	55.3587	56.784
ILDR1	33.3799	25.1461	31.9856	30.8178	37.7955	33.3799	31.5594	33.9559	37.8538	30.4691	32.3417	36.2455	36.5055	34.2177	40.9565
	5.97056	6.65462	7.93529	6.38427	6.19869	6.9512	5.98695	6.01767	8.039	7.12974	6.16049	6.62218	6.38427	5.25566	6.35689
	11.0617	11.0617	14.6508	9.50893	9.32637	13.5361	10.8126	12.3059	11.3153	12.1929	12.3496	10.6271	10.3111	11.1988	10.2117
VN1R2	15.5067	14.8968	16.6139	16.3522	14.1065	14.3027	14.6695	14.4982	14.3444	21.7499	17.5333	15.4591	13.3163	19.7328	14.383
VN1R5	31.9079	23.032	24.9794	27.4508	31.9375	38.5492	27.8999	29.2233	26.9939	23.6647	25.5021	29.8857	32.979	34.3497	33.0585
ND2	11562.9	10042.5	9513.66	8200.19	13138.7	11150.7	11800.9	11022.5	10514.5	10524.9	8049.75	9976.68	10998	7791.02	11613.1
TAAR8	38.6206	38.1432	35.704	33.1433	41.7586	39.455	36.8128	39.4807	47.8303	39.5921	36.5502	48.4062	44.2865	53.304	42.4801
TAS2R39	18.0484	22.2806	21.8535	17.4604	19.3744	16.1375	22.2828	17.1558	16.7446	17.1465	21.5686	20.1646	15.3636	18.4832	16.7496
TAS2R38	31.7262	25.0507	31.7262	35.5644	32.961	32.3806	29.747	29.643	27.558	26.7936	28.4052	40.1157	32.8067	42.0283	28.473
TAS2R40	7.13581	7.37002	9.17046	8.94986	6.75897	7.39686	7.61313	7.71397	7.59304	9.43303	7.93452	8.4002	7.45667	8.76722	7.93452
TAS2R41	33.8093	27.9032	26.6914	28.2574	25.8759	28.2574	25.8219	28.2574	29.8242	24.2439	29.5287	33.715	26.7584	34.5951	31.4979
TMEM171	18.0061	15.436	17.12	18.9558	19.0118	18.5575	16.9052	16.4278	20.6015	19.6538	18.7453	18.362	19.5098	18.5038	21.025
VN1R4	26.2373	26.2373	29.9612	29.6786	28.0382	26.0534	25.706	24.3701	25.5682	21.5425	23.029	36.6473	26.2373	24.3237	27.2673
TAS2R50	12.6668	13.5839	10.6377	12.5271	12.9529	14.0927	12.27	14.0936	15.3351	12.9529	12.4746	12.5946	13.012	14.6751	12.1218
CD8B	48.3666	39.3618	45.3885	51.0638	57.7178	52.0282	48.7423	56.4125	62.3068	52.1987	50.1253	53.9732	52.8247	52.3381	55.613
MACROD2	12.7464	14.0214	12.8943	13.1857	13.7601	13.534	14.1881	14.0333	14.4578	14.239	16.5928	14.901	12.8899	15.095	15.2308
DDAH1	50.8271	37.5024	42.7324	49.5463	54.1511	53.5468	50.8271	49.941	53.7228	54.6492	48.3091	49.9979	50.4796	53.7454	60.3828
PIANP	70.9002	70.5524	67.5579	72.2584	68.1606	73.972	57.063	64.6765	87.0831	66.7631	70.9002	76.649	68.4885	75.0113	76.4194
ATP6	17279.7	16694.7	15830.4	15680.4	20039.2	18262.6	18210.3	17195.3	17003.6	16551.8	14742.5	15463.1	17285	14700.2	18145
HIST1H1T	34.2231	37.2429	38.5452	37.2429	31.8526	36.0647	31.8906	38.214	38.5796	51.1551	45.3219	40.4996	33.6316	39.0342	37.2429
COX2	15313.6	14195.6	15094.8	14448.2	17221.7	15516.8	15313.6	14973.2	15016.1	15910.1	12772.2	14290.2	15228.1	14563.5	15830.9
COX2	15524	14769.7	16013.2	14820.3	17440.9	15906.9	15607.4	15596.7	15718.6	16245.3	12744.5	14584.1	15301.4	14828.2	16045.8
CYGB	191.943	178.618	152.152	137.889	206.213	174.886	163.286	140.568	156.452	160.508	126.07	145.893	167.496	152.066	160.425
EFNA2	26.825	22.0572	20.6763	26.9887	23.3135	23.7695	22.7791	26.1556	30.3324	22.5754	29.4325	26.9887	24.8545	29.1986	28.2843
IFNE	10.8348	10.6635	7.29266	10.7519	11.1197	12.2434	10.0861	11.208	10.4116	11.9698	11.562	12.5262	11.4904	12.6168	12.5543
ND6	258.259	249.673	233.752	338.7	242.78	191.313	213.459	167.051	196.945	365.355	257.206	216.63	189.958	293.874	282.921
SPAG11A	8.1135	6.47843	7.80736	9.76584	10.5604	7.71832	8.31383	8.68275	8.31383	8.31383	9.26612	8.78587	7.69559	9.01478	8.31383
SREK1IP1	272.253	248.302	374.686	299.619	224.026	240.552	227.051	287.221	317.31	380.544	508.568	349.427	369.028	499.619	246.829
SPAG11A	62.0198	45.9045	36.4359	48.66	58.936	58.8125	60.019	60.5401	54.8777	35.3843	52.5711	73.1557	59.8932	59.513	65.1223
THRSP	109.886	83.52	81.7523	92.2502	109.039	130.352	110.948	109.289	113.534	99.1062	105.858	111.086	99.637	110.486	102.601
CXorf36	68.1661	49.1691	53.4974	69.8191	61.209	63.0197	55.1142	60.5875	65.4703	70.6857	75.7494	69.7462	70.3538	70.6871	65.4703
MAGEA10-MAGEA5	19.0779	23.1741	22.9859	22.9246	27.8648	22.9859	24.671	22.9859	25.8805	25.0663	25.9961	23.6315	24.2254	23.9017	21.6548
FBXL19-AS1	56.9719	52.6322	51.5835	56.1874	56.0229	54.994	52.5065	57.2885	56.4807	54.994	56.3388	59.6717	55.6124	54.4779	60.5869
POLE4	241.054	226.866	203.671	229.259	219.668	209.761	219.167	197.725	217.375	253.931	396.286	302.21	281.176	402.686	225.655
ND3	19173.6	17463.2	18408.2	18057.7	20757.2	18802.8	17764.4	18253.6	17945.3	18226.5	17157.7	16943.6	18373.2	16429.8	17769.3
PDZK1IP1	51.5866	54.7791	55.7562	62.0083	62.489	62.0083	59.8274	68.0537	58.3071	65.0615	83.683	54.6073	62.0083	67.754	73.8823
FAM27E2	61.962	46.2546	69.0191	58.5307	67.5626	62.9599	60.3217	57.5061	64.4706	49.4989	66.8192	73.8086	64.6777	63.9231	69.006
BCRP3	92.0856	71.894	90.8856	89.8562	83.6889	80.2727	92.6586	88.219	93.8244	120.454	92.0856	109.081	105.837	87.4918	106.819
BCRP3	99.3523	88.5585	112.773	95.7091	94.4252	92.4777	90.7506	92.4596	109.772	120.23	102.486	106.886	116.272	108.984	106.045
TAL2	29.7825	31.7262	26.6556	37.5857	36.4905	31.9975	32.9727	31.7262	32.7826	24.1243	28.1276	31.7262	26.7604	31.7262	31.3093
INSL3	43.9749	48.0065	52.8699	42.6329	44.8408	40.3726	44.9065	42.9389	49.7502	56.5832	51.8721	57.6667	51.0914	54.2909	57.6667
SYCP3	19.1695	18.6505	22.0247	22.7074	19.1118	24.6359	18.3646	18.6505	19.6318	17.4262	16.1392	18.6505	17.1798	17.875	18.6505
TMIE	82.6323	68.9185	68.0658	79.7466	91.7888	96.5648	79.7786	83.6683	83.619	72.3489	76.0888	82.6323	79.804	83.9039	89.5682
TMIE	40.3504	45.8172	61.0496	50.2261	58.7521	49.7536	43.8126	54.1674	44.1978	35.8761	41.0108	45.4647	36.6374	53.1593	44.1872
MUCL1	27.7509	37.3565	28.4866	20.3756	27.8195	25.043	24.5417	31.46	26.2635	31.7262	34.0292	26.2635	26.2096	26.2635	22.0647
ATL2	60.1995	93.9227	42.8693	35.07	100.463	54.0668	63.7004	61.6411	35.312	64.9353	48.3861	36.1201	62.8988	44.396	60.8819
ABCA13	5.5993	6.59842	6.51668	6.15681	5.98117	5.23396	5.68953	6.52275	6.42624	6.14586	5.91634	7.30455	6.10892	6.10892	6.11959
ABCA13	5.90742	6.58322	7.63918	6.1745	6.58322	6.58322	7.05006	5.8594	7.31303	6.89599	6.47026	6.31343	6.89548	6.58322	6.58322
BACH1	9.07892	7.93568	9.88053	9.57546	10.4538	9.5672	10.4719	9.42494	9.61848	10.3004	9.75536	11.6301	9.04185	10.0639	10.0441
LINC00189	16.1558	13.0946	17.7474	10.8293	21.2738	12.8157	13.0943	10.0441	13.778	13.8366	15.4442	13.8366	16.4181	22.9126	13.736
KLHL35	89.2376	85.1772	112.686	127.094	104.959	104.152	88.7236	127.619	96.1173	97.5358	104.152	110.345	104.819	101.262	110.175
ZNF354B	50.2319	45.3302	58.4878	56.1439	45.7639	41.4288	49.3522	53.4673	62.6949	36.3149	55.5218	36.5725	48.903	48.903	37.8321
FOXC1	757.625	764.458	1022.74	1137.02	775.323	1191.62	937.497	865.769	1084.44	752.225	417.413	931.086	493.856	782.219	710.959
FLJ25694	18.9516	24.6529	19.3345	28.7015	23.4993	23.9182	24.2222	32.6722	26.1009	20.9781	23.9182	24.5832	28.4169	25.5897	20.3746
TRIM43	36.783	26.002	35.2089	32.4416	41.4302	38.3613	36.2546	34.6208	31.2905	33.4116	32.1892	38.9485	37.983	36.2381	42.4667
TRIM43	15.3351	15.0594	19.5825	14.6632	15.0333	14.0216	13.7983	15.3351	14.4524	15.478	17.6078	18.7468	15.5549	18.6996	15.986
TRIM42	13.6518	12.9178	14.4914	12.1834	14.0395	12.3618	14.0395	15.0722	17.4846	14.5411	14.0395	15.2349	12.3158	16.0744	14.0395
FSIP1	11.496	11.9765	11.5629	14.3386	11.7445	11.8112	12.364	13.8198	11.3535	10.7362	14.0393	12.5212	14.7163	15.2258	12.197
MGC15705	18.9516	18.4213	23.838	22.9766	23.6143	20.8426	18.8968	19.2296	22.3878	22.2828	27.3677	22.092	18.659	23.6332	21.8874
FAM98B	5.84961	6.73486	6.31938	6.58322	6.68402	6.0199	6.2606	6.02569	5.79098	7.67519	6.79195	6.31938	5.98683	6.47317	6.31938
EFCAB13	16.7722	17.7787	11.0518	16.6256	22.3054	18.3454	16.9372	19.2259	17.9271	15.5422	23.1536	20.8423	20.9311	23.5587	14.4242
EFCAB13	9.48734	12.6341	8.6559	10.844	11.1586	10.433	10.7772	10.7772	8.99329	14.3754	15.2625	10.7772	10.2655	10.9728	12.5442
FAM71B	74.3677	62.0988	90.5588	87.4132	90.5747	78.419	77.4073	80.0665	75.4529	67.5375	91.2258	78.2401	62.9482	74.6697	89.2856
C10orf107	18.5884	10.4169	11.7712	16.0804	12.9752	14.5062	15.1285	16.3958	16.7427	10.2228	20.73	11.0148	12.7164	11.3276	9.38164
LOC101929373	25.6084	30.316	22.7674	27.3939	26.2707	22.7727	26.0015	24.9874	27.2743	23.484	37.163	29.9231	27.5839	35.8831	27.6541
WEE2-AS1	34.6206	39.9665	29.2939	32.609	32.5654	36.4624	38.2921	33.4464	30.5149	28.7092	38.4043	38.0851	33.5996	33.3499	28.8746
TCTEX1D1	38.1067	28.6519	45.5089	45.3889	42.4379	39.7874	36.6637	42.6794	44.1632	60.1838	53.7464	48.4338	56.356	59.1623	57.0781
TMCO5A	10.82	10.0286	8.69668	12.3689	11.0362	9.64477	10.6772	11.0699	9.30429	9.01478	10.6772	12.5642	11.2469	12.7094	10.6772
TMCO5A	27.6656	26.6742	26.8792	29.6148	35.1818	29.1602	29.0204	27.5658	29.6148	32.7511	28.5077	32.463	29.6148	30.1791	36.3126
PPARGC1B	74.1831	63.452	88.2871	88.926	89.0344	93.5618	79.5552	69.9909	88.3523	101.893	89.3517	68.8891	68.0965	98.019	69.5883
XKR6	41.6795	52.4601	45.0554	49.6906	26.9351	45.4453	45.6325	38.5691	42.9885	47.2377	35.5503	41.964	39.8123	33.4261	35.723
TSGA13	36.7429	26.2147	30.7053	38.2279	43.2952	36.9743	35.4228	33.2934	35.2588	28.2529	30.8581	38.54	36.4029	35.2588	35.5561
C9orf163	90.9658	82.4035	103.697	98.5523	109.704	114.285	93.4242	96.9663	107.936	99.3717	92.8702	105.145	98.8162	98.1846	103.674
SYNE3	69.3721	69.3721	89.7707	59.1533	71.2068	67.6666	67.7736	65.3903	69.3721	64.317	74.5152	75.2857	59.2847	69.8584	69.3721
CCDC141	58.4705	93.2565	72.3183	78.396	51.4166	78.6319	62.3044	98.7742	59.2876	24.5776	46.5804	57.6073	20.5594	59.7806	50.0319
HDX	19.6183	21.0957	28.0638	23.4155	23.7518	19.4593	17.722	21.6585	14.8656	21.0957	30.5349	19.0133	21.7164	29.9809	18.8604
CDYL2	81.8164	56.0229	72.1508	74.3862	82.6353	79.49	74.3919	83.7975	93.5223	83.1344	92.5066	99.2499	97.7243	79.5245	98.427
C18orf54	8.29618	8.98152	7.65586	9.51283	9.90543	8.32288	8.89832	9.74905	9.2231	9.71776	9.41624	8.23243	8.16839	9.63206	9.72634
C18orf54	8.95745	9.48001	9.02615	10.9503	10.1058	12.7434	10.0673	10.0815	9.10058	11.2199	9.94598	9.97899	11.0275	10.4048	10.0815
SYT14	7.25583	7.62598	7.72399	7.98732	6.7882	8.37993	7.31009	7.21562	6.3168	8.58795	7.08948	8.3064	7.7821	7.49185	7.86894
CDC20B	10.6042	11.195	12.5834	11.2814	13.4937	10.4442	10.8455	12.5527	11.1149	11.7748	11.2113	11.7129	12.6234	11.7129	11.9885
TECTB	96.7211	101.462	90.2397	92.7341	113.952	96.6982	90.1677	93.819	101.301	102.086	89.5494	91.5156	100.145	91.88	103.114
VWA3A	154.845	97.219	106.067	171.256	181.809	143.368	170.387	126.81	144.959	99.8112	125.544	153.271	173.509	133.552	156.886
LINC00896	53.9585	54.1102	60.8386	54.2732	57.0304	54.1706	57.923	67.3308	56.2892	61.4229	58.4878	64.6591	65.3862	56.531	54.8156
HUS1B	86.7919	72.068	67.3178	95.3614	93.5897	94.3576	79.419	84.8155	111.089	70.0752	87.472	86.2834	100.008	91.2856	116.105
HUS1B	14.8638	13.1797	16.2311	14.5139	15.0412	16.7284	17.1031	16.6362	15.0616	21.6018	16.1305	18.1189	16.6362	19.5392	16.7153
NPB	141.21	135.219	185.1	141.21	137.471	151.77	135.932	141.21	165.319	139.206	128.201	157.316	135.642	148.94	139.877
CCDC34	24.491	24.2907	22.4528	18.9258	23.6844	19.679	18.0017	18.9098	17.5946	18.5887	15.5396	19.5825	17.2872	18.1803	17.5922
LRCH3	65.8036	87.1856	45.7242	47.3528	70.1563	44.5327	75.678	60.4919	41.5142	66.1212	48.4736	46.1831	59.7546	41.033	69.7524
INTS4	20.9017	21.0957	29.0528	19.4914	24.602	21.9341	19.4426	21.5431	22.5932	21.6388	20.0362	27.1232	22.0172	19.1144	19.4821
ENAH	49.3854	44.4272	62.0459	44.7597	47.1804	56.7125	40.9885	43.6327	42.4942	67.5151	41.033	47.113	55.2977	38.7318	50.5013
STK35	17.7574	16.2123	16.5108	23.9191	22.8475	20.5537	20.6502	18.5634	17.2638	22.066	21.5565	19.563	22.0554	19.0342	19.5825
LRRIQ3	18.9998	19.7777	18.8004	21.7695	18.113	16.4802	15.3817	19.4751	24.5425	15.5016	20.7027	18.8317	19.9473	22.7975	19.9664
KLC4	28.7633	30.0428	25.1499	25.5158	27.5	28.1276	29.6827	25.2772	34.3787	35.9949	25.5021	23.3193	25.4667	35.5159	28.1276
TIPRL	151.625	127.85	232.515	177.257	123.022	106.605	77.7514	115.552	128.909	147.517	263.483	166.693	163.466	315.645	141.639
ITGB1	3208.59	3285.7	1057.38	686.482	3089.57	2257.75	2371.31	2159.59	882.567	3965.89	1571.63	1999.26	3334.45	1941.66	4599.02
VKORC1L1	44.792	36.3944	39.8371	46.7633	54.9618	40.1538	42.4801	41.8426	38.9479	55.294	44.792	33.0585	39.6446	53.8075	48.6597
PRF1	82.7559	93.7829	85.7021	83.6971	101.513	78.5523	96.9523	80.6131	94.9095	139.153	111.489	136.32	143.886	102.323	133.147
FBXL14	34.5414	27.3641	38.2024	24.6685	37.5199	39.6551	28.1599	32.6738	25.6248	21.7296	20.4697	25.2763	19.391	20.6034	22.7446
FBXL14	108.723	100.028	86.3953	99.4891	119.282	155.92	96.3824	96.7523	83.7394	73.1187	62.2722	76.023	60.8122	61.2053	67.9727
PPIL6	93.6718	75.5922	99.3751	110.732	81.3523	65.5995	70.6335	79.819	56.4756	72.9842	70.6335	64.8278	52.3796	65.465	53.9585
SP1	125.353	185.108	26.2783	32.4818	160.89	40.3968	88.5691	65.0769	27.2515	112.181	32.3979	31.7189	75.2857	29.6224	135.514
C18orf25	36.505	25.1889	28.4228	30.7856	35.4829	40.1341	37.5592	30.1252	37.0125	26.5573	36.5825	36.6638	37.1896	38.8062	39.8648
METTL6	47.2535	46.8002	54.8432	53.1955	52.8264	52.2282	55.3266	47.6249	56.0252	50.7411	53.702	52.2635	56.02	52.8264	55.8826
METTL6	99.7107	130.416	128.154	103.286	101.686	92.7991	96.2973	109.299	93.1116	124.117	133.25	102.745	126.574	119.608	117.535
SGOL1	21.362	23.0451	27.5668	23.1879	22.939	22.0564	19.653	21.3581	19.9942	28.9719	24.6133	25.6384	22.6542	19.3951	22.2974
B3GALNT2	17.2629	10.7311	13.385	12.0784	17.0437	14.3386	15.5319	13.5989	12.9083	15.5319	15.4591	14.8332	19.8498	11.1655	19.4745
CBR4	178.093	184.446	254.507	290.694	158.016	170.642	241.757	202.664	190.661	196.524	180.213	103.866	157.354	102.281	122.846
PIK3C2A	140.69	181.552	54.6242	30.4033	215.042	76.6218	118.92	93.019	35.9824	158.783	45.6075	60.8827	107.466	43.2096	213.702
NLRX1	143.178	162.486	160.886	132.445	170.895	155.353	150.732	153.002	139.895	160.474	132.283	153.002	143.219	154.625	155.083
ZNF569	120.422	119.671	133.683	113.985	101.135	120.29	93.0856	126.632	94.318	92.6092	98.8877	92.9458	100.242	113.438	104.016
CCSAP	7.12027	8.53136	5.83255	8.81459	8.53136	8.49247	7.92079	8.57699	7.1392	8.67715	8.55314	7.70173	8.05655	9.32376	9.99896
CCSAP	7.03356	11.0711	9.17046	7.17773	9.16277	9.40146	9.18573	7.92223	7.94657	6.4476	7.86279	8.44904	7.69604	7.88665	8.80314
DUSP18	86.1119	101.133	67.2631	68.701	82.285	80.1814	80.1814	81.5543	81.0619	81.8954	73.7886	80.1814	88.6393	68.2704	88.639
ZNF697	46.3745	36.5968	51.5904	53.4926	51.3723	53.6739	52.6971	43.4176	53.7954	45.0787	59.9825	52.8101	46.3874	51.5904	57.8278
ZNF791	713.086	706.504	1059.34	918.421	626.807	788.761	864.301	736.928	1059.32	591.304	728.337	781.862	648.341	781.115	535.434
ZNF791	735.654	604.835	982.692	975.019	608.991	774.811	797.399	738.159	982.971	584.251	777.749	727.747	610.334	758.098	556.505
CHRM3	24.3878	21.4279	25.2889	31.5955	22.9053	24.1675	26.3255	27.1478	23.3217	27.416	24.5402	23.4557	26.5532	24.3421	29.8653
HTRA4	30.5564	33.1044	28.5873	23.8249	21.331	22.3528	29.4311	29.6734	46.9348	59.0048	123.086	47.1414	49.807	109.352	45.9233
LINC00525	14.2176	14.9581	15.8316	14.6921	13.5946	12.6723	13.2903	15.6712	17.6707	13.5325	15.8316	21.6317	24.2358	23.9876	20.3122
PRPF38A	295.447	361.952	282.762	245.777	343.486	266.044	302.269	294.773	241.406	283.127	364.268	260.697	346.552	304.859	282.605
FAM218A	18.3723	28.2574	16.6139	18.9484	18.8968	18.8968	20.3378	21.2241	21.5114	21.011	17.2529	18.8968	18.8968	18.8968	15.3925
FAM218A	29.2433	29.0765	20.622	27.0423	27.661	26.2635	28.2019	38.7798	25.2367	26.2635	20.6544	24.4092	25.0986	27.0647	26.6946
RHEBL1	111.881	116.889	129.047	129.266	111.384	108.819	104.552	118.541	140.7	108.952	163.766	124.542	120.099	151.307	95.8962
FAM195A	158.686	149.319	206.696	171.091	121.884	149.229	137.662	140.019	226.619	185.337	326.111	187.609	190.173	244.263	148.097
KCTD7	55.6895	63.7687	43.8009	43.52	68.4882	49.8283	74.3021	59.2209	45.9431	57.4109	34.4133	49.9606	56.6251	48.9025	60.8678
ZNF548	340.619	383.413	327.962	272.969	370.505	329.911	340.902	344.565	314.385	310.286	304.733	333.262	349.352	326.597	359.093
ZNF548	80.7674	87.2161	67.6858	75.756	71.5524	64.6701	74.3691	78.4398	67.2733	63.1856	73.9477	67.4065	58.1025	78.3811	68.1105
AMER2	58.8066	74.7159	82.2269	66.3526	58.3544	63.4847	58.5697	78.1834	64.2735	57.5833	58.3231	66.5699	57.289	64.2735	67.7822
RNF152	14.4912	12.0244	15.6676	15.0922	14.0395	17.319	13.5946	14.0199	16.1042	16.6597	15.27	15.7126	15.3148	16.0514	15.3148
RNF152	14.7839	16.6408	21.7784	16.355	17.4568	18.0744	15.4472	16.4336	19.5883	18.0396	18.2172	22.2529	16.4626	19.0008	17.3727
GPR97	17.6556	17.7666	19.4228	18.545	22.806	22.1631	22.9206	22.806	21.3578	23.1534	25.2031	29.1622	21.438	26.6046	24.3157
ZNF644	73.6741	96.0224	19.6851	14.268	80.3523	30.4371	39.0087	38.6316	22.1072	68.4783	18.0122	20.6559	38.9836	20.2604	78.9159
TBC1D32	20.6063	24.992	50.6627	22.6102	22.4884	22.8016	21.1449	28.0538	17.147	17.9271	23.327	24.3709	22.8016	31.3342	15.9919
B4GALNT3	47.6382	54.1146	49.1143	50.612	59.1005	52.7602	47.8556	39.3726	77.0459	59.8995	43.8354	47.5818	54.633	53.9978	53.226
LRRC43	171.834	183.848	190.552	190.533	170.944	175.824	167.325	187.065	176.576	233.559	169.254	209.555	184.551	191.204	184.093
LRRC43	29.6836	28.0722	38.4671	30.9982	24.6977	33.984	28.246	29.6527	37.6911	24.755	31.3474	27.6531	29.6527	29.6527	29.6527
LRRC43	86.0416	93.219	94.1126	93.219	85.0427	103.097	85.0427	98.1095	86.1523	106.765	83.9109	97.7568	85.2719	95.7707	91.7981
CEP89	134.443	89.5421	156.708	133.141	100.819	139.099	101.024	110.862	152.992	123.635	105.649	126.273	141.644	119.98	106.551
AK7	17.2543	17.9931	25.0486	21.8608	22.8812	19.3015	19.2511	18.5	16.8727	14.4484	18.9516	20.5935	18.8968	19.2511	20.8196
ZFC3H1	8.69673	8.80977	10.1173	7.29685	8.18693	10.0673	8.31383	8.94656	12.4265	9.20174	9.47547	9.91987	7.50396	9.9689	9.03181
IRAK2	7.7621	7.01171	7.44489	7.00524	9.0075	8.66273	7.85715	8.42836	6.99064	7.10521	9.26706	9.58929	10.1204	7.70145	8.24843
IRAK2	68.3135	49.1414	75.3523	76.5532	63.9946	76.0012	65.2123	63.3463	65.002	62.8197	79.14	79.5523	72.2558	61.3996	68.1732
LINC00337	47.1443	25.3283	36.8871	44.6594	52.0447	52.2282	41.4578	45.3698	41.3253	39.1547	47.4153	48.6744	47.2104	51.6265	52.8039
METTL21A	172.039	195.742	189.552	166.879	178.29	220.936	151.572	210.119	156.351	172.045	166.571	167.525	176.747	143.908	144.423
OTOGL	15.9207	13.836	19.8767	13.836	14.8785	11.8938	23.7586	15.2672	13.0928	12.7932	11.9584	13.836	9.90282	13.5073	11.3803
MGC16025	22.147	18.0908	22.9317	22.9214	19.9013	23.43	21.4821	22.8492	18.6926	21.5221	25.5924	20.1505	22.4775	22.147	20.0275
FAM76B	61.4464	74.019	30.7818	28.6884	61.3379	32.7867	46.2257	31.7894	13.6049	46.551	24.7749	21.0228	35.9562	27.3685	56.3268
FAM76B	16.4892	21.9478	14.6645	12.4135	24.5507	21.5924	18.9077	19.2356	18.6926	16.1379	23.1575	13.2521	18.522	19.8131	20.3766
SPATA25	58.621	34.1384	39.8948	59.8493	62.5843	63.9954	63.0031	52.4481	51.8477	38.6177	62.8197	63.6283	60.5703	57.9016	58.621
NXNL1	97.5953	107.477	116.152	107.634	94.4022	101.172	85.8042	93.019	135.082	132.745	90.3868	109.415	90.6672	107.819	91.7665
GLIS3-AS1	48.3988	59.7209	37.7819	53.9135	47.2658	53.6247	44.0753	40.4268	53.6247	49.4241	54.6909	60.3184	51.9835	63.9457	56.5848
IQCG	34.5587	37.5525	35.7523	37.6964	40.1726	39.665	34.3195	33.1255	44.5949	24.7841	38.8525	44.0863	37.6964	37.9383	39.7376
MCM9	12.9035	18.0102	15.4726	14.5739	18.4728	14.767	14.5739	15.2175	14.5739	12.682	13.736	14.4396	13.3164	11.6136	15.4816
PRR14L	42.8759	38.4604	41.1865	44.1316	39.7203	42.8343	38.0851	40.9673	49.5973	48.8477	47.1213	40.9673	39.0685	34.7933	39.5951
AJUBA	75.0507	82.8351	68.0175	70.4804	90.9165	66.6362	76.6873	78.225	56.0341	91.9376	52.6909	81.6469	98.4856	72.4774	107.125
KLHL32	6.7421	8.29131	7.43038	7.39464	7.67807	7.89113	6.93872	7.8758	7.38212	6.65559	6.77792	7.48863	7.20929	7.15578	7.09237
DCBLD1	83.5845	90.6155	78.1704	65.1527	91.7266	82.4974	75.4794	84.4114	69.7698	130.009	92.24	97.202	112.428	108.952	101.895
SLAMF9	34.1329	29.7763	37.0462	34.4968	30.2879	35.9648	32.4628	33.7032	37.2916	36.5748	64.0862	38.6922	40.9654	49.3263	43.9147
SLAMF9	89.4207	81.3225	95.122	89.3828	85.3272	96.9125	79.3293	90.7618	76.5505	100.195	192.926	109.818	124.286	110.01	129.098
GK5	18.9402	17.3942	15.9409	16.6004	15.9409	14.9068	16.635	22.8744	19.1803	16.9794	14.487	13.6768	14.8249	12.5495	15.4775
FLJ31715	63.2213	52.2951	57.2885	54.7575	65.3527	52.2584	53.2608	64.073	66.6092	67.2936	60.6545	58.6877	63.9375	58.6877	58.1645
UBE2U	5.67247	5.80335	6.09393	7.63805	6.35029	6.3023	7.24712	7.23496	7.08571	6.58322	6.79195	6.83349	7.34511	6.82981	6.58322
WBSCR27	77.6072	68.4693	116.445	85.981	69.7524	61.031	58.992	84.1437	70.2487	102.297	76.8231	76.4151	68.8169	73.0857	87.9265
LINC00638	73.8755	65.0286	78.6514	73.9906	77.859	73.9906	74.0191	65.8093	87.9273	79.169	68.3586	84.8856	80.3137	67.5525	68.8541
ZC3HAV1L	7.67571	8.68501	9.11366	7.67571	6.87048	7.36985	8.13041	7.67571	7.22754	8.42565	8.07569	7.67571	7.28409	7.10908	8.23151
RASGEF1B	15.3351	18.1943	16.0523	13.5778	15.0246	12.7269	13.5946	12.917	17.5668	19.7169	21.368	16.0523	15.1534	16.0523	16.1895
C11orf45	53.0264	54.1474	47.2576	50.0811	56.7036	37.8098	38.9537	62.8197	59.2233	52.5361	90.5205	78.7916	64.4564	57.4628	68.8858
C21orf58	21.1846	19.9996	22.5219	23.8249	19.9996	28.1411	19.9996	19.9996	18.5292	19.9495	14.4578	19.9996	15.9288	20.7435	18.569
KIAA1109	7.77896	8.92994	8.93924	7.98335	8.42591	6.99689	6.44424	8.13477	6.05463	6.86294	6.80956	7.72533	6.21093	7.43716	8.05436
KIAA1109	23.6358	20.5472	16.9598	21.8378	28.3115	23.8439	19.1917	22.4942	22.2288	22.7767	21.2878	22.3183	20.2103	19.4404	25.0746
STOML3	12.3893	14.3386	13.6915	12.885	11.0481	12.2787	12.4863	10.9469	10.5453	10.5853	12.3893	13.6652	12.3893	13.1882	12.3158
LINC01105	21.938	21.2879	20.8874	18.0609	24.854	21.85	18.3646	21.1938	22.5373	21.2879	21.2879	22.119	21.2879	20.4144	18.4459
LINC01105	9.69213	13.1499	9.20055	10.0228	7.95144	10.8253	10.3498	9.72634	9.02299	11.2992	10.7036	8.78156	10.0441	12.2169	9.14666
FBXL13	30.046	32.9665	32.8392	29.2939	25.681	21.8785	29.2197	27.1763	28.1105	37.7029	34.2832	33.8914	31.1981	33.3864	32.4925
FAM227B	12.9953	10.555	8.75876	9.51416	12.2442	11.9594	11.0564	12.8722	11.0262	9.65847	10.0673	11.3546	11.0262	10.8713	11.0262
DTD2	38.6364	34.859	30.0667	19.9714	44.3824	30.6215	27.9024	33.1628	29.1321	36.9787	46.3684	27.6712	51.5396	45.5087	41.8214
SOX3	63.2025	63.1158	71.2467	69.2821	75.652	66.7065	67.2192	69.9027	61.6428	68.8858	84.3881	76.9086	77.6857	65.8346	68.8858
SPATA32	187.711	185.769	166.292	178.24	185.352	169.947	155.992	173.991	167.564	220.029	155.695	178.24	180.937	165.952	189.326
SPATA32	51.1074	54.1297	65.7817	60.4464	56.3437	60.4464	50.7285	62.0411	65.0056	50.2985	65.8756	72.6308	55.8121	66.4192	60.4464
C3orf49	40.5605	35.7185	42.2941	45.3885	48.9269	40.4661	39.9598	40.9679	46.9136	40.4666	48.611	37.9445	39.4282	40.9679	42.758
NKX2-3	12.4776	11.5747	17.3342	14.5536	13.0803	14.7266	14.0395	14.0395	14.0395	12.3066	18.217	15.9561	14.4593	13.7108	12.0949
TMEM252	44.6505	32.6163	34.4629	39.4704	42.7683	42.8492	38.2625	35.788	42.9339	39.4704	37.7805	39.5239	40.5565	39.3449	46.629
KIAA1524	7.17985	9.97469	8.75876	8.61073	7.32946	8.71917	7.32788	7.92223	8.08607	6.75875	8.95269	7.2272	8.39177	8.9619	7.01711
FAM222A-AS1	20.7907	15.2627	11.4044	14.5024	17.9919	20.6558	16.5847	19.8498	17.3514	13.562	17.6097	16.9405	14.7819	17.3514	15.4951
TLE6	65.4816	48.323	50.3252	64.0195	76.149	78.1283	67.6977	57.7293	64.3953	58.6359	77.7947	80.903	68.5716	73.3911	88.1449
TLE6	32.7314	36.5756	30.92	32.7314	37.119	29.1079	30.5692	32.0658	31.8546	38.1843	32.7314	33.6738	32.7314	39.4233	34.3082
TCEANC	91.8165	99.7004	86.4989	97.7886	84.2658	83.9252	68.7525	81.8112	76.3652	85.9664	97.0554	73.3218	76.7039	93.618	66.4318
LOC102725315	10.5792	7.92525	12.383	10.329	11.0617	11.0218	11.0387	13.2337	12.2518	10.5463	11.0387	12.6103	8.96831	11.0387	12.8822
LOC102725315	53.2103	42.3148	51.9619	46.8736	51.7528	52.2282	47.6331	54.9663	52.0949	57.2415	53.0424	52.0949	53.0771	56.7359	61.0867
HECTD4	17.9432	19.3536	24.1763	18.7138	17.6574	18.7838	21.3725	17.2263	25.0862	20.5113	20.4845	22.1661	20.4845	28.2574	17.2462
RTP1	11.2842	7.87022	12.3801	9.64056	9.3611	10.3594	8.53136	9.4744	9.26563	8.56782	12.3496	10.9274	9.92789	9.64056	9.64056
RTP1	24.1763	23.9775	18.2246	21.1272	28.2574	29.0371	21.2896	20.6015	22.291	21.548	25.005	25.7618	25.6081	25.2524	30.5662
PRR35	105.707	96.0856	102.515	103.319	109.465	108.394	98.6021	104.974	102.92	105.093	100.842	121.078	123.851	88.1458	108.915
NXPE1	33.6617	31.0444	32.8573	29.9143	35.261	31.2053	26.7478	29.2109	32.9457	31.0444	34.0727	30.7123	27.6974	32.305	28.3215
CYP1B1-AS1	51.4464	64.1254	51.8224	68.1258	54.4598	49.0316	48.7683	66.3451	33.1229	42.6967	35.8306	36.1892	40.4301	35.6857	38.8553
MAGEA2	12.5901	10.1827	11.032	12.4984	12.3369	13.8709	12.8149	13.714	13.2717	12.1165	13.5017	16.11	13.8528	13.0391	13.2717
APOBEC3D	90.9108	84.7891	91.9683	89.8185	92.0856	92.0856	91.1074	81.6803	91.5544	101.371	115.165	105.405	92.0856	105.155	91.1716
LINC00315	75.5391	74.129	91.5183	64.8686	69.1034	75.903	72.8517	74.129	67.6858	81.2747	85.9402	71.9453	74.129	81.6856	74.2206
COL6A5	11.5413	11.2937	14.5432	11.6099	11.6298	10.6974	11.6298	9.84853	10.0197	12.0074	13.392	11.6099	11.9118	12.8021	11.8209
COL6A5	13.5368	15.0393	15.0095	12.9301	14.0187	16.9227	14.1479	13.5858	12.3525	14.2176	14.0187	14.0187	12.8752	13.5292	13.312
PGAM5	42.2351	42.4907	41.1635	43.2866	44.4181	43.4363	48.8137	44.0687	42.4907	42.9087	44.3516	47.1638	49.9062	45.4091	49.3293
C4orf45	17.8988	15.8316	21.7784	18.4043	16.8573	19.3353	16.0865	20.7538	17.5015	20.5189	18.4898	17.8988	16.5993	17.2313	17.3785
CCDC149	71.4817	72.3909	63.4701	75.9961	82.9523	73.7736	87.0505	80.1699	80.8856	95.703	80.8856	83.2342	78.5885	91.5578	79.4714
CCDC149	78.8857	53.2229	58.9368	64.0195	62.9023	71.0037	70.0172	67.3117	56.2437	60.8703	70.5104	78.9563	75.0154	72.2672	68.3618
BEND2	14.5157	12.8856	18.3152	13.286	13.0533	14.0684	12.7449	13.3436	15.5695	14.6011	14.0684	15.3417	15.9143	14.5328	13.6005
C10orf67	150.352	166.943	176.892	172.192	163.308	168.316	149.714	174.556	174.331	219.728	172.192	206.119	172.192	173.833	172.192
C10orf67	47.9074	35.6283	41.2235	40.8345	50.0025	50.2319	39.4015	51.8954	43.2981	51.098	48.6686	57.0839	54.4135	54.0091	45.6706
C10orf67	135.973	114.335	119.77	158.985	145.697	146.86	140.886	144.219	162.098	144.219	139.357	160.996	136.824	141.818	144.219
SPERT	53.3715	50.1014	41.1635	50.2041	46.6434	50.1014	47.3391	44.4417	43.7751	62.9955	57.3166	55.8471	44.9195	51.9555	48.6727
SPERT	62.2151	47.4083	57.3255	67.4854	67.9525	75.0671	79.7237	65.9241	67.7669	58.0103	73.419	70.5832	82.8158	67.6765	67.6765
CCDC26	7.65215	8.51518	8.90972	7.67518	7.71084	6.89023	7.72608	6.70118	7.33332	8.7669	7.61547	9.25599	7.23541	9.88948	7.10521
C21orf88	23.2946	26.2147	20.8751	23.2946	26.3787	24.449	20.9176	20.6694	25.2759	17.1087	26.5745	22.527	22.4773	21.0492	26.961
SPIC	9.22274	10.684	9.80831	8.5629	9.72634	11.0834	9.66746	8.47597	10.5264	11.6377	10.0761	9.66746	9.72634	10.9959	9.68681
VPS13B	14.4414	11.8879	12.9263	11.9136	15.0434	16.284	13.5946	13.5946	13.4772	10.9765	13.6938	14.0853	12.6402	14.4438	16.7921
P2RY10	22.8551	18.7096	19.279	21.6464	26.1716	25.668	17.8443	21.2369	34.0249	30.4606	33.4997	28.0243	31.0444	29.2939	41.1997
IGSF22	92.3906	103.497	104.322	102.086	87.4521	102.327	81.893	83.6387	118.36	99.2228	108.828	110.669	102.086	117.848	103.657
ZBTB3	168.019	168.019	230.673	241.433	168.019	205.613	157.619	158.67	173.705	160.391	168.019	172.393	141.222	176.475	133.846
TPH1	18.6926	16.0373	17.1857	20.0923	18.4407	18.8968	16.9389	17.2872	20.9626	20.2377	20.7548	18.9612	19.691	18.6926	17.9271
DCST1	46.67	46.3843	41.5275	36.3929	45.2614	42.4894	39.5879	46.5505	48.4967	54.5162	43.3445	52.3724	46.4604	41.7978	42.2288
TCP11L2	23.8477	24.17	22.3452	22.4127	30.3092	24.591	24.591	19.5968	28.2574	20.6156	28.6436	25.7693	22.8211	34.7495	28.0891
WDFY4	30.2879	23.9792	32.2456	27.8933	30.0994	29.3849	28.5837	34.3618	29.927	31.7262	38.1233	32.4285	32.5749	34.3966	32.7197
GPR26	20.3216	10.4971	16.3092	19.4976	23.9039	20.9626	19.8357	17.5444	20.0791	13.8599	18.0483	19.9535	22.9859	18.3672	25.0124
GPR26	30.9086	30.0916	40.0624	29.6644	32.5386	31.2011	28.5527	28.9217	30.7861	32.114	26.2162	30.9766	24.8545	25.3826	27.9555
KIAA0825	5.91721	7.44359	6.35245	5.93207	6.59285	6.13991	5.61664	6.27472	6.90642	6.96123	9.17046	6.00464	6.47026	6.72114	6.58322
SESN3	10.7109	11.2113	13.3569	9.14002	11.6068	10.6817	10.4378	9.16276	10.5401	14.2558	10.8113	9.70586	10.7109	14.3078	10.4164
CSNK1G2-AS1	77.9523	59.436	61.376	84.8035	64.184	67.9525	71.3919	60.9534	66.6022	71.8857	64.8466	74.5346	73.9209	80.7253	76.9149
NATD1	104.952	91.9377	100.892	106.9	104.621	120.692	107.475	104.952	113.819	93.0457	104.952	112.383	105.416	101.631	112.738
KLHL34	26.3239	23.5738	19.6613	18.1728	18.674	29.2769	18.415	26.698	22.9054	13.4965	20.848	22.7141	19.6613	26.7408	23.0252
ZSCAN10	38.0936	30.1144	32.1544	34.4777	26.6829	27.107	33.413	31.6718	52.1351	28.3274	33.2944	33.413	40.9174	33.5638	33.413
ZSCAN10	28.3178	27.3517	29.4325	28.8543	25.5192	34.8836	25.6927	27.5868	24.2937	30.4691	30.0469	29.6744	28.8543	34.153	28.8543
SAMD3	10.9942	9.1496	10.2287	10.2979	9.25199	10.4157	9.70462	9.03053	10.0185	9.01478	14.8667	10.0333	10.8354	11.8371	11.0723
GOT1L1	18.6514	15.8316	23.3979	22.5165	20.5861	15.0506	17.0957	21.5928	28.5436	18.4909	20.7968	20.421	18.8968	19.0759	19.1554
GOT1L1	46.9589	41.4972	56.6648	46.7469	50.3651	48.1752	46.962	47.5743	48.8657	44.6009	43.6923	49.1778	50.3902	48.9025	50.3661
C10orf91	55.6027	39.2333	48.2086	53.8731	52.595	54.5542	57.1632	51.6944	54.8567	48.3069	47.252	58.8698	63.2804	47.641	58.9105
MGC16142	25.6425	26.5065	24.4012	26.1275	30.6496	18.9254	22.3325	18.3854	17.2444	18.7834	19.331	16.3865	19.8498	22.3325	23.7482
LINC00504	23.9573	20.7874	18.4962	21.6039	24.253	25.5293	22.3896	22.3896	21.2046	20.0451	22.5758	23.0918	22.4331	29.0205	24.2986
ZNF99	11.4126	10.7042	10.1179	9.61779	10.0103	9.01532	7.78077	10.4461	9.08313	9.7769	7.41942	8.29676	8.85455	7.43776	7.51214
ZNF99	10.1509	10.4427	9.44307	11.4723	10.3947	7.72524	12.3496	14.8878	7.27186	9.44307	8.75876	8.90669	9.19601	7.67571	9.53461
CCDC108	9.08371	7.83134	8.75876	8.71917	8.86985	8.23739	7.17049	8.12968	9.19298	8.18709	8.61486	8.61486	9.64806	10.2287	8.61486
SIGLECL1	16.2304	13.7004	14.7169	19.9551	14.0026	18.6927	16.621	16.3338	21.9678	20.6246	21.3134	17.3727	18.8968	18.2494	16.6031
LDHAL6A	29.9602	39.7934	26.6909	28.3048	25.6319	31.5632	28.3643	26.4643	29.1554	34.82	34.3969	28.3048	27.7507	35.4986	28.9523
MRGPRX2	22.7001	23.0768	26.9683	23.5358	25.4873	20.189	24.8137	21.2879	22.9379	21.4872	25.1709	24.4295	22.1759	22.1075	23.5358
NTN5	85.1896	84.1523	104.123	105.269	81.6953	84.3523	92.1248	80.6033	105.245	81.2746	84.1523	72.5168	75.6019	57.1574	75.4584
KLF17	46.8223	42.7778	45.3213	46.8881	51.1748	50.9862	51.2	53.2062	51.0655	53.2062	54.0739	57.8163	55.6342	55.3569	65.5972
CCDC105	57.2915	45.9363	51.5375	50.1727	49.5487	48.2344	44.8778	51.8962	55.834	58.2669	53.7998	71.1221	52.4944	58.4379	54.399
CCDC122	16.4446	22.2405	16.0347	13.5341	13.134	12.9391	16.7754	14.371	11.4337	20.9659	11.1031	11.7129	9.4853	11.3991	12.8753
C11orf42	29.5503	29.9012	32.0063	31.1568	30.8165	31.9637	27.2109	26.9792	35.5863	30.1853	30.7079	39.9826	30.9541	32.8304	30.7079
DKFZp434L192	9.52134	7.88758	7.67197	9.65095	9.18895	9.08589	9.82285	9.11202	10.7036	9.44307	10.1823	10.3111	11.1175	9.0272	10.6433
POM121L1P	59.2601	63.6967	45.7216	59.8838	75.019	64.0861	68.1312	71.6852	101.793	56.8181	68.9817	63.2754	59.8388	67.4165	64.9639
ZNF486	30.1868	24.9294	26.6617	36.5565	30.0906	27.8577	27.344	30.8619	25.967	27.416	29.3584	29.9316	30.0202	28.2574	30.2755
CXorf22	20.4527	19.6487	28.1765	22.1376	16.8531	23.0965	20.2845	19.9479	21.8642	17.5743	18.9163	21.2631	18.387	22.3725	19.3084
FGD2	600.833	795.14	793.239	1083.74	728.845	545.859	1116.34	1064.45	1598.2	1026.33	1513.49	1371.58	1242.52	1079.96	1364.02
EXD1	10.4289	9.40592	9.6812	10.0932	9.46096	8.54378	8.37269	8.65017	9.12528	9.46096	10.9603	10.7036	9.61732	9.7769	9.46732
FAM178A	116.821	106.424	164.906	168.411	110.022	117.031	143.952	108.997	145.685	126.254	103.076	97.5481	101.646	102.437	101.065
NBPF4	21.4142	21.4837	23.4783	21.2843	22.4884	21.4695	19.5292	21.2879	24.7592	24.7048	22.4884	29.369	23.6617	22.252	27.4664
ZNF663P	18.5367	19.4096	24.3593	18.9036	23.7029	21.7594	21.2399	22.3836	19.679	21.2399	22.3944	19.8744	20.2746	21.2399	20.5382
LINC00955	10.0673	9.37265	10.6004	8.7787	9.10826	10.0673	10.0673	8.33311	9.70902	8.66825	10.1958	11.9936	10.082	9.40322	11.6548
MGC34800	26.2754	40.4747	29.6255	32.7977	31.0444	31.9614	33.5282	29.3584	32.5055	36.9624	30.9232	36.7291	32.7977	39.0549	32.7977
C10orf126	6.39322	6.76497	6.71859	6.26534	7.35695	6.22871	6.57012	6.32637	7.42279	6.57012	6.57012	6.41589	6.6519	6.91106	5.68191
PIKFYVE	54.2527	58.025	49.8825	64.7854	55.3357	53.9266	59.4	52.8264	55.5962	49.5125	53.5022	57.3514	58.6877	59.6872	72.6973
LINC00479	43.8363	37.2597	50.8052	46.4161	45.0336	44.2645	42.2058	43.4927	42.6044	35.8797	43.8363	50.2319	43.397	47.2388	39.1876
C9orf62	75.1199	65.7213	58.0557	75.1237	81.2286	74.7523	74.7523	74.9974	61.1681	80.7192	70.7524	69.5186	98.0321	65.8556	81.2453
C9orf84	8.33505	10.1286	10.1858	7.67571	8.33505	8.6085	8.43356	7.39072	7.90316	10.1425	7.08948	8.89476	8.11063	7.15595	7.74335
SLC22A24	34.1792	44.7642	39.1478	34.8542	33.1881	30.8758	34.1116	35.5538	32.032	44.792	28.6913	34.416	34.7929	33.6362	35.7914
FMO9P	12.389	10.3128	10.3406	14.8404	13.1635	12.0035	12.0035	12.0035	12.4978	11.8059	12.1007	12.1323	12.1715	12.0035	10.9663
C7orf33	40.0116	26.2044	39.9857	43.721	46.8311	41.6311	38.8062	39.0567	40.7407	38.9003	52.0282	52.5605	45.7046	43.2989	43.8774
ELMOD2	63.8523	76.7282	67.6079	65.1406	76.8857	61.7322	51.2486	62.9634	62.7716	98.2893	192.181	86.8364	91.8856	131.44	75.9334
ACER1	67.0859	65.3387	67.0859	64.5708	54.0853	67.0859	67.2536	69.2949	49.3441	69.1391	76.2856	70.2158	67.3708	77.3413	72.3553
TAAR1	7.1583	6.33451	5.70907	6.62244	6.73702	6.43495	5.62382	6.10592	6.4381	7.33183	6.11959	5.9532	5.9567	7.31128	5.58774
OSTCP1	15.7396	14.1365	14.9639	13.5715	14.8047	13.7642	13.7064	14.9639	14.2708	19.5708	15.5944	17.3731	18.1109	14.9639	15.259
LINC00305	12.4104	13.0305	14.5279	11.9382	14.4293	13.1748	12.1713	12.5327	11.0248	13.4026	11.3425	14.1968	11.674	12.5327	12.5327
BFSP2-AS1	11.2747	10.2172	11.5547	10.635	10.6338	10.4262	12.3014	11.342	9.76173	12.0243	11.2747	12.4259	11.2169	11.2747	11.4112
BFSP2-AS1	32.2543	35.6109	30.2414	29.412	30.2414	33.8424	30.2414	27.6426	31.2707	27.4589	34.228	31.7488	28.0646	34.0942	25.3833
STK32A	34.9225	30.5531	32.2622	34.4965	26.4462	30.0654	31.3954	33.7269	33.7269	26.2883	25.5868	32.3043	32.2622	32.9795	37.3078
LRRC28	44.8059	60.2227	33.9662	23.8676	49.5021	38.9093	39.6372	34.519	24.6662	38.9975	30.5699	30.2198	50.8088	33.0971	41.7356
NS3BP	72.1524	75.2911	72.1524	76.8291	67.2192	71.0588	92.9794	81.2453	64.7032	85.1262	64.5348	76.3417	72.1524	72.0365	75.2832
CTAGE5	17.4257	10.6425	10.7036	9.84477	13.5261	13.0981	11.9582	14.1335	13.0981	11.9557	12.3496	12.6554	15.5681	14.7401	15.7882
GPHB5	58.4879	53.4175	53.5082	60.7091	55.0857	62.289	53.8902	57.1225	62.3701	60.5536	63.8573	68.7895	68.1525	62.8618	62.4188
DCD	32.3124	34.1382	34.1382	35.852	34.1382	35.49	31.2861	34.4411	35.7523	34.5502	37.9603	27.3134	32.5727	34.1382	35.6635
EXOSC6	44.2932	38.5304	41.4713	44.6629	51.1929	45.1108	49.1424	40.2973	51.524	52.8174	38.4123	35.6033	44.3657	40.2677	44.5723
IQSEC3	26.7185	28.7697	21.1745	25.5709	29.9836	20.304	24.8545	24.1586	25.874	30.0132	23.9814	32.6376	21.0231	21.337	24.8545
ZDHHC19	123.623	116.714	120.522	116.454	128.489	130.352	114.429	112.771	136.095	132.463	145.449	141.568	122.528	131.598	119.686
ALG14	299.682	282.043	275.242	275.343	247.952	290.419	254.646	260.552	325.639	261.754	525.609	338.598	327.286	412.1	285.513
PPP1R21	514.356	474.959	499.28	499.779	422.812	469.11	485.771	468.119	416.422	493.3	594.461	524.573	547.527	526.886	499.28
TMEM237	291.286	283.746	182.812	165.28	231.692	235.838	203.629	249.352	125.829	223.691	206.849	178.149	229.631	213.892	202.646
ZNF564	240.199	267.797	364.494	338.487	223.463	273.767	206.776	217.837	251.219	249.907	305.116	258.039	238.148	278.679	192.993
B3GALT6	454.943	408.277	490.014	420.285	470.688	467.814	469.626	426.754	478.065	600.352	403.926	536.314	530.154	468.615	583.306
SNX21	495.446	486.147	836.051	801.076	588.195	646.868	503.952	627.789	668.135	510.486	368.155	527.912	430.073	389.229	481.005
SNX21	433.743	472.956	629.278	556.599	446.112	552.696	429.529	460.263	602.937	425.418	280.211	451.126	395.541	360.841	392.952
RHOB	148.294	203.419	64.7423	41.1106	101.396	47.1781	74.539	100.252	34.3969	104.065	43.0284	50.7552	71.0209	53.4014	94.655
RHOB	8.57118	7.28361	8.92408	8.79461	8.27476	7.96701	8.03608	8.65904	8.29954	6.98627	7.77987	7.63505	7.20781	7.7991	7.60818
RHOB	13.1748	14.7001	13.1211	11.7738	13.2113	17.1292	14.4441	15.3518	10.5945	15.3611	12.0742	15.4506	11.6827	11.5306	12.9979
ADAT3	45.0567	46.0208	39.407	44.2584	52.6161	44.1973	46.0617	41.4105	45.0567	42.6893	45.0567	45.0567	48.4875	45.0567	45.0567
ADAT3	163.41	164.486	193.786	164.486	165.152	164.419	132.17	150.498	204.711	190.152	156.292	172.269	159.094	193.519	164.486
CEL	28.0729	35.5948	45.3885	39.5352	27.0082	39.2291	38.674	34.6611	39.0187	32.8807	22.5879	31.0403	30.5685	31.7837	28.9585
GATS	121.082	190.515	146.788	171.732	106.766	164.425	163.165	133.78	104.199	117.005	88.5216	140.019	109.886	110.2	92.4014
CBS	450.598	511.847	385.425	355.859	353.803	361.111	520.03	427.434	339.81	209.008	160.782	273.22	209.886	257.086	209.505
SPINK6	20.4905	18.8435	23.0544	23.8732	22.068	20.6942	23.4877	23.2987	24.1094	29.8197	27.4135	27.1527	23.6585	27.3223	40.7556
C22orf39	257.353	293.17	294.545	216.854	220.752	276.923	201.617	276.836	165.765	198.143	240.524	236.503	227.249	303.849	219.945
DPCD	399.759	343.768	389.861	395.964	334.293	360.239	308.46	316.955	319.518	349.755	364.352	299.157	348.047	348.205	274.421
CYP39A1	163.215	221.752	103.547	116.476	152.505	136.091	118.54	172.019	91.5476	88.0112	158.455	146.829	116.476	162.953	125.421
MEF2BNB	258.752	219.823	335.023	321.828	288.165	313.181	260.697	282.952	331.812	292.681	545.987	366.113	337.077	431.208	260.527
ZNF121	858.765	871.295	931.689	1041.68	914.886	889.424	908.686	933.683	850.316	851.315	752.248	745.882	913.534	767.751	778.616
RAB7B	162.419	139.726	213.168	149.276	206.349	159.019	131.552	126.819	133.219	151.182	150.788	122.3	142.739	117.619	139.05
DTYMK	68.8697	55.6524	97.5312	83.7935	64.2888	69.824	68.98	73.819	73.819	76.8126	95.3123	80.6125	76.8138	80.2305	73.9706
DTYMK	289.219	265.803	373.159	340.056	291.619	282.194	250.373	280.2	311.801	317.312	400.466	316.388	342.275	324.367	247.982
RASEF	56.3324	83.9523	36.1407	45.6641	79.3393	44.0475	67.9811	113.58	87.2217	75.6289	45.3219	55.2404	56.3324	57.2744	39.0838
MAPKAPK5-AS1	212.752	216.12	186.556	163.669	188.914	198.403	184.886	181.657	242.71	210.117	300.193	197.886	243.82	246.5	169.603
ATP6V1C2	35.7751	35.1239	45.8879	28.4713	30.5585	30.5772	32.0062	31.7316	39.177	42.7049	35.5019	36.1469	33.3799	38.4071	30.3227
BRICD5	81.1464	77.9024	97.4542	117.275	81.3523	99.4336	96.4137	96.8448	107.311	75.2551	98.8107	95.4856	94.7648	88.504	77.6836
LOC101928274	98.0689	101.698	71.3531	78.8167	150.264	96.3105	109.258	98.7109	84.129	90.3722	65.7512	85.6876	88.4149	83.9523	93.0136
NBR2	144.301	89.5415	212.419	131.906	127.446	211.043	155.069	108.952	148.377	90.8742	112.112	124.633	83.3324	129.227	118.826
MED25	551.307	486.626	827.165	822.202	484.104	678.193	613.333	652.526	864.627	568.832	450.219	666.855	449.336	624.512	482.587
NT5E	306.352	243.553	337.413	313.338	241.227	332.759	230.952	280.116	239.552	248.394	326.962	393.276	298.247	369.219	328.805
NT5E	226.752	183.282	159.053	122.513	185.507	201.345	139.176	167.466	117.091	183.304	152.479	168.592	188.048	182.128	214.799
ASPHD1	60.4456	65.0193	68.0037	53.5249	54.9102	55.3892	46.223	46.0784	74.2567	95.0562	82.0468	69.2052	65.1348	75.0931	76.9338
DMRTC1	24.3986	43.3369	45.3885	42.2815	20.8296	25.944	23.373	46.0522	26.241	23.1367	21.8872	24.0701	22.8096	20.89	21.9346
TRIM37	80.1979	73.9768	104.692	100.721	84.8634	88.891	69.264	77.0857	78.4231	80.7523	80.0267	75.3479	82.4856	80.7523	80.7523
ARHGEF28	101.164	105.534	121.084	118.352	90.3018	108.464	116.17	105.342	109.403	69.5762	79.9508	108.028	98.2467	107.03	95.2179
ARHGEF28	57.4416	74.0024	59.5754	45.7464	70.6561	76.8568	71.6219	74.19	46.2856	48.0988	49.7381	56.7933	54.6915	48.856	64.0862
LLGL2	111.594	106.719	118.72	120.002	124.2	111.594	108.419	110.008	121.943	100.358	107.686	113.552	107.75	129.6	97.5077
	858.811	1353.58	710.446	868.241	765.292	670.019	794.318	1035.95	631.271	427.121	391.97	517.692	391.97	551.442	487.485
OSMR	202.43	162.587	164.431	124.54	179.515	174.431	159.825	177.419	145.887	178.052	132.102	151.415	155.286	185.131	173.44
NDST1	105.455	101.086	117.606	93.3578	105.219	87.8418	78.2031	99.5523	122.151	112.404	126.773	156.892	97.2979	144.386	84.3643
RSPO2	61.2867	76.3572	34.2145	36.8535	66.6374	20.9907	80.9822	97.3599	91.2843	60.0234	35.7523	67.4692	67.3212	77.0727	128.032
CHD2	81.1102	77.9959	112.352	94.019	77.9959	66.2364	67.2758	91.0135	74.8613	103.627	108.692	66.5184	69.8315	85.3222	71.1489
CHD2	95.451	126.623	113.784	91.0414	124.43	87.219	93.0856	92.9757	79.1009	104.533	92.3773	79.5523	92.0383	97.9599	88.7689
USB1	207.875	221.752	276.862	289.438	221.752	215.284	223.676	208.861	290.87	258.676	195.086	266.808	202.405	230.836	224.712
RILPL1	95.3629	72.3969	72.8837	78.3014	85.6856	77.3734	71.8611	91.5052	51.37	68.3022	61.4867	67.9525	74.4857	74.4857	74.4857
GPNMB	191.552	159.421	165.038	142.677	118.069	165.174	120.719	139.937	128.429	217.555	298.704	192.889	214.859	209.96	209.015
CEP57L1	29.6722	28.7839	27.7164	28.061	24.9825	26.6126	23.5255	30.6838	26.6431	30.3354	41.5696	27.5746	28.7115	36.0711	21.7711
BICD1	40.1982	35.9539	46.3957	44.756	40.1355	57.2219	43.2773	36.0733	42.037	46.5066	67.4498	46.1831	53.0826	55.0297	57.7299
ZNF12	678.552	669.327	718.841	629.229	587.918	527.021	655.447	517.562	485.023	698.953	422.979	487.367	511.503	519.598	530.019
CCDC13	11.4006	16.8052	11.9626	11.2704	12.9027	13.5135	11.9407	12.1894	13.0593	13.9125	11.7901	12.475	11.7764	12.1139	11.5697
CCDC13	85.2856	75.7475	85.2856	71.9104	81.7342	83.1555	82.4903	78.6856	87.7068	87.9972	85.2856	89.9914	81.0556	88.5789	95.4055
MYO10	14.7662	14.0284	17.5489	15.4506	12.6344	15.4506	15.4506	14.31	12.8752	17.4329	20.5841	16.6644	13.9784	15.4506	15.4506
SLC4A4	11.328	8.73151	10.2002	10.0924	10.2692	11.7085	10.2002	9.72634	10.4464	9.87515	10.9878	9.58057	9.17119	9.39157	11.2113
TTC37	16.9446	20.217	9.10241	9.46732	27.8024	10.7194	11.5119	8.84349	10.4451	19.9514	11.185	9.70757	13.7072	10.1245	22.7475
ARSB	54.0209	52.2334	70.4469	60.2277	47.4531	56.3345	41.7675	53.2812	62.5828	84.1523	79.658	60.0914	62.8197	62.0694	65.6506
ARSB	14.616	13.7881	15.0005	14.2026	14.3165	14.3386	13.2803	13.7774	14.1752	15.7361	15.3817	14.4553	16.4858	16.1603	14.9162
FRMD4A	59.482	35.6715	45.654	60.1275	55.3188	63.7474	54.3576	54.3576	52.3912	60.8537	51.2834	59.1808	53.3741	50.9644	50.3261
FRMD4A	8.70181	10.4674	11.7465	10.8312	10.5652	10.433	10.7362	9.87834	12.6638	11.4356	10.4795	13.1109	10.7175	9.87149	10.9938
ZBTB24	23.1677	15.2908	18.8608	22.5255	23.0755	23.6125	23.6125	22.2333	24.0668	17.3011	26.6298	30.49	27.0097	28.4466	32.305
ZBTB24	21.1973	12.2879	13.5972	17.2921	19.3916	17.192	21.024	17.3489	16.8487	15.6236	19.9576	14.6946	17.0131	17.9049	18.2627
LARP1B	56.7431	50.9807	62.4181	67.74	62.2601	67.2318	55.0734	56.356	85.7555	60.831	57.9077	64.0053	63.3988	56.095	69.3967
C14orf159	178.526	177.357	218.219	221.647	199.467	177.493	180.952	169.889	181.084	188.795	182.338	156.3	178.28	190.279	187.479
TMEM239	31.2591	27.6415	24.1999	27.7991	29.0365	34.6381	35.2743	34.0071	30.8082	27.4193	38.4123	34.0071	35.3985	37.0077	41.4858
TMEM239	97.3708	83.1217	95.205	98.5523	102.057	94.1229	92.8822	102.919	93.1755	94.9267	100.004	101.061	106.085	97.9722	112.948
	98.997	88.7584	102.551	92.6151	105.639	90.4685	78.9667	97.2568	94.9166	95.7689	107.686	94.9166	96.5633	106.819	81.5203
MRAP	93.019	73.4503	99.7641	101.732	128.86	148.819	106.901	72.6901	83.9562	68.8309	78.1399	80.6856	72.8089	96.2532	76.249
ZNF24	48.542	52.6661	46.2036	58.4908	56.5556	53.6702	48.8134	49.1782	62.3827	54.4869	79.8344	69.3024	65.9831	61.1973	57.9628
TXNDC9	15.0188	14.4967	14.0395	13.9579	14.788	13.9571	12.8683	13.6476	13.6245	13.5946	22.1027	14.5278	13.9704	28.1304	15.7957
DCAF8	45.9782	44.6367	43.9592	56.6576	43.1056	45.685	42.7631	44.7827	48.3386	44.8205	46.538	41.5441	41.8157	49.968	43.4299
SMPDL3B	116.219	114.715	121.5	139.224	165.571	128.486	151.871	123.184	220.019	168.499	175.083	204.36	176.755	172.612	189.552
CNOT1	43.9033	44.1272	31.8966	41.7586	52.7746	42.0737	41.7586	37.4513	30.0139	49.8173	33.6614	34.2197	50.2319	37.2151	56.6328
SPTLC1	45.5303	51.8954	65.086	54.3649	41.1163	50.3813	44.9306	37.9183	38.7269	51.7464	76.5069	57.4376	52.6072	66.3039	55.2583
ASH1L-AS1	111.273	108.742	142.648	141.094	91.7997	124.71	113.819	103.185	106.831	122.357	113.529	122.394	91.8856	122.247	88.8283
SETMAR	34.4933	44.9147	47.6195	36.7472	45.5537	38.6077	41.5808	41.5037	34.4933	50.0618	47.7017	47.6409	43.3425	46.7168	40.1808
SETMAR	48.7292	46.3542	38.7083	41.7376	51.5816	45.1329	50.4938	54.0058	38.8018	41.5893	45.7659	47.6268	51.7621	54.0514	48.5716
XG	535.91	767.715	431.796	557.179	523.818	515.033	483.183	659.792	345.534	416.912	537.785	423.59	469.881	533.019	437.328
ZHX1-C8orf76	74.5182	63.9528	79.5408	80.3982	67.506	72.9875	73.0978	60.5879	70.4091	81.2345	108.453	73.0978	73.3265	82.7648	58.8918
MVB12B	39.1089	39.0322	37.1766	37.9227	41.2337	41.2337	39.0648	41.2337	48.08	36.4187	33.7915	43.2062	41.2337	46.0599	41.2337
C12orf66	121.376	98.419	100.635	105.829	106.77	132.436	107.271	117.965	94.4248	104.41	83.9523	86.7079	94.0311	86.1523	95.2495
C12orf66	53.6747	51.1633	46.109	46.4691	56.5689	64.0724	53.8069	61.1273	43.8874	36.9609	44.0724	47.113	47.73	46.8022	57.6124
EPHA8	77.1688	69.8914	85.6856	85.0882	82.3285	83.9248	75.8056	83.4951	97.124	70.2547	83.9248	98.79	82.3336	96.6804	86.4282
CCDC67	7.39072	7.22019	7.26639	8.16989	6.29745	6.54658	7.2328	7.43016	7.43016	9.49761	7.89895	7.78441	8.93571	7.86866	7.7944
CCDC67	5.68991	5.44163	6.93133	7.01752	6.48752	6.87683	6.62302	5.8949	7.57385	6.5732	6.77644	6.25624	6.39131	6.48752	6.6852
SLFNL1	71.3173	63.0449	82.4118	67.0202	73.0048	70.815	66.0005	74.2944	83.9438	72.1524	70.2581	80.4411	73.2596	59.7539	64.0862
TMEM136	97.2614	103.104	94.2104	98.0153	82.1092	93.019	83.5494	97.3176	85.0173	94.7764	123.574	91.2895	83.4479	108.58	67.2351
TMEM53	146.653	146.396	161.215	130.051	121.028	149.476	124.532	135.368	128.292	116.508	125.773	149.817	123.924	162.486	137.686
DNAJA3	623.133	587.131	697.776	610.809	613.391	608.718	627.081	611.907	544.441	577.629	611.351	522.514	597.794	647.086	534.395
GALNT18	218.584	258.409	392.82	290.045	291.229	187.019	235.596	252.137	280.891	332.219	202.94	265.301	363.92	222.389	320.394
RQCD1	101.067	102.305	121.378	107.446	109.297	90.1523	87.227	107.464	89.5671	123.262	186.253	108.019	150.564	129.918	95.7219
NOL9	88.7009	91.8602	117.702	114.923	97.0277	91.3185	81.3903	79.7388	99.8289	125.876	84.6262	95.8594	85.5523	96.7265	99.7956
NOL9	106.886	112.751	134.784	131.267	102.437	110.552	109.698	94.2021	113.733	144.944	104.553	92.9319	101.149	110.552	110.572
DDX51	104.631	109.129	191.479	143.104	100.917	134.27	113.05	101.486	117.856	105.536	82.1647	100.482	91.6196	108.484	96.6311
TUBGCP3	17.7927	16.5367	16.0636	18.1728	18.8228	18.395	14.9338	18.8799	20.725	21.6095	23.6438	17.8095	21.6046	20.8554	19.6245
SBDS	1649.1	1745.52	688.685	555.577	1561.55	1174.22	1193.95	1249.75	500.912	1021.53	753.834	770.013	1305.74	937.099	1415.66
TIRAP	94.7523	94.0521	99.052	80.0107	105.089	112.55	96.3016	85.2033	97.1711	91.341	97.219	101.619	101.949	99.052	108.563
SNAPC5	288.929	328.753	253.231	257.566	256.37	275.473	229.699	281.086	242.475	306.898	457.852	338.825	381.644	387.533	276.35
ENTPD5	65.9526	66.4612	64.8819	58.7871	63.5501	66.0416	57.9651	58.5824	52.7151	55.9625	49.5713	68.9395	63.5501	63.2539	60.0751
RBM33	34.7868	52.9972	42.6133	50.1664	41.3176	41.234	35.6822	31.0444	47.3936	37.0434	62.4233	40.6698	47.8916	54.5679	45.8318
RBM33	11.63	10.2002	9.60555	10.2076	10.7036	9.54628	10.2129	10.3885	13.8355	10.3962	11.75	11.889	10.7036	15.6923	12.1791
MIR31HG	36.767	34.0873	33.1229	37.1625	30.4753	37.0778	36.0915	34.6611	31.8546	47.8289	76.4973	43.6055	41.5916	45.5532	50.3432
SPIN3	9.97899	11.7081	9.67787	9.30016	10.2747	9.89197	9.24606	12.3167	9.31233	9.30016	9.63553	8.0322	7.78705	9.08257	8.66612
SPIN3	71.4725	85.1147	91.6847	68.704	71.4725	77.4573	69.8537	101.778	82.7168	64.0195	72.0586	65.8933	60.4498	92.3821	54.9661
TMTC4	20.4654	36.8931	15.9065	19.8577	23.6789	17.1971	20.6351	22.7881	21.019	24.5207	19.2554	12.1291	23.8019	20.0808	26.4565
TMTC4	65.8169	70.3429	46.4388	58.1088	69.1201	65.086	66.3984	64.2425	66.5526	65.086	73.9484	65.3754	65.086	59.6872	78.1704
	54.3142	54.6242	54.6242	51.3001	51.4191	55.6814	53.0377	57.2724	48.0216	55.6814	60.7223	59.0177	51.3001	62.6049	46.1778
TMEM185A	148.619	192.364	130.158	112.005	138.244	136.381	131.878	148.478	109.642	145.607	139.428	112.628	132.278	142.882	142.564
NBEAL1	194.075	200.186	218.918	190.764	207.219	135.403	246.157	164.934	168.874	258.492	155.816	185.49	203.086	222.91	203.715
	46.3152	61.0166	58.6777	42.7576	46.1831	46.3152	51.1104	63.0511	39.4401	44.1921	49.872	35.629	40.4205	34.4684	36.1111
CDCP1	37.3462	30.2203	27.1971	36.1886	41.2862	36.2951	42.4801	27.0903	48.456	46.5792	102.929	52.7757	49.0145	73.0857	54.9026
ULK2	112.894	155.766	100.048	80.6996	122.504	120.84	100.752	105.286	76.4841	94.5706	55.6911	88.1523	100.752	74.1128	85.8856
SLC4A8	44	33.6527	39.957	44.367	44	44.9712	38.8062	44.1957	43.5568	46.1831	48.6373	46.7167	44.4706	40.5117	44
SSH2	13.6169	11.1738	11.1998	14.1984	13.4228	11.2747	14.6244	13.1847	12.0493	12.7451	11.7498	14.2176	14.4869	13.6609	13.1847
C5orf58	40.1808	43.801	43.1068	39.5533	42.1836	42.1836	32.8821	41.5143	40.0764	44.792	56.476	49.1379	43.9461	51.813	49.3721
PARP11	58.8753	72.28	74.019	89.6321	72.0414	69.9608	73.6371	54.0052	83.2427	69.5751	50.3342	61.1802	66.5526	58.8875	66.1884
CCDC60	83.4152	64.5428	100.45	83.859	87.1523	84.2976	84.7491	85.2856	87.1523	83.3013	89.7412	101.726	89.4414	90.9864	95.949
USB1	78.2048	59.7332	58.0422	60.557	78.5523	71.3089	63.0538	74.295	75.5983	72.0192	71.0633	78.574	82.5892	69.2834	84.3234
HSD17B12	14.2176	15.3746	15.021	17.1982	16.132	13.1259	11.3807	13.1423	21.1834	19.7694	14.3504	14.8125	12.6095	14.2176	12.7457
HSD17B12	17.0113	19.0995	19.0995	25.2161	19.4533	18.2182	15.8316	18.0543	18.9549	17.6611	20.3538	20.4726	20.5958	29.4398	18.4635
NLGN4Y	17.5845	18.8743	17.1691	15.3932	18.0134	18.1728	18.5869	14.2293	16.5545	12.2635	23.1154	20.5959	22.6843	16.5923	17.599
MSRB3	339.658	298.28	245.875	207.868	341.217	233.72	284.352	257.686	228.576	350.968	257.549	283.73	323.659	287.2	370.303
MSRB3	352.552	336.049	246.552	189.946	324.952	253.997	264.76	255.726	159.807	356.617	256.414	256.278	339.952	326.154	345.525
ADIG	114.33	73.4458	83.1523	108.952	109.577	121.214	105.678	127.912	108.952	93.0814	106.846	126.549	112.833	112.352	128.957
ADIG	75.904	58.0619	72.3631	75.904	79.9303	79.1397	70.8191	71.0329	80.6337	65.0577	79.2443	77.8245	80.3092	73.7979	83.6814
CCSER2	4.9762	5.5459	5.9532	5.57076	6.57012	6.43495	5.81246	4.85914	6.7664	5.99533	8.96941	6.37996	6.4303	5.8696	6.58322
CCSER2	19.7897	24.0108	18.3111	16.3643	20.2931	16.1665	22.2975	18.6757	12.8565	24.9931	20.881	18.4193	19.9032	16.6478	22.4062
RUFY2	8.08283	7.14231	8.14513	8.34594	8.80051	8.19598	8.08283	8.06982	8.04982	9.32822	6.57012	6.42213	7.98721	7.25369	8.11567
WDR78	27.1871	32.7835	34.4015	40.8345	29.369	43.3369	21.3011	30.0641	29.9042	21.0634	60.9401	30.4087	26.243	47.8438	22.3694
WDR78	38.8995	42.2835	33.4946	33.769	33.1164	33.769	28.2574	42.4286	26.1523	26.737	39.9254	33.9044	30.3214	37.9485	33.5208
SUGT1P3	7.27004	6.99866	8.33505	7.25159	7.13581	6.91106	7.17911	5.57809	8.03847	6.58322	6.54721	7.69128	6.62684	6.17537	6.50585
SUGT1P3	22.5941	22.9246	25.6614	25.5817	23.1138	22.9246	23.4789	28.3793	18.5091	26.7933	24.7723	22.9246	16.965	21.0555	22.0601
PPP1R21	108.322	105.84	65.5871	75.7361	117.333	73.5944	96.0355	88.219	62.3759	88.0894	88.0894	80.7392	107.337	72.9249	122.399
MAATS1	37.5828	42.5663	24.6003	29.3353	40.1157	36.4624	37.1025	41.9732	28.7775	19.608	21.7445	20.0276	15.6892	19.7409	32.9042
SLC33A1	176.219	199.618	101.607	71.786	211.681	133.591	155.764	151.011	101.151	164.146	111.982	107.768	156.494	105.619	203.211
CLDND1	649.154	669.401	598.074	461.352	656.412	642.352	516.432	674.917	449.535	587.361	897.768	596.438	776.711	796.183	591.811
OGDH	82.818	85.807	89.9086	81.8363	89.6257	75.3958	80.5225	85.5523	83.7213	109.909	102.855	84.0349	85.5523	85.5523	79.7123
OGDH	25.6351	41.461	31.7262	22.1249	32.3758	26.91	28.6755	23.3469	30.4757	28.4801	25.8113	24.9855	29.6148	22.2854	35.8053
PHF21A	154.858	191.209	135.566	109.294	156.219	145.619	171.752	150.365	128.486	210.864	98.8215	115.205	121.231	133.595	156.625
GDAP2	93.27	127.765	77.194	78.9897	91.0003	92.0856	124.87	83.619	148.802	196.864	73.6368	91.6772	98.9026	90.4376	108.098
MCPH1	76.5144	85.3199	78.9391	74.6298	76.1196	64.0378	52.4854	65.7492	36.9798	65.113	78.4122	61.4135	77.019	104.23	71.2534
WFDC8	8.97331	10.4713	9.94459	11.6248	10.4514	12.6235	12.8149	10.7362	11.0216	11.2096	15.3817	12.9863	9.98488	11.6613	9.95525
WFDC8	35.79	29.9207	29.2939	30.6499	31.7262	33.8018	32.7979	33.3538	28.2574	43.4585	36.1461	43.6082	32.7979	38.6122	27.343
ZMYND11	21.117	18.1289	21.117	19.6638	19.7897	20.6414	20.9167	19.2493	22.3559	20.0943	25.1777	22.7922	23.9971	22.8568	22.1686
ZMYND11	138.652	168.506	79.3523	77.9088	163.085	101.309	100.752	105.336	72.2954	110.015	61.4854	88.5273	94.2856	80.7404	158.538
ZNF446	172.461	161.108	174.834	162.803	154.655	170.116	163.854	166.538	162.419	162.639	133.34	169.255	130.819	153.389	147.886
SLC25A27	153.219	172.493	125.933	135.552	142.414	162.419	234.752	280.15	132.428	95.7949	70.2462	107.977	100.717	71.4594	103.619
TWIST2	34.8542	28.1458	33.9729	33.5709	37.5188	33.5709	28.9988	33.92	29.9974	28.1881	31.3932	36.3979	44.065	40.3282	33.1573
FAM53B	23.7266	21.0957	17.5343	22.8877	28.8087	27.9863	24.4699	25.1221	24.7339	18.8822	29.3861	25.5464	27.4451	21.5531	27.9658
GOLGA7	469.016	525.196	185.743	134.928	554.167	295.576	321.416	390.686	116.304	501.408	412.748	235.245	496.974	342.06	465.137
SH3KBP1	266.467	292.836	289.952	237.557	249.41	340.965	357.819	265.602	339.594	431.373	363.423	525.601	426.752	422.104	623.366
MBLAC1	138.982	130.819	192.391	149.289	128.66	164.567	128.875	150.385	129.462	123.209	154.561	156.937	129.391	141.019	148.688
ZMYM3	134.255	133.439	143.287	153.819	139.151	153.029	137.558	151.083	164.92	123.813	145.898	173.271	155.372	145.898	137.312
ZMYM3	77.1523	73.9659	96.1791	68.205	72.7682	78.5523	67.6926	79.5315	97.3085	77.9111	73.5821	86.6264	74.0669	74.9711	75.3108
CD300LB	162.768	131.84	158.834	159.752	193.193	191.579	170.197	170.239	187.129	186.892	212.852	204.413	208.521	203.814	221.14
CD300LB	96.9422	87.175	96.019	90.1591	101.799	105.18	87.0994	97.9296	96.5544	103.298	140.276	100.509	116.259	99.6856	107.096
C3orf33	24.7294	16.7157	17.1513	18.217	14.7635	16.383	18.2105	23.3707	12.7975	12.1545	20.6341	12.3169	11.0105	23.4598	11.5513
ATP5S	204.456	173.774	200.612	193.152	159.354	188.714	177.419	177.419	151.086	155.254	192.119	160.753	177.419	192.686	173.656
FAM126B	157.019	105.952	72.9858	72.1057	116.159	58.6703	102.941	56.0019	67.6073	99.2255	48.444	50.2319	88.839	60.9534	99.5133
LYNX1	103.977	96.2593	111.023	130.675	173.086	126.907	99.0551	111.419	109.262	104.286	115.589	111.419	101.552	122.952	117.952
SNX32	46.3807	37.3957	60.5405	43.8185	35.2568	48.4442	39.8271	45.3885	49.2358	44.4694	52.4037	62.544	45.3503	50.6471	50.5766
TRIM73	30.4297	34.049	31.7051	42.3042	19.581	35.7002	36.6529	41.2869	37.9137	21.4483	22.1388	32.771	23.3485	22.349	26.0816
TRIM73	196.286	173.876	207.801	215.76	187.707	202.462	204.419	208.559	204.419	191.286	212.474	221.826	192.886	214.253	210.763
LOC554206	26.5081	28.8688	28.0638	32.7959	26.0655	35.5339	30.9285	34.7055	23.9414	27.9472	35.6756	24.7543	32.7314	33.1896	32.7275
LOC554206	29.1117	27.7845	33.5401	27.6236	33.2723	28.8716	28.5919	30.7105	29.9102	24.6403	29.1117	28.8179	32.0157	26.7234	30.858
C11orf53	131.083	117.833	121.489	133.352	136.072	132.187	129.616	135.975	154.819	143.95	161.46	145.12	141.352	154.704	141.353
PLEKHS1	9.10091	8.92994	7.81321	9.6726	11.0996	9.84727	9.43013	9.04582	14.9261	24.0939	19.4311	21.4505	12.8066	11.5736	22.61
TRMT44	85.7355	89.3523	101.67	103.174	109.576	86.219	86.4781	91.2843	85.3729	117.826	101.219	92.1792	94.919	93.5582	91.8724
MANEA	21.8882	27.3517	14.8547	16.6192	17.9037	14.5337	13.4447	14.3425	16.1506	18.9441	16.1476	16.0761	17.6216	19.0791	20.5613
	23.5035	28.3547	30.587	32.4663	23.5035	24.4764	23.5035	22.157	26.3627	22.7622	23.5035	18.3457	18.7934	26.0988	19.8324
C5orf46	84.3291	65.4325	177.338	113.303	79.483	64.4778	80.8856	90.9523	150.653	152.152	315.959	225.442	194.163	460.84	153.471
IZUMO1	12.8374	11.9285	18.9109	13.8987	13.3324	12.7486	12.1835	11.1152	10.9741	11.4348	17.2075	13.6975	14.7552	12.2348	15.1526
SH3YL1	91.4665	88.8573	96.4447	99.3232	89.2055	88.8573	88.8573	87.2934	97.2585	83.5181	82.5197	91.3361	85.8132	88.219	88.1932
PTPRO	11.0616	9.05407	11.9401	11.167	11.6368	11.7493	11.2747	11.6368	12.7751	12.3158	11.2178	13.2089	12.8942	10.6543	10.5154
CABP4	183.286	145.222	170.714	171.019	154.923	171.019	177.531	171.019	152.419	183.485	171.019	171.019	175.886	177.421	179.592
CABP4	112.601	80.1229	102.652	116.299	126.213	111.448	109.965	104.95	111.896	117.83	96.651	128.628	130.267	112.601	122.952
GRIK1-AS1	41.033	35.3919	40.4145	42.3616	39.8407	43.8817	37.5839	41.3421	45.0569	33.769	48.4483	39.9843	46.2066	44.8893	45.0578
ICA1L	82.619	84.2581	74.4434	75.9156	89.2137	80.3389	80.1543	76.4412	88.2213	82.619	84.7326	84.8856	86.3279	82.619	92.3643
TMLHE	45.3581	57.2219	62.6197	54.7575	53.0929	55.5759	55.2762	54.6301	75.0938	42.6335	98.4856	58.0976	66.186	84.9523	49.4247
MEI1	116.557	130.281	141.527	107.767	126.606	99.8342	114.018	121.614	282.377	158.786	177.572	207.924	143.439	159.82	186.593
ZCCHC13	27.416	28.0944	19.3949	28.7129	29.6683	27.3735	27.6677	25.7013	25.5652	23.2573	30.0802	28.0944	30.0463	29.2977	28.0944
KCNS2	81.5352	57.6643	65.5043	71.7557	94.5546	72.8601	88.208	71.1717	78.419	76.8218	78.6543	82.3671	97.6358	78.419	84.0258
ARHGEF10	92.3846	113.384	109.816	83.774	83.1298	75.0371	97.814	84.5523	86.6241	90.3958	56.5322	70.2754	82.5665	73.3296	76.9095
	13.5147	11.2113	15.1111	13.6975	15.8536	13.7242	12.7052	13.6975	13.245	14.954	13.4422	15.7686	13.9398	16.6989	13.1485
CCDC132	7.19974	8.76285	7.402	6.79297	6.93872	6.47596	6.57925	8.33717	8.20974	10.4769	9.32926	7.19729	7.84109	9.7769	8.0428
CCDC132	12.7088	16.9726	9.77066	10.3111	12.6286	11.8862	11.9402	11.5746	10.7522	13.3281	14.6054	10.7761	12.9108	10.1443	13.8856
BC027448	84.4086	52.736	59.7538	81.7523	120.366	87.219	90.6859	73.58	81.7523	68.5342	68.6983	92.7568	94.4882	87.836	95.0072
BC027448	19.8312	23.0738	24.9759	26.0721	22.126	22.491	23.0904	18.7282	34.2403	25.111	25.3462	23.6585	23.313	26.2132	25.6579
MGC45922	133.821	121.152	134.805	146.867	132.774	142.633	134.246	124.443	146.634	157.009	138.552	169.507	143.219	150.053	157.469
LOC101929497	24.8545	21.8433	22.6979	26.8983	28.7703	28.7195	24.5782	20.836	27.7482	15.9504	24.3995	24.5846	25.6636	23.2095	35.4245
LOC101929497	11.6381	14.3681	12.4178	13.6975	12.4154	13.0458	14.0868	14.3386	15.0184	19.9604	23.1536	20.9978	14.6285	21.2945	14.3386
BAALCOS	74.474	75.7318	89.3992	66.195	65.9816	85.2869	67.838	80.6856	85.5293	75.7318	75.3671	82.0865	73.2452	95.1182	75.7318
CREBRF	107.155	142.938	63.9528	44.1316	135.827	79.5523	92.6133	83.5294	47.9132	89.0825	72.4043	73.4633	84.2014	74.4767	137.805
ZNF396	27.1708	25.2789	20.6015	20.8542	30.109	24.7967	26.6529	24.0946	25.6366	30.2995	28.1276	25.3981	24.7967	25.1474	26.9939
	13.4126	14.6865	16.0177	16.0498	16.6545	13.118	14.8914	12.6685	12.5639	13.3215	17.9099	18.0578	19.6741	16.0232	15.4128
C1QTNF9	9.47303	9.72927	8.10169	12.6963	9.72927	9.63582	9.59152	9.72927	9.69489	9.45339	12.2211	10.2284	10.0441	9.37358	9.72927
KATNAL2	44.8632	51.5752	51.9619	51.9139	61.8055	65.5277	56.7876	64.6083	64.2434	43.7341	33.953	50.501	51.1602	59.1995	55.218
CTNNA3	12.713	10.6961	13.0991	12.2146	15.6756	11.9439	14.4165	11.9421	13.01	9.51886	12.4753	13.4274	11.9152	12.8149	14.3316
SDCCAG8	39.0068	37.9419	42.3912	41.4266	32.7368	38.2948	38.4313	39.186	49.4781	53.8256	68.502	43.9379	64.7578	51.5771	44.9607
ZADH2	157.019	165.243	173.164	154.179	146.753	154.405	130.14	172.009	135.188	138.141	152.152	145.719	170.012	164.924	132.566
ITGAL	35.6621	38.375	30.9601	42.925	47.8927	25.0814	57.7305	33.5582	88.5318	95.4856	122.051	147.22	125.569	107.652	190.419
COCH	1126.22	1098.65	1449.02	1473.93	1147.74	1204.49	1111.13	1159.65	1200.62	1121.15	930.272	1006.68	1065.99	1021.56	950.266
COCH	37.9336	282.09	64.658	55.9011	103.922	159.445	24.099	103.419	53.7775	16.9132	27.0201	40.3526	23.4412	20.1586	45.3493
ARL17A	67.8758	73.2493	130.144	86.3824	98.8148	69.6552	55.9466	78.6641	99.2928	127.619	130.881	92.0856	98.8091	102.985	93.8676
C1orf210	14.166	11.7498	11.6828	11.63	12.9734	12.5207	12.4105	12.2665	13.778	10.3424	11.9788	12.3496	12.3496	11.4017	13.8527
ZNF638	103.359	117.268	114.638	141.374	105.368	92.0439	123.169	104.449	118.258	120.127	108.952	108.952	95.8856	116.633	105.219
ZNF638	88.6243	102.714	61.9773	45.4019	90.1976	61.7738	59.4872	57.7837	44.0474	75.1523	51.3257	43.7606	73.0465	50.5302	92.1321
STAG3L2	157.344	217.411	240.004	262.039	187.952	202.019	204.572	186.489	238.521	151.592	140.623	140.623	146.677	116.007	143.881
HP1BP3	78.9159	74.1787	85.8466	83.3408	64.649	67.4692	74.1855	55.9987	90.9523	82.5311	89.2856	53.2083	61.1978	103.486	60.8076
CERS3	11.0902	10.9384	10.6603	11.0863	12.6522	10.2617	10.2695	10.8472	12.6774	12.6774	12.6916	11.7164	11.7703	11.7626	12.0218
CERS3	40.8726	40.2924	36.8942	39.015	40.1157	42.0667	37.6946	41.0509	40.2924	40.4705	40.2924	38.9118	43.4382	40.2101	43.4796
PCNXL2	40.3714	45.5629	39.0123	34.7256	29.7265	45.3265	34.3969	41.7339	41.0412	41.1395	34.4469	37.21	34.5354	38.0387	35.776
DNAJC5B	37.8553	37.9488	47.5443	39.6292	38.073	41.8777	41.1212	43.8595	41.3024	52.1773	95.7611	45.0024	49.3688	52.8219	47.7822
GPSM1	115.558	97.4896	105.511	107.819	128.238	89.9604	107.819	117.359	108.172	89.1509	107.819	112.419	112.762	87.4252	94.8652
FRYL	121.386	161.876	51.0933	49.7519	176.035	99.8291	147.803	120.532	55.9217	162.661	75.1184	70.4449	150.852	71.3432	183.196
KLHL29	15.9207	17.8197	17.3045	20.0812	15.4237	16.7096	15.9207	13.8198	13.9546	16.8423	15.3817	17.3782	15.9207	18.6447	12.685
KLHL29	35.3082	37.6745	48.7775	42.0184	42.1085	37.5191	35.7039	38.214	46.2977	40.9986	38.0158	41.3891	35.6857	43.1023	39.6546
CKAP2	9.63142	9.45632	9.25524	9.63142	9.27215	9.63142	9.50436	9.63142	10.7299	9.1388	11.6756	9.63142	10.0441	8.96743	9.73032
	41.9082	42.6149	41.4407	45.3885	48.2441	44.1875	43.9383	52.9982	32.0554	36.2667	37.7103	34.9503	38.3801	34.3306	35.4346
MORN1	37.5671	34.202	29.2939	40.8345	53.3989	39.562	32.7827	41.2864	42.9612	31.6634	35.0173	35.89	36.5177	34.4763	43.3369
CENPL	41.3261	47.8494	35.7523	26.917	35.199	32.4387	30.858	35.4052	22.2481	34.2196	52.3098	33.0585	49.1887	41.4282	41.8816
ERAP2	6.8425	8.23749	7.29969	7.20638	7.59553	8.00496	6.73937	7.12826	7.43164	7.48425	8.75876	8.03134	7.76223	8.24951	8.45719
ERAP2	32.6598	51.3888	16.0311	11.4085	46.493	16.1665	23.1205	16.8723	14.0206	24.4312	16.6749	19.7185	15.5364	18.8968	63.0806
SSH1	41.8866	38.9992	51.2549	44.792	42.8015	43.7619	40.1004	39.9857	44.8353	48.1676	51.0461	52.3407	47.2685	47.3977	41.0903
SART3	14.8085	15.2148	16.9562	15.3562	16.6898	16.6898	17.1887	15.4506	19.4108	17.0972	16.4648	18.6758	12.926	17.0972	14.5962
FANCM	14.3368	15.3523	12.5576	12.3754	12.5576	13.1748	11.6026	13.0593	14.4578	11.785	12.5576	12.6486	14.2966	12.5576	10.7754
TRMT2B	75.6819	71.9358	63.9845	62.1759	68.28	56.2443	51.7087	56.6837	70.2345	75.0581	55.7212	64.1333	68.9282	51.5026	70.5524
C9orf43	19.6646	21.3082	27.7233	20.9894	18.8373	22.1712	22.1712	21.5301	21.7431	26.2635	25.4175	24.5503	23.6585	30.3649	21.5195
	10.4966	11.9005	7.16248	10.6309	9.87751	9.00264	10.2085	9.55134	8.44276	8.75969	8.37979	10.9565	8.54234	9.87751	9.40341
CCRN4L	16.6051	17.7293	23.4674	17.839	20.0148	18.1378	19.8498	17.3085	24.3517	23.8287	25.5021	19.8498	19.8498	17.552	22.2126
HAVCR2	71.24	70.5524	47.7452	64.8938	72.0491	67.3797	58.2223	58.7315	76.219	90.5031	91.2756	92.0856	102.052	107.08	122.952
FLJ25758	64.4556	65.0568	64.9165	66.2697	59.8874	53.1958	58.8171	65.2808	50.9938	69.2566	64.2958	73.219	66.2458	59.8312	50.6627
TRIM4	35.516	31.7262	22.241	30.1234	42.5266	34.0967	29.4934	33.3082	33.1229	33.3799	36.5196	32.4528	33.3799	26.914	37.7507
FAM160B1	16.4907	17.6806	18.6443	16.1521	17.9271	15.4944	14.9238	17.9271	17.9271	17.4483	19.2349	16.5952	19.0013	19.7328	17.9271
HERC3	47.8324	42.5927	52.4549	47.6646	43.1109	47.473	46.9287	47.7206	44.6044	38.6235	43.2633	53.3593	47.9085	48.3745	42.5485
UHRF1BP1L	31.7487	28.9604	29.2939	32.305	28.0998	35.6247	26.2147	29.4241	32.9869	36.6349	47.9074	36.5235	29.1622	44.3965	32.305
UHRF1BP1L	36.9127	37.2076	31.0967	17.3902	41.033	38.8257	28.939	33.3396	21.5364	35.0167	43.3839	33.7771	34.543	38.8062	46.3807
TTBK2	23.56	9.72634	12.1499	18.9907	28.2559	21.8324	24.5311	22.3784	18.6086	15.9062	21.8324	25.0578	29.5582	26.5342	23.8812
TTBK2	19.7812	16.7896	27.0501	16.6633	17.5542	14.5617	17.5323	17.2872	20.8988	21.0162	16.2298	18.8968	17.5542	17.5542	17.3362
TTBK2	29.4852	28.2574	26.6849	23.6785	32.4835	31.3234	28.2313	35.1614	31.0703	27.1122	24.3995	34.2566	27.2175	29.4852	34.5951
CYP19A1	8.07825	8.56287	7.96615	7.96559	8.56183	8.26058	9.12846	8.56982	10.0814	8.07825	8.29676	8.29676	7.96615	8.94799	8.35383
WDR49	5.99026	8.73549	7.17497	7.27096	6.89392	6.9468	6.8146	7.1237	7.66307	6.50463	8.33505	6.13146	6.05289	8.1769	6.42119
NPAS4	21.7018	15.1632	26.4642	20.7828	15.4704	20.6649	19.9032	16.2292	22.9074	24.18	22.7101	31.775	21.1339	28.313	21.0507
SVOPL	9.63142	13.4518	12.1654	12.5381	13.0879	12.4114	11.6579	13.8838	10.6195	12.4114	12.912	12.385	13.0158	12.5381	16.1422
LHFPL3-AS1	7.83665	7.27438	7.35982	8.49677	8.78226	8.78226	7.58033	7.97557	6.89538	7.38965	8.42351	8.76695	7.97557	8.09222	7.97557
LHFPL3-AS1	13.5579	16.9354	14.1647	15.8316	14.1647	14.8058	14.1647	14.1647	13.6836	14.1647	11.0252	15.6951	13.8528	13.3316	14.1647
HNMT	32.0748	38.7947	33.5709	30.008	28.2574	33.5709	29.2267	31.6224	33.5709	41.361	39.4294	38.7826	33.5709	34.5951	33.5709
MGC20647	53.5734	45.6906	55.7562	66.4947	55.7562	56.3213	48.8116	50.0997	67.9324	49.4063	65.486	53.5416	59.4872	62.3454	50.9644
ITPKB	12.6418	13.9436	14.0912	13.6975	12.5347	15.1955	13.1748	10.7362	13.3693	11.2595	14.2992	16.7604	10.9786	12.1182	11.2595
LOC644852	16.3613	14.9721	18.4962	16.0826	17.3583	18.1728	21.1973	13.4578	15.6145	16.3451	16.4402	16.4402	17.5159	13.7211	16.4402
GABRA2	7.93152	7.40665	9.44317	8.06851	8.04982	9.22746	6.96126	6.85635	8.71951	7.60373	8.68615	9.06922	7.41506	8.71951	8.21799
EIF4G3	8.39417	11.5567	9.93021	9.91429	11.7716	10.2203	10.9532	10.7357	10.9909	11.1202	10.6097	12.7825	10.4401	10.7797	10.7797
EIF4G3	43.1093	38.0941	36.6062	36.9533	48.2784	37.7978	36.0851	39.2898	36.2055	38.0941	35.9148	32.01	42.7311	40.338	42.4238
SUPT6H	13.6975	10.7036	11.145	10.7649	11.0617	10.8129	12.6957	11.1512	11.7129	12.4822	13.736	14.8597	9.29017	11.1932	13.0041
RNF170	53.3923	54.7524	57.2219	66.3526	48.9114	62.0198	52.9624	59.9958	64.6202	57.5193	52.0408	61.8057	53.1612	63.0162	54.8511
C6orf141	5.43838	6.5573	6.81077	7.60103	5.74649	6.3826	5.99978	6.34754	6.18829	7.4709	7.00532	6.06416	6.8612	6.91676	6.02988
PGLS	90.219	82.2868	73.7741	82.5229	73.0267	74.8308	78.1315	69.5178	69.4375	54.0447	64.5595	56.3727	66.9789	55.5515	67.6695
TRMT61A	62.8197	55.8462	75.3523	60.0511	56.0393	62.5408	55.9732	55.4835	65.5005	77.7148	74.3646	64.1601	63.17	64.1601	66.21
LOC100101148	22.8962	23.914	19.8336	26.07	26.0312	25.2692	22.6479	21.7442	27.0389	22.2891	20.2586	24.5408	24.5509	22.7838	18.9516
RPS6KA5	7.29046	7.44719	7.96659	7.30738	7.57972	7.29046	7.29046	6.67861	7.36532	6.53023	8.19205	7.29046	6.20403	8.42826	8.04982
NFS1	73.7815	67.6536	50.556	40.0182	60.8574	51.1639	46.2273	55.3017	42.0739	76.219	39.3032	51.0064	60.1039	55.8044	70.6833
HDAC4	55.3475	43.7225	57.2885	55.6851	54.6807	61.7456	43.7512	53.4811	55.5934	65.227	58.4397	54.0912	53.532	53.3351	54.0912
DYNC2LI1	17.1126	20.4864	16.6078	18.1661	14.6881	15.4887	15.8737	18.6857	12.498	16.6078	18.733	15.7007	141.3	15.9683	16.4342
DOCK2	25.0806	15.4912	20.081	27.4373	22.3554	22.2828	22.2828	22.2828	20.528	18.562	24.3995	26.8494	22.2828	22.1071	22.088
CANT1	89.5899	75.5645	71.8278	80.9789	100.819	81.8102	76.7774	74.7062	78.3094	92.0856	84.1011	83.9328	91.1048	82.8899	106.464
STXBP4	8.01442	8.2683	10.0735	8.01442	7.71481	8.39417	8.04535	7.8168	6.68208	8.7124	7.76201	7.1795	8.01442	7.06218	8.92953
STXBP4	8.49489	9.52726	8.33505	9.71645	10.7551	9.47614	8.26616	9.14838	8.49489	8.01675	7.70055	7.63751	10.3082	8.15084	8.49489
LRRC18	27.8843	27.633	33.1229	28.8954	32.3508	32.5335	30.5441	30.7314	30.8931	30.021	29.8347	34.9437	32.1095	30.8572	33.427
SLCO4A1-AS1	61.6142	56.8807	59.452	59.6866	61.8866	56.0426	50.5653	54.1187	58.4878	63.2781	63.398	58.4878	58.4878	54.3204	58.4878
DNAJA4	10.0247	10.447	5.60671	8.75062	11.0955	11.2747	10.0679	8.97726	7.25679	10.0247	10.0247	9.09695	12.1427	10.467	13.312
DNAJA4	108.357	119.284	81.2863	83.9011	120.692	99.3591	99.3591	90.445	61.4633	99.8758	92.3673	101.619	118.783	95.0999	124.552
CYTH4	32.096	41.0548	41.0122	36.1915	30.5772	30.7412	42.4788	29.4069	55.6513	40.1808	38.9055	38.9481	39.7662	40.2685	44.0978
FARP2	36.6529	26.5628	35.1102	35.1074	36.6529	43.1309	36.6529	34.5319	39.7834	29.3098	31.9585	36.6529	39.2351	39.3315	38.4169
COG3	26.7453	44.1606	21.5161	15.7112	32.6979	19.8754	29.5118	18.7971	15.3267	20.5198	14.807	12.3	20.3566	14.5328	30.2755
DRAXIN	11.0617	9.02509	11.1781	9.66961	9.3891	10.433	9.18735	11.1781	11.5905	11.676	12.025	12.9967	11.7774	11.1781	11.4463
HELQ	68.8447	77.2857	55.5563	60.6564	65.2193	51.9366	55.1245	61.3151	49.9357	76.7664	95.819	67.4769	68.8807	74.094	56.1977
HELQ	126.286	168.375	130.507	146.539	115.26	99.7941	106.973	125.148	121.633	144.513	188.267	126.772	135.736	157.624	95.7401
STAP1	15.6164	12.8699	13.9854	14.1179	13.6022	16.9855	16.7887	14.3856	23.8249	14.71	22.4203	19.5825	16.257	15.4108	38.1675
AQP12A	346.552	261.937	323.308	339.752	347.582	363.573	316.421	326.947	358.123	334.253	370.439	347.195	378.311	386.421	387.79
GIN1	47.1534	52.0693	45.4728	35.7072	46.7471	34.9361	40.8233	49.1691	35.5781	48.1694	79.6372	39.3103	58.065	74.1686	46.7471
GNB5	64.1171	54.0898	64.4921	64.4389	50.3651	55.7031	50.2633	59.4872	62.9442	73.7226	62.8197	68.1389	53.9628	68.8087	53.6737
CDKN2AIPNL	24.2477	32.6197	38.0758	32.0395	22.4326	27.107	28.165	28.1869	32.4978	33.5408	26.9162	33.0585	24.9175	28.1869	25.0662
XRCC6BP1	27.4377	22.9694	34.2645	28.6837	28.0824	28.0824	24.8545	26.8286	30.3159	28.0824	29.706	38.0851	29.9414	29.2939	29.1583
TIPRL	161.596	157.641	114.336	80.8248	152.019	107.819	93.6213	101.597	77.8053	131.889	245.572	112.98	161.7	172.286	150.23
DENND4A	206.749	251.584	139.553	149.181	245.893	216.643	195.825	196.619	183.501	207.843	237.047	164.752	200.044	185.219	227.647
SIAE	5.50217	5.69705	5.19474	6.74068	6.16946	5.9532	6.20121	5.94214	6.68346	5.9532	6.17316	5.56196	6.79342	6.61031	5.9532
SIAE	12.4682	12.9529	17.4986	10.8788	12.1595	13.5783	9.32811	13.4612	10.2855	9.20783	11.7498	12.4398	11.7498	12.8172	10.0176
GINS4	16.0265	16.1628	13.578	14.7438	20.1747	14.3386	17.1317	14.7197	17.1024	14.63	18.7527	16.0454	15.1772	17.0861	17.4542
FCHSD2	59.98	54.8242	74.6441	71.2105	62.8197	67.4627	56.2377	60.9534	60.3537	60.7629	87.9911	72.9037	72.1511	80.6856	61.4679
BTG4	7.22407	6.2073	7.35373	7.24049	6.68202	6.54229	6.86712	6.19634	6.49076	6.38371	6.86524	7.42279	5.72497	7.64558	6.16244
PPP2R5C	11.3507	15.1386	11.7867	15.5959	11.3282	12.37	12.0035	9.97143	12.49	12.44	17.6608	12.0279	11.9118	12.2169	11.8723
PPP2R5C	393.552	409.107	200.638	179.419	401.044	298.24	279.03	319.752	250.146	423.659	571.375	285.761	504.065	357.806	557.525
CALHM1	34.7056	34.1382	34.4803	28.3496	36.1174	35.9705	33.3285	35.3217	34.4803	35	34.424	43.1122	34.4803	33.7815	36.7556
NT5C1B	7.13581	7.37338	7.35695	7.65509	8.29765	7.51363	7.10943	7.25923	9.50245	7.15617	8.20849	7.50928	7.94654	7.17372	7.30374
PKD1L2	41.5785	35.7152	45.3885	41.1975	36.768	37.0253	37.5809	45.3579	37.19	35.4792	45.6347	42.8935	39.8257	39.9909	38.0482
	33.2051	28.6691	28.536	32.7152	40.0795	30.5404	35.0737	27.3566	35.7523	33.0997	33.2051	37.4546	33.9065	31.1587	30.4236
	30.3608	27.1371	24.3016	27.6426	30.7965	24.6558	27.1815	27.6426	22.7516	24.3764	26.811	30.8801	28.9699	33.9633	30.7075
NR1H4	13.0219	12.9529	14.4862	12.2755	11.3288	15.6751	11.7129	14.4862	17.5353	15.5656	15.6514	14.8625	11.1682	16.9073	39.5812
PTPLA	72.2053	69.5429	62.9772	71.6275	60.2204	79.1914	65.0193	72.3698	78.073	65.3776	78.0633	71.7175	63.1133	75.9155	80.1082
CNTNAP4	28.6491	23.8924	19.9045	23.3101	24.3708	27.9003	22.9859	27.8885	27.107	23.8955	27.0819	25.1792	23.6863	26.2147	26.253
PDE1C	15.1359	16.7797	17.5397	15.8257	20.4498	15.3374	16.0465	17.1434	14.749	18.3192	14.0109	15.6593	16.257	14.866	19.6249
TP73	88.3523	82.2583	79.3523	88.3523	80.5582	88.8047	87.5035	95.4663	93.219	87.6667	88.3523	97.1699	83.1122	96.5661	88.2324
NEK11	19.6726	24.3397	25.6084	26.1748	25.0451	22.3797	25.6084	27.7162	26.4946	22.1747	29.9585	26.8801	25.027	26.2655	25.4614
LINC00656	35.7523	42.8735	31.191	33.0761	37.8527	35.4396	35.7523	35.7523	35.7523	35.252	45.2633	43.0605	34.4463	49.2268	32.2383
TRAM2	56.2762	41.7908	66.4155	64.0862	78.9611	64.0862	61.2513	63.25	67.6204	65.2595	65.3192	64.0862	70.9218	58.3867	65.7526
PADI2	8.45666	8.97273	13.7239	8.75876	7.78442	10.5571	8.67855	8.37078	10.5376	8.65645	8.71873	11.365	9.36566	8.67431	8.75876
PADI2	29.0953	24.8697	30.9275	27.9389	24.267	28.0128	27.2926	28.1554	41.39	37.6914	31.8934	36.9836	32.0737	33.7253	33.9621
CST9	48.6137	45.5881	54.8571	60.0119	61.6077	55.4893	54.0523	62.7354	71.7224	36.8507	51.4358	56.5041	66.6349	59.8809	66.4259
VPS29	122.303	103.527	146.368	129.852	125.388	131.935	129.852	123.501	131.334	129.852	144.223	144.419	129.852	122.093	107.434
ACTR2	209.219	263.838	127.289	159.852	260.929	105.557	168.676	150.144	144.487	295.952	311.54	191.497	261.152	260.678	374.985
LOC653581	35.8132	32.7529	36.0736	47.6303	28.3211	39.9438	33.0804	43.8075	43.1381	46.7532	42.1213	40.9653	40.3276	40.1157	40.4453
AZIN2	134.761	106.758	102.832	78.1448	119.486	103.455	103.136	101.158	79.2293	126.06	87.1956	99.9968	103.738	111.856	110.098
NELL1	23.8808	19.4445	14.6897	23.2448	22.6221	21.9205	20.2928	20.4054	22.2654	20.3259	26.0721	26.2635	24.4341	19.4194	23.0451
UEVLD	27.3898	30.1212	32.4777	28.069	30.5692	30.5692	26.4091	27.589	30.5692	43.2414	30.5692	34.8542	31.4702	29.2869	30.858
UEVLD	72.2134	93.432	33.8403	31.5955	98.197	41.9557	58.088	51.2939	24.4994	87.8482	39.9833	28.9034	81.619	41.0297	95.6856
LYG2	29.2323	33.9323	27.7006	30.7314	27.2504	31.5961	30.7314	30.5555	30.7314	32.7501	32.2082	26.0701	30.1948	35.1679	25.2913
TCTE3	76.3225	78.7192	85.7364	82.73	111.61	85.2614	95.5452	74.3997	90.7775	51.6209	70.7317	86.3588	87.1523	87.4266	90.9593
TCTE3	21.4273	24.2862	20.0145	21.4642	24.1327	24.1639	23.6871	23.6871	23.6871	20.091	23.6871	22.879	27.4144	23.1536	26.277
RP11-574H6.1	12.8709	12.4625	13.0941	11.3435	11.8978	12.4091	12.8492	12.0752	12.5129	14.8914	11.6042	10.187	12.0752	12.0752	10.4535
	56.7726	55.4804	61.0782	63.6802	70.6077	59.5219	57.6953	63.6802	60.4202	54.2818	63.6802	69.5121	66.8027	66.4192	65.3403
LINC00161	33.916	30.2933	34.4598	37.9767	41.4932	35.874	33.835	37.0422	32.0278	36.0247	37.1766	35.3795	39.342	42.0729	32.9842
CLEC7A	45.5332	59.4207	47.043	58.7512	39.5999	41.4307	59.7314	52.6701	59.3598	106.486	223.764	115.474	86.907	129.649	94.019
TK1	120.513	102.573	115.369	115.369	129.824	109.886	98.0123	89.3451	107.003	190.858	132.407	117.534	124.655	158.588	119.108
WBSCR16	17.3011	15.5115	18.1216	20.8796	16.9678	18.8757	18.3843	18.6788	18.4134	18.7834	15.2918	20.9692	16.9862	14.2188	20.0878
WBSCR16	192.05	193.684	163.229	124.447	200.1	162.486	163.286	152.138	122.65	200.51	140.866	153.295	151.351	160.355	186.151
CTNNB1	83.6495	45.9085	47.3415	24.8315	85.1564	34.0552	60.0556	29.3584	23.3885	92.8491	32.0979	26.9897	35.1719	61.9765	36.9419
SNX29P1	29.6125	22.1403	27.3897	29.2939	23.9932	29.2939	35.9652	26.864	29.2939	25.3669	31.6412	29.2939	28.7124	20.9292	36.012
OSGIN2	233.8	338.803	147.844	144.684	369.6	202.243	219.592	201.578	90.4201	181.286	93.6388	113.015	164.378	117.381	253.794
TAF5L	87.3812	79.3922	95.2566	94.1155	67.4522	90.6221	92.6135	91.4647	73.819	90.9523	98.5743	107.032	104.709	103.988	89.3433
APH1A	181.729	174.874	117.738	92.8197	192.684	125.496	130.629	141.387	100.807	184.933	114.474	123.086	171.197	133.22	193.59
SPOCK3	14.8193	19.8459	12.3496	18.1538	12.0934	15.9148	12.3496	12.8272	10.4882	8.48838	12.3496	11.1645	11.5543	12.7464	10.0131
GGNBP2	47.933	43.3918	43.7578	54.1724	50.532	55.7774	48.7583	45.7173	46.4663	55.2307	48.1086	49.2358	49.2835	50.0461	50.4796
ATF3	50.3855	41.8029	55.8333	44.2704	52.3904	53.4324	52.7564	52.8264	55.4012	61.4043	54.83	70.5966	53.652	56.6278	75.7141
FBXO7	1215.29	1290.72	874.69	662.214	1258.88	1055.59	1259.52	1127.95	663.359	1171.02	616.988	748.063	1046.29	703.979	1245.68
FIP1L1	48.5935	43.2523	20.3984	25.0554	40.7896	41.6413	36.5433	29.7114	31.8546	32.9668	21.8949	33.1258	37.4348	26.2173	57.146
NLGN2	97.2651	97.6403	111.148	86.0378	90.1181	100.752	97.8508	93.8081	96.9948	134.094	85.1777	93.8557	92.7653	96.9948	98.3912
DMWD	204.517	194.122	249.863	217.377	204.748	268.304	197.219	212.019	247.237	232.339	184.455	235.057	198.333	219.593	195.174
SMIM11	126.067	88.6806	106.02	111.496	104.552	109.769	104.552	102.012	86.4698	89.6904	124.594	102.066	110.054	135.208	100.557
SMIM11	118.967	113.619	104.396	112.505	124.419	119.99	98.4312	113.619	89.6856	111.801	121.998	120.085	118.009	113.619	112.699
ZNF146	189.514	229.935	61.1994	50.9513	234.963	97.0336	169.286	134.896	61.2443	181.749	60.2204	76.4351	138.152	57.2971	225.48
REG4	36.1613	31.7914	31.621	33.769	35.2848	29.7999	27.7666	31.3168	27.1399	31.1446	31.1446	31.1446	30.0788	27.9218	38.0561
KIAA1217	15.609	14.2021	18.9276	18.7854	14.4954	13.784	17.2408	18.5551	17.7542	17.7542	18.0526	16.3986	19.6023	17.7542	17.7542
KIAA0513	14.2176	18.9862	28.9185	21.4764	17.2527	20.3207	15.1331	14.3856	23.6672	19.6966	23.8868	18.9862	16.4046	18.1189	20.4651
WAPAL	211.889	234.715	153.328	117.33	244.061	153.005	149.628	150.922	119.936	211.852	151.675	165.819	178.486	146.359	234.687
BEST1	252.33	223.502	213.076	228.532	292.067	252.352	301.338	212.543	252.352	256.258	255.26	246.788	277.328	236.152	303.334
BEST1	77.9523	79.6482	65.2952	72.1524	77.9699	63.8492	92.78	88.9076	66.3348	64.8036	66.5134	63.8659	64.2776	72.1524	90.1596
SLC35F6	117.503	122.565	138.674	119.641	115.006	126.439	116.292	113.619	146.152	157.686	126.812	105.886	128.698	152.545	105.749
ZNF85	40.8144	63.5242	34.8628	45.3607	55.7562	55.7562	45.2467	47.9889	66.1267	55.1361	116.089	55.7562	50.7647	90.3484	95.1164
JPX	95.3977	99.2991	146.804	103.82	87.3685	82.1966	97.6663	81.6422	107.914	55.2852	77.419	73.9128	77.8567	71.434	67.9382
	26.1818	26.2147	26.2147	30.1249	26.2147	25.399	26.2147	33.64	26.7197	26.2147	24.5275	27.245	26.086	25.2012	23.9342
MIER3	15.7684	15.0716	8.22608	10.3054	13.6905	10.901	12.4795	12.953	8.73599	11.6708	11.6708	9.48687	13.5505	11.0779	14.95
MIER3	167.092	229.682	49.9913	77.019	210.557	87.5814	131.669	123.64	59.69	173.208	93.5839	70.7864	144.003	101.068	189.493
DNAJC14	106.886	129.709	77.2233	38.7176	113.871	78.419	88.5282	74.0857	61.6867	99.8296	50.0197	60.1856	77.6857	52.5859	111.786
HILPDA	201.594	176.115	203.898	174.619	156.952	164.196	152.23	134.456	123.374	163.425	358.523	180.705	177.619	292.721	143.525
HNRNPLL	25.6084	23.9553	19.8674	21.5724	27.3456	23.4211	22.5813	25.6084	29.4852	25.6084	30.5349	25.6084	28.7767	25.6084	28.1336
LINS	189.315	224.476	262.608	318.376	201.086	168.832	268.39	198.964	219.592	190.48	247.131	182.342	227.074	143.865	189.705
LINS	129.77	175.423	129.752	100.537	147.434	92.0856	159.352	133.806	78.9527	138.972	126.456	96.5733	150.443	108.08	132.969
CFHR3	16.4707	17.3586	24.1792	17.3237	21.9808	26.0846	23.3098	28.1242	30.4727	25.0113	20.4838	23.6301	23.6624	24.317	19.8993
ST8SIA4	6.60046	7.17124	6.5667	6.77018	7.16644	7.33451	6.77141	6.78282	7.17124	7.3537	8.33505	7.451	7.78828	7.42279	7.00655
DNAJB9	377.527	379.461	238.041	152.755	446.02	305.411	243.425	321.11	346.061	379.639	670.7	435.819	495.152	513.661	626.897
CRTAP	874.753	784.244	478.326	266.338	711.726	516.678	596.074	510.52	333.388	850.552	398.78	491.526	672.152	673.169	787.538
KRBOX4	36.062	56.519	26.6805	28.4369	46.3035	41.9988	35.9262	40.7694	30.0188	55.0662	56.2341	39.9657	58.3314	43.5098	45.9676
C16orf13	241.388	254.969	221.752	168.627	217.441	185.784	190.154	168.291	178.694	289.625	207.263	175.521	203.935	232.489	175.775
FBF1	65.0424	74.019	60.393	57.0615	68.8858	59.6468	66.074	63.6741	64.0195	72.4814	58.1759	63.0869	64.0195	71.7794	62.753
ZBTB44	33.6012	35.9564	29.9779	35.7228	38.5894	26.2635	28.9081	30.5901	32.6462	39.822	24.9938	30.858	26.7145	35.4005	30.858
ZBTB44	135.569	178.499	57.3997	38.9088	151.086	91.6073	115.781	106.152	47.2782	121.512	42.3798	49.2463	90.4268	57.153	112.215
ANKRD13C	77.9822	105.838	54.3468	45.3885	87.8591	70.6191	59.7188	71.1681	43.2369	74.019	62.9949	55.5562	72.7926	68.5307	98.6856
PHF20L1	18.2078	19.9996	13.4215	18.6198	20.7108	16.9543	17.0853	15.3255	14.4127	23.3637	18.3882	13.7859	19.811	18.2078	19.645
SRGAP1	26.7348	21.0066	45.1541	47.6107	28.9326	21.3777	43.1971	24.2399	47.8618	76.219	32.3135	26.7497	34.4898	32.9227	26.9415
MOXD1	66.502	147.481	86.2345	116.819	76.686	116.819	90.8856	87.35	98.8966	208.79	161.848	126.521	127.303	121.936	183.631
C19orf47	68.5746	73.019	67.8931	57.2683	59.033	70.8191	61.9304	64.5008	68.6113	69.6191	69.3048	70.9842	68.117	63.4947	70.5608
ZNF808	62.8905	33.1883	48.3361	50.9644	50.9644	51.1639	65.0193	50.4351	55.9373	34.3648	48.433	40.1157	66.7697	46.1405	62.046
HEATR3	26.3115	22.54	29.447	22.543	27.2219	27.8645	24.6632	22.5217	27.2219	31.7262	33.8171	25.5037	30.9572	28.4219	31.346
CARD8	242.626	241.488	206.258	202.623	293.58	255.592	247.157	342.943	241.336	321.024	315.147	206.686	384.119	202.555	317.123
ARMC10	654.955	564.697	731.872	650.892	554.428	692.49	513.146	641.657	645.619	572.121	787.445	667.928	555.321	817.388	486.201
EPB41	65.7844	52.6243	52.0688	66.0062	73.219	62.1948	64.0862	59.84	74.9164	53.9317	74.8857	72.7278	76.8245	66.9228	95.3894
SAR1B	141.246	164.002	107.874	86.8925	146.818	90.9523	114.954	116.52	92.6501	140.09	214.618	145.126	169.486	162.839	170.638
TMEM37	194.243	167.35	163.991	164.619	230.683	173.639	181.427	160.686	123.249	227.293	201.135	177.999	189.728	173.095	202.103
TMEM37	272.893	279.176	289.152	289.152	375.655	228.577	252.061	244.552	207.582	297.688	590.164	299.39	299.182	338.691	315.745
GFOD1	15.0589	14.6239	20.6968	13.2365	14.0395	14.5317	14.5951	11.7557	19.8345	17.4278	25.8769	14.5317	16.2746	14.9475	12.0656
ATF6B	41.0885	60.1192	41.2281	38.3664	48.7027	57.2309	48.3009	44.4644	36.5466	36.3638	41.033	33.1794	34.8505	39.9613	40.2867
CEP70	14.4471	14.9094	15.2245	13.3459	14.0581	16.4495	12.6815	13.3436	14.4578	15.3694	13.3188	14.8012	14.4471	14.597	14.4471
CEP70	100.473	122.219	51.6459	49.5261	111.419	59.2209	75.1511	64.9331	40.4622	67.684	73.5024	51.9484	83.0649	73.5024	79.0825
SERPINC1	17.4561	17.407	23.1645	25.3781	23.9932	20.813	20.7022	17.4937	20.7321	22.9424	23.7134	20.7321	20.9569	21.4418	20.813
THADA	6.34168	9.35701	7.35695	7.1217	6.98396	6.28971	7.1217	6.98399	7.13581	7.83395	7.07795	7.88343	6.17267	8.31383	6.27785
THADA	41.3051	36.3831	35.6879	30.9656	46.9136	34.5951	39.0552	32.2285	26.1971	42.3046	47.876	37.6262	41.1115	31.2105	37.8274
MTHFSD	45.3975	32.881	39.9014	46.5923	46.4745	54.1305	44.6012	45.5295	49.2491	38.3107	45.4908	51.2298	51.1546	49.0658	49.0379
MTHFSD	28.087	25.1461	31.6826	35.7305	28.5633	32.9095	34.3969	32.7979	31.8546	30.4786	34.4393	33.3849	31.3979	34.1415	29.7666
RAD51B	59.5063	55.3971	56.0819	58.4766	65.0355	64.5528	63.2597	66.3736	54.0925	73.849	61.4867	64.8155	59.0322	58.5152	75.1487
PPA2	29.2939	26.7578	29.2939	26.5472	33.7107	29.153	29.2939	24.5868	29.7214	31.8078	28.1276	30.887	30.1875	31.8137	30.2755
RGS7	16.0823	15.6568	15.6568	15.6568	15.9354	14.4304	15.6255	16.2484	13.1449	14.7388	17.0542	17.9259	15.6872	13.7197	16.3392
TSC22D4	60.762	65.4631	81.5319	98.8513	65.4953	62.1559	123.676	80.7276	92.0856	61.8403	64.9498	68.5909	67.0426	45.9982	60.9349
OSCAR	40.6872	31.6625	38.3434	57.5056	52.2282	50.7012	59.7427	46.8793	92.3655	112.171	138.086	77.9746	93.5158	90.1535	86.5662
NAALAD2	6.83826	7.57128	7.64765	6.41751	6.75085	6.24279	7.04626	7.39131	6.08328	7.86984	6.90061	5.76079	6.0585	6.28292	6.75085
NAALAD2	7.87608	9.03347	10.0657	9.14291	7.94552	6.97897	7.59848	7.83632	7.87947	7.39072	6.83227	6.07754	6.31695	9.47336	7.17784
NAALAD2	6.45337	7.13933	6.99866	8.60163	7.54546	7.60712	6.46237	7.22132	6.2908	6.93928	6.99866	6.74916	6.99866	8.93253	5.93116
PIK3AP1	20.3013	38.2362	17.3029	14.0281	27.9195	22.8177	26.9855	21.2879	15.0682	44.6417	19.3873	26.3739	32.6165	23.497	56.712
FAM188A	157.096	178.325	93.4856	65.6165	170.626	133.352	124.165	137.454	74.584	138.019	146.708	101.66	160.432	132.299	158.382
GHITM	579.869	621.127	295.764	264.535	615.315	512.778	496.352	487.863	345.987	554.032	725.42	452.891	696.461	588.058	731.882
WWC1	29.2813	27.4708	33.1452	27.8967	26.8413	33.5709	31.5955	30.9383	26.5197	31.9865	32.6575	40.0036	32.5482	33.4464	33.8147
CEP89	32.178	25.135	21.0675	22.5216	40.628	24.8836	25.6381	21.2879	24.8545	18.4834	18.8991	23.5694	26.4029	20.5929	28.7478
CEP89	33.5752	26.7218	26.134	15.3558	24.6277	22.1015	21.2375	21.3361	19.2345	21.5329	14.5629	17.8079	32.297	16.6478	25.4864
ACSM5	33.494	31.0572	29.3339	29.0687	35.728	36.1367	34.9307	38.0058	35.7523	32.6313	41.2221	36.7626	36.5816	48.8831	41.4175
LINC00537	97.619	71.4057	95.2017	106.423	101.081	97.619	87.4639	81.2846	93.6613	101.662	103.307	97.5857	109.795	97.619	99.9145
LINC00537	86.419	80.6856	99.3166	91.4031	92.7105	86.3644	80.0562	69.0447	95.3747	104.286	85.8178	96.4777	88.7716	86.2509	103.702
GSTCD	56.4791	57.2219	57.2885	57.2219	57.3551	57.2219	55.5231	57.2219	48.5319	52.7027	52.7027	57.2219	57.7513	58.2881	63.6392
CD80	16.2871	22.705	23.2537	15.8316	27.9783	20.8236	20.6015	15.1081	25.561	30.4523	57.0295	34.509	33.7705	25.825	36.8705
LOC283861	101.523	95.1332	100.949	87.4781	84.7915	93.0292	94.2997	114.619	72.8855	68.844	84.8504	79.5505	59.8011	90.2856	71.3694
CNNM2	13.6975	14.4578	18.4962	13.312	11.7095	18.5728	16.2112	9.67668	13.4143	16.6156	11.61	14.8579	14.2013	13.7457	15.9985
CNNM2	50.7285	44.9621	55.7562	46.243	55.7951	51.5084	53.4944	52.2196	61.984	56.7004	45.1336	57.7581	65.0882	64.9036	61.984
OLFM3	6.28477	7.10444	8.37363	8.00135	7.47392	7.74507	8.31383	8.04819	6.97902	7.21818	8.61873	6.8527	6.88594	7.47392	7.77449
OLFM3	6.00201	6.71439	6.79195	5.51412	5.62072	6.21602	7.45859	6.06246	6.70033	5.98245	6.46288	6.53872	5.95803	7.26484	7.27672
MAATS1	46.1373	50.9913	31.0578	29.0449	39.7359	30.7414	46.4017	46.4346	31.4744	23.5972	20.811	24.5846	27.7198	24.5812	30.3607
VSTM2A	23.7541	29.5878	49.9034	48.4222	14.9739	18.8923	19.9032	23.5838	18.7923	20.5189	13.653	16.3114	19.8498	16.5647	16.7227
TTC12	97.0478	122.399	97.2647	93.5075	104.286	95.1581	92.676	104.337	97.5316	97.9714	93.3858	97.0478	81.9978	105.822	90.055
C2	30.8725	38.6346	25.9562	35.8851	37.6641	36.0443	33.3298	31.0444	36.4144	27.9744	40.9593	41.7534	46.1467	34.6737	47.5623
DPYD	21.1061	24.4225	21.5315	17.3693	21.6847	20.3239	21.5497	18.0684	16.8002	21.4595	13.736	21.9326	18.9987	27.4164	20.3571
DPYD	8.24191	9.23579	8.90438	8.39738	8.31383	8.26257	8.27336	8.64076	8.05576	8.04691	10.3416	7.32279	8.22693	9.65995	8.07661
TMEM126B	32.5231	32.6805	38.4502	35.7789	37.3741	30.7806	32.429	30.0583	33.6863	35.1812	39.7865	29.567	30.4691	32.7085	28.9352
RHOF	70.6076	66.9562	81.3568	71.9236	62.8197	75.9906	75.6517	70.3989	75.7215	80.8838	84.7409	96.7278	83.1605	92.0623	80.2836
RHOF	45.498	39.1469	51.9864	42.0879	38.5141	52.0192	46.9739	51.2338	51.9983	71.7936	58.9289	66.8192	61.7691	57.4884	69.9526
DNAH14	7.55324	7.27527	7.16189	9.26617	7.13581	7.92228	8.31383	8.24705	7.96507	7.3427	9.59251	8.32141	8.20157	7.89821	7.96507
GPRIN2	68.0825	58.3328	53.3676	58.1267	70.0853	63.4731	69.2363	62.8308	63.7991	51.5621	60.556	62.6347	67.4509	65.6564	67.3525
SLC25A48	53.4926	47.018	51.8781	53.4926	56.9442	59.8378	45.9365	59.1473	48.5796	48.9905	53.3252	57.3973	53.3188	52.7605	59.4872
SPAG9	31.2248	25.5511	31.9397	40.4629	31.2816	29.4852	29.4852	22.3497	29.4852	35.891	30.6972	31.678	26.254	23.8679	27.2768
MBP	195.306	204.63	141.912	159.028	140.855	178.431	166.019	67.5092	204.419	235.785	210.041	255.459	264.234	208.743	279.528
APOBEC4	16.4574	17.6138	16.6139	14.0533	16.6478	17.2793	17.1815	20.5093	12.8675	16.6478	17.465	16.6478	17.2276	16.1008	18.0298
FAM13C	305.263	402.552	219.855	176.876	288.752	336.187	252.886	357.017	201.231	289.027	234.157	217.047	225.123	239.281	268.361
WDR20	24.404	29.3323	24.1398	33.1445	28.0859	25.6749	31.7027	25.7921	24.2237	33.769	20.168	21.1973	24.0377	17.6014	25.5021
KIAA1430	8.65971	7.05332	7.71704	7.71704	8.65746	7.71704	7.71704	8.35745	7.89371	6.6603	7.08948	7.52999	7.73954	7.95938	7.19598
YIF1B	335.575	281.95	339.329	286.754	303.376	259.807	271.145	252.886	304.331	378.319	296.32	347.774	324.525	337.94	314.665
CCDC57	85.1342	57.6532	81.475	73.8315	84.9863	89.4724	74.913	74.3223	62.1006	78.6871	69.8347	89.219	81.475	75.9838	88.6536
SETD6	182.85	176.603	150.325	165.419	178.286	191.341	209.947	237.019	168.819	157.29	151.274	152.556	167.069	160.374	148.613
ATP11B	107.657	81.6823	95.7454	112.398	128.653	96.7523	92.5242	86.3303	81.5458	94.2302	120.48	89.2232	119.255	103.486	106.445
ATP11B	25.1636	21.9573	18.2132	21.1714	25.9545	19.679	13.1627	23.4023	28.214	22.4291	28.6555	16.3294	21.9573	23.3229	24.6247
DCAF5	9.93495	17.1468	12.8525	10.6866	10.4368	12.5512	9.5073	10.8593	11.701	9.88896	23.744	11.7863	8.48222	17.2113	11.2075
GPR62	75.2335	75.5087	81.896	79.877	79.7067	76.9854	75.0241	83.5126	89.6856	98.7622	80.2418	101.467	65.809	88.219	72.7017
PGM5	12.6165	8.72682	12.0095	12.1579	12.003	9.45991	10.5943	9.71714	11.2747	14.2176	9.06631	10.1465	9.2156	11.0246	10.1127
SPPL3	69.5902	66.9793	71.4179	87.7184	69.7524	89.07	83.0331	72.2405	87.6087	70.235	83.809	95.4889	86.3207	76.0978	88.1058
SPPL3	67.6296	68.468	85.6856	87.8476	73.1762	82.7212	93.0793	86.5532	94.3514	82.7212	74.6554	87.0739	74.7562	82.7212	67.4627
KCTD17	58.4541	53.706	57.0896	54.8544	62.8197	56.8231	53.5656	56.6589	56.9506	68.941	64.0862	55.757	61.2264	65.867	57.0896
DYNLRB1	13.0548	13.2288	11.8506	12.5119	13.6617	13.8049	13.2288	12.3893	13.2288	18.337	14.0687	13.1321	12.4783	14.4496	13.2288
CELF2	44.2919	51.5388	53.6458	48.4735	59.3541	50.1693	49.0379	47.9866	45.4152	55.3615	65.734	55.1734	54.0912	48.3159	77.6927
APBB1IP	17.2872	18.3787	14.0395	14.6283	16.7838	17.2872	14.1635	15.4864	13.574	20.2158	21.1592	18.0488	17.5036	17.8096	17.9271
SUV39H2	134.366	134.118	150.714	126.186	121.95	121.492	94.9317	111.226	131.778	124.534	247.381	136.027	176.675	237.606	117.086
CYB5R3	636.907	908.101	398.542	213.837	744.806	488.684	538.995	439.789	349.063	561.239	244.617	483.243	540.106	395.152	883.833
BPNT1	97.3643	99.4856	77.8249	77.8821	94.6943	85.0226	90.8856	71.436	90.8856	134.231	90.8856	82.6856	88.912	108.406	95.6481
ETV4	125.446	90.7495	109.782	100.689	118.799	130.547	104.552	107.287	111.396	104.005	88.5648	128.181	117.35	99.0806	122.952
PSMD10	462.951	540.476	212.11	148.624	524.384	343.629	349.952	344.701	153.162	451.276	395.393	254.52	538.916	319.752	551.727
ZNF70	68.7525	80.3431	90.3605	69.0283	73.9135	61.9222	65.0397	65.686	70.8309	93.219	68.7525	59.0769	68.7525	66.3093	69.7524
MYO18B	23.4394	21.0465	25.3981	30.0679	21.2089	20.274	19.47	19.5666	22.8758	21.2089	25.8492	18.6611	20.8595	18.8968	21.2089
WWP2	60.835	66.4258	68.4704	59.3683	51.5155	59.438	58.6759	70.1184	64.4361	76.5693	54.6909	67.3003	56.9416	74.9333	60.0368
METTL20	64.4203	63.7555	75.8067	79.2856	58.1615	52.3238	52.0616	71.1113	58.6952	59.3447	64.0388	52.4268	50.2061	75.8127	44.8167
METTL20	39.9639	31.8342	32.7619	29.95	33.9184	30.738	37.1766	37.8886	40.2157	44.5533	35.2149	30.6382	40.5063	37.1766	40.4804
LRRC48	33.902	32.9928	32.623	32.1571	24.6977	31.0773	29.5636	26.3418	35.6998	24.7239	36.9723	31.809	32.7314	28.3154	32.5722
RHOBTB2	92.2843	81.5774	98.5523	96.8539	98.1364	105.192	88.5143	69.0137	119.735	111.095	106.282	109.228	80.7402	112.222	98.1364
TTC30B	85.8873	80.3424	66.6423	63.7077	76.6827	63.3473	35.2275	73.7426	29.4852	57.0579	60.7576	41.033	50.2803	69.3113	44.6369
LENG9	146.152	136.503	155.822	136.328	153.487	155.134	149.885	146.152	131.74	109.359	152.152	170.627	154.354	139.235	143.89
PCAT4	30.2316	34.363	31.7262	29.8496	29.7118	31.5006	24.7578	29.8496	36.3848	35.677	27.8654	32.346	29.6411	29.8496	25.2487
SLC1A6	9.72634	9.72634	14.455	9.72634	10.8778	9.72634	10.0075	10.6422	11.1759	11.1759	9.72634	9.96115	9.46732	8.15555	7.6821
SLC1A6	7.15657	7.57128	8.09578	7.63482	7.40819	7.1092	7.28062	7.07179	6.61785	8.25798	9.70708	8.07855	7.60279	8.00394	6.73104
ARHGAP27	16.3485	16.6139	19.5308	16.6294	15.4449	18.299	16.2804	13.732	53.5455	16.6208	21.3545	19.5441	21.1999	26.9496	22.3832
SYMPK	386.913	414.638	541.419	570.152	416.286	402.842	590.718	441.352	747.619	363.103	387.367	389.082	447.753	245.415	394.554
LIG3	173.75	210.985	139.875	150.923	161.419	151.773	195.184	183.607	91.2283	143.708	88.7012	135.979	135.531	119.435	148.394
LIG3	167.137	210.807	150.482	137.118	167.759	153.823	183.599	183.232	99.0453	181.305	88.7344	153.823	143.219	99.3297	162.141
LMNA	1809.26	1731.1	1825.63	1237.25	1720.14	1669.22	1470.83	1208.05	1252.17	2102.17	847.238	1498.33	1195.54	1229.35	1606.93
NKAIN2	13.6975	15.6305	12.656	10.7682	11.8164	11.3584	12.1371	13.2671	11.8164	10.068	11.457	12.7305	11.8446	10.5427	10.6213
RBM8A	51.9659	46.6151	46.0237	57.6266	58.2722	52.8264	58.9943	57.0622	51.5615	36.2913	50.7169	45.5289	61.0068	53.1593	58.1023
MBTPS2	28.2542	30.5637	30.5914	27.1047	26.5382	28.0843	25.5171	26.4511	29.4852	29.3196	29.2997	28.1445	26.6847	28.0843	26.0286
CEP120	67.663	120.273	20.0433	30.4033	96.6271	47.0308	61.6925	59.2209	22.714	57.9142	35.7523	31.1689	52.1976	31.4987	80.99
CNKSR2	12.6447	15.379	15.0077	15.8906	14.8113	18.9247	18.0148	14.9581	16.3554	11.218	13.3045	14.8597	14.5066	12.1085	15.653
TGOLN2	107.887	129.752	129.752	139.537	118.619	97.2532	126.205	129.752	189.981	125.486	122.458	149.686	140.686	136.031	129.752
LOC100287896	130.525	116.753	115.314	124.712	123.193	102.945	97.4602	114.275	84.688	108.819	137.456	95.0608	91.195	110.417	85.9214
ANKMY1	44.815	47.8926	50.9527	46.4471	49.0709	43.868	42.4158	47.7658	50.1867	45.9949	52.5354	57.2461	51.8813	63.14	49.4464
KIAA0226	19.904	13.0256	14.1008	16.5576	20.4725	18.1077	18.49	17.4287	18.742	17.1172	20.5154	18.8968	18.49	15.3006	21.0601
KIAA0226	107.875	108.563	109.199	106.308	111.287	107.264	103.752	121.167	100.438	109.199	111.994	110.143	112.04	104.935	114.686
PTBP2	29.7872	50.4404	12.5114	13.7903	29.6817	15.1717	18.9516	29.7872	11.5904	27.8556	15.4263	13.0383	15.7586	15.9207	38.4552
	27.6521	25.0547	31.7262	25.4952	29.2939	27.2015	25.5021	23.5675	26.9792	22.377	33.3602	28.2574	23.974	30.2178	27.8313
SERPINB8	73.4718	53.1082	69.726	71.3521	77.1308	61.1533	58.3417	60.8719	68.0187	66.0565	77.2049	72.7522	76.7288	71.4164	67.9834
AGFG2	25.6084	27.48	27.655	26.3357	27.3839	26.2147	23.3347	26.2147	28.2613	21.2255	23.5824	29.0547	27.5839	26.0986	26.2147
MBLAC2	8.27762	9.13818	7.64785	8.02413	11.12	8.49489	8.47464	8.30883	8.07	9.59296	9.01241	7.6756	12.4414	8.84405	7.16528
DGKE	53.1593	55.1367	40.0264	55.8648	56.0599	63.3308	52.9344	55.8648	51.3183	33.5527	66.5277	73.1192	61.895	54.7844	62.1195
DGKE	28.4533	27.6058	28.9176	31.7154	30.0119	30.0119	31.6613	24.6749	28.5351	25.6165	30.0119	31.1625	29.4767	31.4112	30.5359
SIRPB1	19.219	19.9668	21.7115	19.6337	20.7845	17.8212	18.4042	17.001	25.3577	46.8396	23.5576	22.9859	29.4887	21.7115	38.6996
BCL6B	85.9704	77.4407	59.7538	63.9552	95.182	75.3391	62.7109	60.5527	66.4629	95.0476	71.65	76.4026	96.2764	75.5848	82.6702
ASCC1	376.264	421.745	216.342	171.873	356.597	263.984	289.441	310.456	152.129	314.841	384.352	204.136	348.607	331.091	337.102
ZNF57	132.52	128.317	213.838	151.077	113.205	135.022	117.037	133.493	118.244	118.752	131.086	137.54	130.1	134.418	92.6284
EPHA7	14.9415	24.7477	13.9853	15.9838	13.3313	14.4284	18.1981	16.6108	14.4578	12.1766	12.36	13.2501	11.8928	12.2409	15.9838
ATM	46.9749	62.2394	50.3637	47.2575	49.6399	43.3369	44.141	44.9845	53.304	71.9609	47.3575	49.9992	46.3692	55.3214	46.6503
MYT1L	20.0887	21.0957	21.0957	17.6999	20.9557	22.8545	21.7784	19.9168	22.9738	16.6579	21.0957	22.3483	23.9194	22.0431	21.6267
PDS5B	6.55228	5.91023	6.90039	8.01442	8.15342	7.60725	6.88486	6.30706	7.09173	6.58322	6.85371	7.02675	6.95794	6.51929	6.62787
NPAS3	71.4932	75.0857	75.3711	66.0109	67.1696	73.3835	70.4025	65.0773	83.7118	71.6857	63.0684	74.7407	72.4213	71.1603	81.8872
	108.801	101.054	148.619	137.407	75.3185	109.476	125.73	136.373	95.6395	105.233	59.3796	77.3496	99.0698	37.0177	59.9559
CBFA2T2	58.4878	83.3072	71.2519	62.1786	64.6617	58.2211	67.2192	63.9528	56.323	59.8634	52.6899	52.841	63.9464	51.3489	69.4807
ZFYVE16	69.9263	73.019	68.4269	74.4857	60.7815	69.488	90.9394	67.4251	69.849	68.7641	104.911	70.3886	93.5459	73.019	76.674
PALM2	79.664	87.8183	60.7089	71.2639	80.4907	61.1533	83.1605	74.1497	55.0658	78.0122	36.3618	64.9958	79.4147	67.7142	82.3699
TET3	94.5401	78.4856	100.958	97.421	89.4083	81.6634	96.0856	92.4826	115.383	98.2839	98.4856	100.453	93.0738	92.0583	98.2765
RNF32	21.938	20.454	24.5872	22.9601	25.1271	22.1516	21.389	21.8101	18.8227	21.9923	24.2503	22.0469	19.4537	19.8993	24.834
RGS11	16.4402	17.5989	21.6732	22.986	21.3744	21.7225	18.6925	17.7609	23.082	17.5965	15.79	16.7395	17.7609	19.6788	17.6794
OSBPL1A	30.7277	30.7277	30.7364	27.55	30.4615	30.7277	33.7032	34.0586	31.0784	27.8549	35.0634	36.0113	28.4089	30.1994	26.2628
DUOXA1	41.1773	51.4955	50.8749	53.6258	47.8098	49.4737	48.8614	49.1691	39.7434	45.6966	49.23	49.1691	43.9041	53.3641	50.3063
RP3-412A9.16	39.328	38.0851	44.9752	32.767	34.5856	38.0851	30.3074	39.0699	40.3691	44.5515	44.1655	45.0567	36.2714	38.0851	32.305
RP3-412A9.16	61.3987	60.3182	90.0702	64.0195	67.2192	68.647	63.3607	62.299	87.4712	59.4872	76.7907	83.2838	64.4603	78.4828	66.3331
MAST4	42.0835	40.7914	48.8969	41.9101	42.0835	37.0986	43.03	37.1731	47.7922	47.2544	41.0968	48.9671	41.1791	41.8251	37.5897
RPRML	43.8541	35.1977	50.3063	50.5715	37.3742	66.3204	50.9126	42.1774	73.8658	50.7593	79.0136	112.372	53.0341	117.21	66.5856
C20orf26	31.9074	31.6068	31.5982	36.5645	28.1426	33.7509	29.8362	26.2767	39.1707	27.6186	26.9169	33.0585	31.7262	34.6232	34.9497
NEK4	37.8564	41.033	40.6155	45.431	41.7586	46.4113	41.8292	45.7746	33.2212	43.3378	41.0728	41.7586	41.7586	41.7586	37.7974
CNST	41.3857	43.9175	31.1113	32.0568	49.5021	42.3096	38.5583	41.2046	29.8319	38.2985	34.9112	40.7491	36.2065	41.2046	48.8798
CNST	66.9392	69.4555	68.7465	50.0438	84.3187	70.5639	59.8993	61.8866	57.7095	72.743	70.7357	66.7339	66.8148	66.1908	73.2435
C17orf47	30.0777	28.4747	25.5101	33.1189	33.1189	33.3526	33.8086	32.9797	34.3969	28.7055	41.4845	36.0113	33.7997	33.1189	33.0474
NUMA1	14.7993	15.1395	14.0395	13.6975	14.0395	90.3525	14.5383	14.8113	14.5968	14.0158	15.0596	14.6102	15.5906	11.8423	87.9252
NAIF1	19.9228	21.3033	20.4058	21.3033	20.8993	22.9778	21.2023	23.5445	18.57	25.7474	22.3422	19.8126	21.3033	22.3325	21.2122
ZNF586	10.4035	17.9468	10.1173	11.4006	12.4782	11.3121	11.4006	12.9129	13.0928	13.3809	13.4525	9.41729	11.449	10.5793	9.58362
LOC100130950	51.0041	56.8792	56.6166	44.0487	46.2177	53.3688	53.6541	50.0367	52.6236	58.1213	39.5194	62.2642	45.0263	50.0367	56.0155
METTL8	183.822	200.593	128.271	102.48	169.652	159.87	147.752	154.923	107.038	160.863	141.525	112.216	165.401	129.633	160.109
FAM151A	31.7601	32.0343	32.8549	33.6781	34.1382	34.4345	28.6931	35.311	29.8824	35.311	43.8399	37.1753	40.0514	39.7223	37.9892
GGA1	33.7768	45.5073	35.4037	39.454	27.2526	27.4033	38.8062	35.6585	35.7935	31.5612	34.1019	25.1857	34.0357	25.4367	32.133
SRRM2	46.2304	46.3463	51.1058	53.0599	50.732	49.6564	43.9347	46.2817	62.9	47.3863	43.1646	53.3593	50.2319	50.9382	58.5673
TTC26	18.4092	14.3975	20.7359	19.3533	27.2165	18.4092	16.7887	21.1612	17.4676	15.9248	19.0063	20.2467	17.5872	17.077	19.6209
SYCE1	36.2877	44.8672	32.2824	40.4663	33.0784	41.4288	38.865	43.5368	44.6914	39.261	36.4782	38.0472	36.6029	38.0472	44.0235
SRGN	15.7846	16.2454	15.0737	16.799	13.9153	13.1748	14.9822	15.2887	15.9685	17.9516	16.2454	20.6535	19.7618	20.6535	16.2454
CMTM4	39.6471	30.6992	27.9358	32.712	38.3001	32.7314	34.1368	31.0444	35.9525	26.6569	41.7847	36.949	33.7299	37.7681	37.6113
HNRNPDL	980.503	775.956	350.668	301.642	926.954	681.397	925.552	782.823	285.574	779.163	426.513	410.131	761.627	535.286	885.139
LAPTM4B	389.829	416.8	127.15	88.5684	392.386	241.126	240.352	241.9	84.194	274.199	100.652	169.756	313.467	168.184	416.016
KCNS2	32.7097	38.4396	30.4785	38.04	32.4234	34.0178	30.3845	29.3584	35.6865	38.7816	31.7694	39.1395	34.7876	32.5768	31.1766
MGC50722	92.1767	88.814	72.0468	100.826	97.588	126.557	123.068	116.35	148.586	77.312	121.019	146.658	118.451	139.169	139.019
MGC50722	46.3807	35.2149	44.4597	48.9691	44.1763	46.3807	42.3951	46.3807	60.0166	47.3852	47.3804	57.3677	49.9342	46.7557	54.374
CEMIP	77.1523	74.2401	71.9988	61.3373	77.394	76.2865	62.6864	72.7285	70.4683	85.2124	80.019	83.4157	75.0009	82.0073	95.4037
STAU2	11.4572	11.3151	16.8685	11.9481	9.39714	11.9481	10.2999	12.9452	13.4899	10.9381	22.8985	11.9481	12.0497	14.5328	11.3221
NLGN4X	230.742	257.373	109.295	117.155	251.112	154.819	206.466	140.665	112.555	164.157	97.7863	128.573	114.552	164.974	222.792
TACC1	203.554	213.385	302.666	288.943	212.052	260.952	178.853	136.745	196.975	390.174	127.77	206.08	151.401	303.371	175.837
PACSIN2	243.008	275.068	164.575	137.783	270.865	199.463	211.741	191.606	118.496	234.951	120.122	170.313	191.812	154.531	312.575
SLC23A2	17.7542	17.3727	16.534	21.1565	20.2389	17.2364	16.1493	18.0697	18.4067	19.4127	15.5214	19.423	17.7542	17.6472	17.7542
CCNY	18.827	16.647	22.9362	17.9906	20.9654	17.8864	22.074	22.2246	19.8328	20.4956	21.0957	21.5799	24.1233	27.2529	23.05
TYMS	121.961	145.439	109.333	62.8024	180.082	121.005	100.752	109.708	85.137	162.637	144.893	137.053	146.88	113.676	132.486
ADAMTS9	24.1763	24.0575	30.7725	24.4574	27.107	28.3012	27.9022	23.0805	28.3366	41.7693	31.0216	25.9318	45.5027	27.1291	39.3456
L3MBTL4	18.7303	17.4498	23.1257	23.6991	19.7984	21.0306	18.1064	19.8498	27.6611	18.2653	17.0542	21.0306	20.4286	23.343	17.9324
CDH7	7.69176	9.56498	8.73042	9.65321	7.91242	8.774	7.56606	7.71063	10.1771	7.25474	9.17046	7.91242	7.65724	8.64625	10.1771
TBC1D16	96.0563	95.5616	129.874	104.352	100.671	100.466	95.0585	84.6408	100.933	113.286	77.4938	104.618	85.5775	87.0271	87.1914
NALCN	19.1367	24.2931	20.6054	19.8498	18.1201	22.841	22.4592	21.6547	16.7887	24.9354	20.2901	20.0001	16.5471	19.8498	16.3534
ARHGEF10	191.258	256.248	346.616	431.366	187.1	205.626	339.418	236.019	276.534	192.195	124.419	142.853	184.208	119.935	128.323
ATP8B3	88.2665	61.6867	77.0887	85.4742	88.2806	82.5753	76.774	91.9523	85.0881	77.5279	95.8056	83.9229	100.652	83.9047	80.5996
SCARA5	85.9217	74.9735	72.2831	65.9893	87.1594	84.3523	63.353	70.438	68.1284	66.1442	63.5148	68.1284	56.3852	69.8734	68.3291
OR2L13	6.47275	8.17242	7.35695	6.82676	7.37231	6.69369	6.87886	7.68976	11.1222	7.19865	7.35695	8.38342	8.75876	6.81942	6.91106
SPATA6L	55.2974	38.6743	42.6133	57.9814	55.5631	56.4781	53.7638	53.7113	56.0285	40.387	55.4768	66.025	54.9223	48.0382	63.4708
SPATA6L	42.2591	46.0377	46.6007	49.6258	53.8556	46.6007	46.3024	48.9045	46.6007	51.6867	66.0078	54.0349	46.6007	50.1698	39.6546
KCNMB1	36.2292	35.6294	59.9627	54.1784	44.9581	45.3116	53.4476	42.5874	64.0862	44.3508	46.6971	51.5537	47.1406	46.6971	43.0621
CALHM3	72.3555	64.5141	59.7615	69.4931	78.1094	73.0857	70.6033	69.4858	77.6466	73.5701	73.0857	75.7231	73.0857	77.9694	73.5471
GLYATL2	65.1522	103.261	74.3927	52.3611	43.7352	103.431	81.619	82.4492	70.2744	51.2837	47.0969	51.2701	51.5017	53.9797	47.1859
RELL1	29.6732	24.0515	30.6665	34.8542	30.7068	30.7068	30.7068	26.9797	30.7068	25.1659	32.3889	35.4713	30.7068	35.5369	30.8428
LINC00593	13.275	13.0364	13.4531	13.2464	15.6885	14.9134	14.684	14.0462	15.8617	15.1132	13.9175	17.5317	14.3386	14.9827	14.3622
LINC00593	14.3137	16.1911	15.0028	16.7475	13.6165	13.2015	15.8008	18.9793	14.3743	16.3136	17.6312	23.6585	12.2481	17.4396	15.9658
PDE4D	12.2475	11.5598	12.7211	9.68778	14.1491	10.3224	10.3224	13.2442	12.0152	13.5946	12.2913	10.1001	10.8969	10.5107	12.2462
NDUFA10	21.905	20.132	17.8379	21.0122	24.9047	25.7176	19.1946	24.4166	23.6163	21.2879	33.1501	25.9885	23.1407	25.0831	23.6813
TAF2	182.13	170.019	139.738	117.393	185.601	135.226	155.648	117.865	140.509	163.4	100.428	113.447	148.938	118.74	161.752
TRPM3	18.1523	19.9996	18.4962	18.8968	15.3231	18.8968	18.8968	18.9608	20.9457	21.721	16.5618	17.829	24.2183	18.2799	20.7344
	7.13581	6.39958	6.86743	7.47448	7.36178	7.36178	6.94564	7.15005	8.41464	8.43573	7.36178	7.78567	7.16573	7.50611	6.60311
SLC6A11	5.99978	8.53136	9.65877	9.63566	7.7821	8.60379	7.83302	6.82883	8.30402	7.10521	7.76338	7.42193	7.25994	7.7821	6.47718
RABGAP1L	10.0495	10.3554	10.0215	11.842	8.97287	10.7292	9.90589	9.18561	9.35031	12.5156	10.22	10.3554	10.3111	8.81381	11.4769
ZNF655	18.2644	28.6576	14.9281	15.4251	25.4523	13.9299	17.4723	18.9623	12.633	18.7834	14.8083	9.90411	15.659	12.2877	25.4699
SLC9A1	17.1411	16.3308	18.9688	17.7542	19.7897	20.4725	16.4375	14.4144	17.8243	18.2746	17.7542	17.8934	17.7542	17.0134	17.1654
MCTP1	40.148	34.5847	31.7262	33.1588	39.8511	35.8869	37.6758	35.49	37.9679	34.7876	51.4669	41.5669	56.6014	42.4787	41.351
LOC728175	22.5434	25.0012	25.91	26.1029	28.8336	26.776	25.5021	21.4165	25.5021	20.922	25.4081	32.9492	24.8869	26.6579	26.1978
LOC728175	6.75085	7.51073	7.0738	7.30635	6.4783	6.85339	7.0738	6.90252	7.11534	7.52004	6.6932	7.0738	7.56651	7.36031	6.13701
TRIM7	81.1977	63.5385	73.9203	64.5754	71.3048	68.8858	74.8691	72.2076	65.6425	85.8277	58.9777	65.8466	68.8858	60.5686	68.8858
ARHGAP29	19.1832	16.1383	15.9871	17.2419	27.2131	22.3145	21.3144	22.9538	19.9707	15.0059	26.9792	16.9633	23.564	21.4648	25.1106
FBN2	10.7963	10.7036	9.17046	12.0064	10.7036	11.6372	10.9654	11.6129	10.7165	12.1191	11.8621	10.8775	10.5887	10.3938	10.9042
IPP	13.8735	23.0451	20.8377	12.3893	14.6545	14.3063	14.5951	14.6545	15.454	14.2756	14.7276	16.2536	12.2739	13.643	14.6545
IPP	147.861	161.779	62.5608	59.8818	119.004	81.619	117.579	89.3396	49.8609	86.4728	50.7249	52.4362	91.2913	59.659	83.0047
FGF7	593.352	375.538	318.842	280.866	583.616	412.295	320.39	493.509	453.996	509.419	1070.55	1481.35	665.004	1028.83	1114.01
PMS1	12.6726	12.5509	8.55245	9.42763	11.0617	11.0841	10.7341	14.3127	11.5357	12.4394	13.041	12.4139	8.76867	10.2287	10.3895
PMS1	14.9779	18.7449	14.6161	16.2059	16.2356	12.7213	16.9681	21.2879	16.9681	18.9187	14.4434	20.9909	17.4099	15.1069	15.9658
CARD16	9.27423	7.90284	8.62094	8.71917	8.21769	7.27278	7.34882	7.92223	8.20344	9.28857	7.22422	9.99876	7.76606	8.86591	7.96789
RALGPS1	36.6313	35.0479	32.0746	40.887	31.1606	38.6348	38.4248	34.2405	38.0913	27.7725	37.5018	37.2325	32.5559	33.5023	39.6546
SEPT2	462.609	525.091	181.746	154.536	555.679	268.051	314.286	314.286	122.735	436.293	297.459	207.666	420.056	283.85	529.182
CLCNKB	102.131	71.1246	100.552	97.9442	100.552	108.107	93.7756	124.952	110.369	85.1349	99.7941	114.055	98.9546	87.6698	106.049
CLCNKB	75.7296	87.0318	89.2796	81.619	68.4662	78.5523	68.7749	80.523	82.0446	81.7107	93.8667	77.5575	81.619	85.9907	93.0051
	17.7462	19.6649	17.3603	14.552	17.8079	16.7887	17.4031	15.924	17.1342	26.4858	17.0455	19.5136	17.4031	16.7644	22.2054
	70.6191	73.008	83.3401	83.6319	71.4695	69.064	65.4181	67.3477	74.4404	83.0856	90.6785	73.008	69.7752	73.2713	73.945
MTUS2	25.8802	29.5404	25.9441	31.8773	34.3478	32.7211	32.305	26.8769	35.6832	26.8664	32.5371	31.2813	33.1312	28.2574	29.1951
INPP5A	61.2819	68.629	33.1229	23.2629	80.5925	30.9205	47.2519	28.9929	34.7082	64.6334	24.9106	32.0526	51.1167	34.0217	69.2964
CD99L2	55.8192	52.7025	47.8171	55.9741	69.8009	47.0794	59.9949	52.8264	61.5393	56.7585	53.5003	53.2695	55.304	40.9169	59.9961
SRCIN1	66.8745	64.1521	62.2551	75.0404	70.3524	65.3297	70.3524	70.3524	80.6165	77.8481	70.3524	72.1524	67.604	66.8273	67.3525
HEATR2	96.8383	124.975	63.7972	60.6451	89.5653	120.686	86.1255	92.5908	63.2999	92.2551	48.4084	76.9255	74.941	64.0862	91.8375
CLDN22	138.761	156.074	131.086	128.866	149.117	128.348	145.953	121.219	97.1721	210.882	95.7233	119.91	113.177	140.973	134.509
UBE2DNL	16.7116	17.0096	18.4962	15.4511	13.2159	16.5923	15.7629	18.1675	19.9065	14.2395	19.743	17.3908	17.5623	17.3237	14.061
LINC00301	6.3858	7.17702	8.89824	7.00355	6.39431	5.95978	5.88311	6.89303	5.63173	7.31209	6.4705	7.99482	7.10521	6.76423	6.73522
LINC00301	19.7897	13.196	18.9679	21.9797	22.5058	19.7897	18.7213	19.7897	22.8861	19.7897	19.3921	20.7686	19.7897	18.4548	20.6015
	11.8596	14.0674	12.2583	13.1731	16.489	15.6568	15.6568	14.6399	15.7332	14.2176	16.2152	19.5197	18.672	15.7332	19.2334
CRYZL1	193.928	212.619	72.2328	57.1877	170.286	94.69	137.337	123.267	53.2208	139.166	134.546	79.3245	164.519	99.246	179.698
MAD2L1	45.4049	36.4029	32.9419	20.9371	32.3689	32.1283	31.6613	35.6744	25.4491	69.6191	48.8094	35.3384	47.9212	36.7167	48.8895
ZNF785	83.7642	69.092	116.232	90.0688	71.4975	59.8449	72.9933	72.47	71.4857	44.5938	36.4551	52.1553	60.278	62.102	47.9074
ZNF785	78.8066	86.5271	119.752	91.8856	79.5929	59.4774	74.7532	76.0545	74.6209	56.5943	54.1254	68.3354	61.0673	55.0817	56.4353
RP11-690I21.2	99.4357	147.316	141.086	196.486	98.1046	118.38	154.831	109.671	142.69	115.758	77.3566	77.5305	91.8856	52.0831	58.471
EFCAB13	19.891	20.0409	19.6788	18.4999	18.3627	16.5032	17.2872	17.7532	16.3321	18.457	18.0245	18.8826	16.4599	14.9505	18.0245
WFIKKN2	31.0805	30.146	27.5382	33.064	31.8185	28.7473	32.305	29.3998	33.0957	32.4036	37.1766	32.305	32.305	33.339	34.5951
MINA	31.5955	29.2538	24.3013	17.7977	35.4363	21.0927	22.1816	24.9706	23.6568	26.2635	22.8592	21.0927	23.7073	20.4349	24.7172
ZFP42	12.7464	12.2774	13.368	12.7464	12.7855	10.8418	12.8752	12.0712	15.8374	12.3158	15.0844	13.6975	11.3629	12.7464	12.7464
ZFP42	12.9681	12.766	11.8836	13.7106	13.5553	13.1748	13.2178	12.14	17.1258	15.1851	15.6915	16.0904	14.0696	14.9241	14.9241
PHLDB2	8.31309	8.13844	8.60678	8.11046	8.31309	7.72294	9.01585	7.94296	9.12148	6.32997	8.75876	10.2765	9.35597	8.02784	9.24528
PHLDB2	11.2358	11.6572	14.9155	11.5182	13.0928	13.9021	11.0914	11.3831	9.89765	12.6389	12.4957	12.4543	12.0751	13.2381	12.1484
PHTF2	52.5039	56.0229	44.3687	38.9522	48.7445	44.8713	45.6904	44.4644	41.2776	53.9472	57.902	50.2319	58.1545	55.2575	58.6854
MGC32805	6.53696	6.13216	6.37964	6.84632	7.24848	7.18915	6.75085	6.26267	6.2874	6.37088	6.58736	6.75085	7.1198	6.72222	7.39876
KLHL30-AS1	41.9826	37.9281	46.5804	47.0469	28.8606	51.5875	41.6495	41.859	55.827	44.792	48.7561	44.2008	44.2008	44.2008	44.2008
ARHGEF2	39.8499	43.8692	31.7262	37.6287	39.8499	42.5495	39.0782	32.4991	39.8499	47.2403	40.9971	37.684	39.8499	40.9634	46.0977
CNTN1	16.8688	19.8992	16.6022	14.5109	12.6522	14.2808	15.305	16.6826	18.9994	14.3878	14.7932	17.3342	14.1454	15.305	13.7803
CCDC82	10.1744	13.911	8.22367	9.92607	11.0686	8.96107	10.9006	11.0373	12.1087	12.0815	12.7729	12.5952	14.9008	19.4437	11.2914
CASS4	11.7147	12.0548	15.8676	12.6242	10.1491	12.7164	16.4652	14.3816	14.5729	13.2222	13.9021	16.196	14.2568	13.736	13.736
STKLD1	24.1354	30.7314	24.5078	23.6009	24.0701	24.0701	23.0938	21.1528	19.6054	24.2452	23.2825	26.8893	22.555	28.0705	22.0456
PDE8B	37.8449	65.5612	79.3523	42.2368	35.5241	39.1468	48.3811	59.3025	30.2129	54.7395	24.3995	26.2198	45.4548	30.7748	37.6187
ZSCAN20	24.6358	35.0472	30.237	39.5879	34.0699	28.2873	31.1199	29.3066	25.6027	32.9643	29.1079	32.7913	22.1601	29.1079	27.6785
KANSL1L	53.0776	59.3484	39.578	40.7517	55.7876	42.7485	38.1845	42.8116	42.7425	44.5602	36.501	39.5918	37.0715	40.2161	45.253
UBE3C	6.93872	5.97629	7.34007	8.3298	6.93872	6.63897	6.42773	6.39005	7.41208	5.69219	8.33028	6.75085	7.26784	6.93872	7.21239
UBE3C	40.1993	41.7808	27.4973	26.4102	46.2701	32.1606	29.9985	32.5539	27.8556	49.2358	50.5858	32.1539	42.4801	44.2535	51.6954
FBLIM1	155.471	124.72	255.286	199.614	180.01	121.577	170.186	135.286	125.483	268.298	135.3	292.581	216.21	360.177	300.071
DPP6	46.5804	58.0664	52.3287	50.1664	44.3676	48.653	47.4356	54.0132	48.0407	48.0407	41.7015	53.4348	47.0191	47.8269	46.4242
SYT16	6.92934	6.99866	7.50274	6.45768	6.66614	6.69796	7.09483	6.97766	6.35835	7.35844	8.38883	7.20428	7.05073	6.35046	6.21871
SNED1	121.689	123.2	55.4182	71.4103	135.544	102.43	118.07	109.113	84.1806	126.159	83.468	102.878	105.465	98.9187	155.886
RAB39A	24.7969	22.3366	23.6396	24.6686	23.2207	24.7969	23.5832	22.2246	24.0769	29.7574	24.8942	28.0671	23.9129	25.1129	30.4837
FNDC9	13.8232	13.3421	13.6135	16.7415	14.4739	14.3386	13.8232	15.2911	13.1922	13.3421	15.3817	15.3623	11.9118	14.3402	13.8232
TRIM72	53.8183	45.8725	53.9069	63.6632	51.1583	51.0945	47.4999	51.8474	50.9576	63.7344	55.2738	52.9068	54.2434	60.9534	53.8183
CLDN19	158.962	110.186	144.378	162.286	154.619	158.714	133.181	154.619	154.619	151.042	170.913	162.486	171.979	170.621	153.864
CLDN19	74.1276	59.44	74.019	70.3055	82.4616	72.6312	61.0832	66.0708	71.219	71.219	74.8857	71.219	71.219	76.3735	71.219
FBXO8	386.801	439.403	250.309	183.771	424.108	314.137	284.352	344.459	176.261	364.527	432.53	241.019	399.144	380.832	378.707
SPIRE1	193.927	265.034	113.781	106.345	223.488	174.263	148.616	160.686	84.7523	157.134	111.751	138.039	154.752	91.9445	241.019
ACP1	17.2556	17.5807	13.7439	18.0589	18.2966	23.0855	24.2358	18.5948	17.5807	19.2245	18.9516	21.989	18.8865	24.8362	20.626
LOC389199	99.1587	82.435	96.0173	100.819	103.708	106.779	94.8306	83.4313	119.552	89.8306	96.5644	100.987	107.127	108.424	104.593
PLA2G4C	54.8542	36.3587	47.9074	49.7441	50.2319	53.3384	50.2319	57.4805	59.584	33.734	63.9148	45.5925	56.1088	41.2225	54.5681
CLDN20	13.1347	13.056	12.4785	11.8553	13.884	13.1748	12.1958	10.486	11.6063	11.016	12.5291	14.2176	12.7396	12.2571	12.5291
	10.7879	11.998	11.9695	12.6535	12.5389	12.332	11.064	11.592	10.9671	14.3205	9.43554	13.1321	12.6413	14.4765	12.6003
UBE2O	110.136	91.6489	89.3523	105.081	103.074	107.005	107.005	107.518	119.418	99.0837	98.3841	108.019	114.362	107.434	115.035
ASTN2	8.53136	8.78825	10.6881	8.13487	8.80051	8.53136	7.77942	7.19824	8.95372	10.6434	7.89285	8.29676	8.53136	7.32257	8.53136
DZANK1	32.4648	25.0353	29.8346	32.9098	36.3249	34.3743	31.1217	28.3556	33.0311	17.1668	32.6868	32.9586	39.5651	33.7166	32.3075
ITGA11	190.646	190.282	183.486	175.476	205.161	166.839	171.898	168.8	170.165	199.244	162.25	170.397	183.286	160.388	225.435
AGBL3	8.34572	8.8691	9.20698	8.07	7.51788	8.07	7.45667	10.0517	8.16211	8.07	8.04411	8.89145	7.55353	8.58811	7.26608
ZBED1	64.2184	66.927	59.4351	50.3885	69.9386	49.7071	66.731	50.0997	39.6522	84.6342	45.8772	46.128	52.844	55.867	69.5336
PHTF2	21.4739	21.2399	19.0296	19.9535	20.6532	23.196	20.6015	20.0354	18.0808	22.0655	37.0088	21.2399	23.6409	20.8665	24.2666
ZNF585A	77.1523	92.5562	103.879	100.467	71.5524	69.5067	112.563	108.669	74.5012	58.7112	54.5797	60.6804	50.6928	57.8253	60.5069
	13.0442	12.3158	12.9296	14.1081	15.0848	15.5958	11.6425	14.3386	12.0103	13.3604	15.3133	16.2958	13.2192	15.6888	14.3824
CDK15	41.5072	37.4325	41.8346	48.9867	50.7127	47.3018	40.9565	40.9673	42.229	50.0972	48.0269	44.5874	49.5063	44.1154	42.9455
ADCY7	68.1551	82.3121	66.4192	74.2857	74.2857	74.2857	70.0977	64.4738	83.6628	102.771	74.2857	82.5121	71.2327	87.5389	74.2857
PDGFRA	15.2862	16.742	16.889	20.5361	15.5319	14.7488	14.8451	15.8494	18.4763	17.1882	19.7079	24.7492	17.7542	18.4206	17.1882
STEAP3	59.6668	61.5359	46.9422	36.4987	66.6813	41.4833	50.2242	42.6794	45.7027	48.2656	53.5251	51.7755	46.1977	53.9905	81.4085
ALS2CR11	19.539	19.9996	23.5718	18.1455	22.4284	14.4831	20.7357	22.7976	16.8327	22.7916	16.159	19.5825	19.2509	14.4861	15.4711
MCTP2	17.1411	15.7752	20.6363	20.7097	20.138	16.8902	19.1645	21.1574	19.1599	15.5278	18.3879	21.0627	17.1648	16.2777	17.2892
RASSF5	70.0015	71.7844	45.6919	43.7796	98.7513	46.3152	56.2619	46.5532	41.6356	65.9812	51.7895	51.9836	65.3987	53.5283	79.0554
B3GNT5	62.0198	50.2285	50.0079	54.9504	53.4279	56.1886	48.3736	47.6791	51.9749	71.307	54.1021	59.0647	55.6895	55.6895	60.1693
USP36	15.6168	23.3685	25.3994	19.8644	20.5205	20.88	21.7329	22.0907	21.2399	24.2358	22.1798	23.6535	21.1909	23.2998	17.2007
CYP4A11	60.9671	49.0977	55.0593	53.9507	54.4696	58.1609	61.8866	59.2427	63.4209	61.2728	61.9378	67.032	66.357	68.54	61.2728
CIDECP	42.7721	39.9372	44.5897	40.1071	41.4703	43.0283	40.8202	40.8202	33.1229	37.7988	43.2957	38.6152	39.9507	44.8005	35.3671
LOC280665	18.089	20.8617	19.5819	22.1894	26.5744	21.9514	18.018	24.2369	21.7254	22.0613	19.8498	22.4392	25.5021	21.3054	21.1911
MTHFD2L	12.3657	10.5887	12.3657	10.7683	11.321	12.8199	9.20541	12.3657	12.4265	14.2176	14.1846	12.7002	12.3657	14.505	12.9821
SLC12A1	30.3404	18.4573	23.8078	29.4538	35.4897	36.0675	29.4538	26.2981	28.7119	18.7834	29.4623	32.3588	35.0319	30.3404	43.5267
EYA3	14.4509	13.2043	13.4792	14.9853	17.8539	18.5303	14.4165	15.2027	19.2057	12.3158	19.1743	16.0622	15.2392	14.4892	15.1638
CCDC158	15.3941	14.9265	14.3398	15.7552	11.8711	17.3916	17.9503	16.0037	14.9206	15.5225	16.5707	17.3144	14.2966	15.5225	12.942
ATP6V1B1	59.4872	49.5499	44.919	65.1527	63.9461	60.8869	59.4872	62.2756	70.5303	49.6249	59.4679	73.1214	63.4402	59.4872	60.5984
TOR1A	22.5375	22.9132	27.9632	25.8169	25.3421	26.4017	24.4296	24.9662	25.4977	24.9662	26.7902	30.2198	24.841	27.3815	23.7071
VWA5B2	67.8666	60.998	47.7995	64.2947	69.0682	62.0198	55.4216	60.8897	62.0198	55.6087	65.458	69.1862	66.5526	64.0862	62.0198
KIAA1257	44.3932	39.6097	40.3738	42.8642	38.3366	46.7873	41.7586	43.476	52.4846	44.3932	44.6818	44.7968	53.2848	52.7657	38.9923
CYP2U1	11.8164	10.5251	13.4374	12.3692	12.6419	12.6658	11.2961	12.811	13.7891	11.1016	11.1582	16.5791	14.1137	12.6419	14.1807
PARK2	10.0778	10.5833	11.6597	9.2099	11.1915	10.6068	9.89314	10.5833	13.5313	10.5469	9.97847	10.5833	12.7164	10.5833	11.0833
ELMO2	65.6668	49.1691	73.019	72.3403	76.5298	64.3479	66.3401	64.2504	67.3525	69.6325	78.522	68.6907	70.3725	70.831	66.0841
PTPN7	44.3173	34.1382	44.065	44.1316	42.862	38.4303	36.9636	39.0959	55.5562	47.0467	55.1764	40.3313	43.4776	47.2076	44.3438
CMAHP	10.0441	9.67451	10.9139	10.0441	10.0441	10.4725	10.0646	9.09519	9.34373	9.29823	11.5851	13.043	9.05648	14.3166	10.0441
DOK5	233.123	255.117	201.39	178.346	193.822	211.237	210.195	221.531	179.581	258.964	312.153	276.448	261.651	281.534	271.352
SDC3	50.9084	36.6916	49.994	48.5239	50.2579	48.2312	49.994	38.214	53.4273	45.6919	48.9824	52.6524	49.3688	49.994	65.0193
	6.27982	6.99866	7.21168	7.40797	6.53707	6.72312	6.93872	7.30136	5.94331	7.51156	6.19716	7.11233	6.19885	6.99866	6.99866
TMEM135	8.48438	11.055	8.31383	8.08528	8.29813	8.13244	8.02559	8.05114	9.01853	9.2119	8.30543	8.79963	8.4935	8.31383	7.35994
PRR16	108.381	136.286	90.6919	47.7975	103.486	97.9389	103.486	94.7804	80.5771	134.522	88.1399	98.3102	115.393	109.541	119.482
PCNP	971.952	1171.97	399.836	273.329	1163.49	705.021	705.021	707.955	251.219	962.507	693.846	498.075	938.762	584.022	1171.42
WDR37	61.7792	52.869	61.3441	59.8165	51.9463	63.3261	56.4226	68.5525	63.3261	72.8835	63.3261	64.9258	75.8872	73.4081	76.6523
	8.05968	7.42113	7.70385	6.99486	8.22119	7.33961	6.67299	7.67571	8.45731	7.65724	7.8092	7.60674	7.21753	7.93839	8.52661
HMGCLL1	85.453	114.499	61.22	58.1827	80.622	64.3118	72.5249	98.8072	60.4289	37.5236	58.6135	49.0436	58.0214	52.6315	55.7749
CSPP1	30.1342	29.3168	27.2989	27.626	32.2747	28.0223	30.0598	27.2989	28.2574	29.4301	27.7316	26.6363	30.1077	29.907	35.1251
MITF	6.93691	7.27368	7.8624	7.37851	8.09466	7.73689	7.65724	7.65724	8.14341	6.91553	7.58932	7.71521	7.63951	8.61364	7.86894
CAMKMT	9.26681	7.99357	7.65724	8.96557	9.65126	9.26681	9.54209	8.30179	8.98829	9.72184	9.79292	10.322	11.9568	9.26681	8.92114
S100Z	15.0434	12.9529	15.0434	12.8617	14.6892	15.0434	14.4165	17.1991	16.7471	17.1882	14.2137	16.7887	14.6387	14.8281	14.6387
ABCD3	52.6587	76.3902	21.9369	17.1572	70.817	24.1446	41.3035	30.0558	22.8033	52.6938	30.1792	19.2055	32.8011	26.1505	67.7143
DKFZP434K028	90.1409	69.9348	87.5729	90.2748	98.6447	93.1679	89.2856	73.442	74.8947	78.5523	87.3613	87.6267	92.4485	96.9523	93.8828
ERCC8	8.48419	8.40611	9.47327	9.41919	7.32581	9.93297	8.75876	9.08528	10.4717	8.51565	8.75876	8.83512	9.41256	7.46164	8.75876
ERCC8	34.1382	47.5247	21.0251	21.2907	44.7255	32.5325	23.5598	33.3784	19.0334	41.2604	31.7485	26.0168	40.2936	27.2414	34.0206
PRIM2	7.84271	8.28486	8.25491	8.49132	6.54676	8.18221	7.28594	8.45731	8.20678	7.67494	6.90102	7.87787	7.08459	7.95942	7.71831
PRIM2	22.6828	16.4595	15.299	11.2747	24.1166	17.3893	19.9032	13.7025	11.9	25.6427	18.0118	17.2533	19.7122	17.2939	24.06
MLXIP	20.3176	16.0076	17.8001	23.403	21.1216	21.9944	18.0861	19.0425	16.538	19.0041	17.5626	22.9859	21.2081	21.8301	23.5402
LOC101927746	12.5908	13.0201	13.9035	14.4292	15.1551	14.0342	13.8876	14.361	14.3973	11.7842	12.6857	14.7779	14.6446	14.2183	15.0901
TIA1	9.27098	10.221	8.99122	11.2097	9.09924	8.11467	8.99122	8.37886	7.75644	12.0205	7.68074	7.12288	9.72325	8.67874	8.99122
TIA1	92.8533	130.87	60.6991	72.1651	148.616	89.4715	89.6037	89.5742	77.7017	95.2859	99.1017	68.5676	105.565	76.8477	106.819
LOC101927129	71.1738	69.8133	88.3011	83.8918	67.9525	77.3943	74.9195	71.2982	80.2491	80.6625	82.7102	80.9115	76.0374	75.4128	80.6479
MS4A3	13.736	14.3777	12.8975	14.9254	13.265	12.2946	13.736	11.9771	14.4743	14.1815	13.3648	13.5996	13.9012	12.7839	13.736
PCBD2	41.0969	39.7865	44.0839	35.3423	48.5827	47.9813	47.9813	29.7888	49.1879	53.0971	64.9876	49.6986	50.646	47.9813	47.9813
RHBDL2	109.67	73.1842	66.4192	102.365	128.844	106.819	103.271	119.864	105.848	84.5753	97.219	113.547	112.006	120.886	128.167
RHBDL2	40.2798	30.1445	35.7523	42.2535	53.3267	39.6168	43.729	42.2535	44.2164	40.1808	42.2535	42.2535	55.3196	35.7723	49.1276
FCER1G	278.908	665.067	232.485	270.112	423.745	260.013	519.019	354.589	364.707	973.782	1474.34	907.842	1232.74	1065.14	1411.69
GAFA1	13.1836	15.2779	13.1141	14.3073	16.79	13.4621	13.8761	14.9581	17.984	17.311	15.2779	14.4815	15.2779	16.0387	15.8652
FRMD8	54.9455	63.0197	78.5889	62.8197	56.5556	56.7491	65.5913	63.1322	68.7387	76.541	73.7914	66.8519	61.4177	71.1144	58.3677
FRMD8	67.1153	60.9094	74.223	70.1673	56.9006	64.4284	56.7045	59.6038	76.219	76.0801	69.7819	73.8473	63.6697	71.7957	68.1525
MPHOSPH6	14.5467	14.9442	20.8791	24.9957	16.6501	15.4112	14.8914	18.2079	18.6926	15.359	34.7876	21.1439	18.2079	22.571	14.2171
HYDIN	35.0263	34.2872	33.3673	33.3653	34.663	35.0263	32.6873	38.625	37.6475	29.2754	34.5723	45.0567	40.9584	34.1358	33.8675
HYDIN	15.6038	18.9973	19.2136	15.0434	14.2792	13.891	14.3423	16.0037	14.8075	15.0442	14.5915	18.594	14.8113	15.2549	12.7488
CCDC36	55.0344	61.2942	58.2878	84.2992	49.2369	70.2388	48.2684	53.3636	64.019	62.3474	56.38	55.2898	51.3851	61.8866	60.0978
PRKD3	10.2467	11.7498	11.1783	8.62609	10.8496	8.15314	9.88525	9.01709	10.3785	9.66821	9.66821	7.93587	9.66821	9.11573	9.37603
ABCC11	51.3732	40.4144	49.5021	49.6152	49.5021	41.4288	47.9973	56.2727	50.0051	49.5021	44.8997	60.6081	49.751	44.2608	48.5851
ESYT3	12.179	10.4214	10.8924	11.0195	11.9792	15.586	11.0458	12.917	12.1103	10.5871	12.5286	12.5574	10.7048	11.9818	11.3537
PLA2G4D	56.0607	53.3593	53.3593	58.0156	53.0262	54.1579	55.7063	51.6227	52.3048	42.1078	61.2771	49.5856	53.3593	48.9535	56.8054
PDE12	90.0099	78.7822	60.6959	51.1145	99.5719	69.8857	61.36	64.944	60.342	74.8505	62.4402	57.6244	86.72	65.2783	86.5792
JRK	23.1324	19.8152	26.2635	26.3427	32.3874	26.2635	22.5734	25.5194	24.8161	26.2635	31.0529	36.0608	29.5319	22.359	28.0697
ABCC4	17.6556	28.5938	17.8409	12.619	14.3576	18.8968	16.455	25.3093	14.0087	18.0752	23.7574	14.1919	19.7433	24.9108	20.4901
C7orf63	138.945	180.242	81.7238	65.3571	154.661	120.257	154.322	190.3	87.9097	120.182	90.8986	85.2034	101.8	95.6971	143.539
SCEL	5.5202	6.00295	6.91384	6.26699	5.6227	6.51243	5.55269	5.94315	5.71927	6.08222	6.44489	5.74469	5.69677	6.00295	5.94291
SCEL	6.49108	6.67251	6.55665	7.15123	6.57012	7.2951	6.49108	6.26639	6.49108	6.37088	6.44388	5.90054	6.23243	6.12343	6.49108
ZNF678	8.75876	8.36743	7.99482	11.0062	9.20781	9.23089	10.4946	8.6715	8.34327	7.80259	9.40357	7.66868	9.01478	9.16816	10.5383
ANKS6	30.3227	21.2187	29.3966	30.4033	29.4852	31.4734	27.6218	36.4408	24.8545	29.4852	25.0496	29.4852	30.8645	25.9791	25.246
LINC00598	15.5985	15.1427	11.8255	12.5057	17.0256	13.9512	15.6236	16.2345	15.0196	16.8276	14.4578	15.6236	16.257	14.06	20.6531
SIK3	17.1411	15.8316	16.4807	20.1833	18.4602	20.6139	14.3158	19.014	17.3727	18.5222	17.5087	17.3727	17.3727	17.3237	14.9234
FUT8	171.752	210.482	64.5645	50.2537	136.538	97.084	116.819	116.819	80.0179	135.267	91.5537	81.183	130.04	83.8488	165.999
CYP4A11	19.4596	16.2349	17.4537	17.1733	19.7897	18.7666	16.8473	16.2974	17.1733	14.2724	17.6069	20.6308	17.1733	16.715	18.3714
ZSWIM2	10.0485	9.64931	11.1764	9.97899	10.5806	11.2747	9.97899	9.97181	11.0652	9.97899	8.6041	9.97899	10.3111	10.2403	9.83325
PSIP1	78.2213	84.4321	74.8857	133.428	61.8866	84.98	111.43	83.619	105.17	56.0908	62.6635	51.801	74.3543	44.2553	52.0078
RCBTB1	25.7694	23.0223	29.7861	24.7108	23.0009	24.7108	25.5297	25.242	24.1153	32.0599	30.287	27.287	29.2332	30.1276	25.5297
EXOC3L1	102.466	75.935	112.701	106.11	78.1856	101.323	108.654	100.619	85.0434	105.18	108.423	116.611	101.691	110.383	122.656
ACOT11	72.2116	51.2752	54.505	71.6677	71.4857	74.1269	67.4846	73.3772	71.4857	62.3953	73.2513	80.4701	68.8621	71.8857	81.4213
LOC388882	52.3611	39.8012	50.0634	49.9761	49.7478	55.8823	47.1967	57.0797	53.9177	47.0467	49.0325	54.0379	52.3611	55.2035	57.1909
KLHL14	15.8704	14.0478	15.3808	16.4402	16.4402	15.5692	15.0688	15.1131	23.8249	13.5935	18.2887	17.4919	17.8243	14.8627	16.7273
KLHL14	64.542	67.7623	61.1901	62.3381	69.7524	58.7172	56.0446	62.3381	62.3381	59.429	64.7201	63.885	62.3381	63.5948	48.7628
VIL1	20.1988	16.6139	16.416	16.7365	18.3646	17.9734	18.3646	19.1337	17.544	19.0002	17.9024	19.6457	18.3646	18.3646	20.8392
VIL1	22.7703	20.3993	18.2275	17.6004	23.2031	20.3857	20.6015	19.6186	19.2251	21.4234	19.8498	21.5099	18.6177	22.3527	20.9126
LINC01234	18.1494	11.7498	13.2062	15.214	19.0176	18.9113	16.6128	14.8977	16.0245	16.7421	16.0083	16.1253	19.6147	16.6478	18.8898
ACAT1	9.54432	9.70988	12.9689	10.3111	10.2546	10.5596	9.45555	10.2859	10.2859	11.1371	9.5003	10.2859	8.86614	10.7665	10.2859
	89.3385	149.233	121.357	124.598	84.2268	63.0197	139.018	99.5523	124.654	114.419	86.7112	107.386	124.787	72.9487	81.7875
LOC554174	65.0193	48.8994	66.9957	62.4002	66.0478	59.7964	72.5992	58.7903	72.175	57.8465	65.0193	62.6212	66.2352	68.4841	61.7921
ACAN	41.2255	29.1355	34.4629	41.647	34.5824	37.7941	37.7941	35.4658	40.5793	47.5878	37.7941	40.2747	40.7573	37.7941	37.7941
BC070490	16.957	18.4962	18.4962	21.5113	21.6064	17.7506	17.7442	16.4291	16.5181	26.061	16.4857	18.4962	21.3401	19.0151	16.3563
NLRP12	37.6469	35.2936	26.0415	38.7497	33.3388	41.3745	36.1978	38.5778	44.0056	38.2258	53.5656	47.0306	51.8389	45.0214	49.7705
C21orf90	120.819	94.3868	119.752	122.411	119.752	130.336	111.565	116.829	127.984	89.2761	123.932	136.315	120.437	119.752	142.635
C21orf90	32.305	35.5806	46.225	36.0945	31.3061	39.7626	32.1284	37.6383	33.9569	33.5918	41.1566	34.5996	31.8647	30.5129	35.9705
LOC101928921	16.6478	18.619	21.7784	17.1775	16.6478	16.6478	15.8316	16.6478	15.2004	17.5139	17.3621	17.3481	15.3921	16.7343	16.1463
ZNF641	30.6658	39.1191	30.6658	23.7077	36.2033	29.2958	29.9247	26.5798	28.1848	31.5576	31.5267	32.0526	33.5278	31.701	35.1305
C1orf110	17.803	20.2533	20.364	18.0592	17.6848	18.5727	19.0936	18.7549	19.679	18.6037	24.6631	25.475	20.4535	31.5071	20.364
FGFR4	53.9585	46.9136	55.0824	54.8961	49.323	61.6	53.5593	54.63	54.1321	47.6704	44.3398	62.4801	50.9644	60.3853	48.6831
FGFR4	85.6362	77.5493	81.5839	90.6856	89.7504	92.4564	85.4555	83.9333	81.5839	86.1523	103.256	100.14	93.8702	86.1523	84.6247
	29.922	37.9419	32.3255	38.5738	28.642	31.2594	35.2275	25.3981	39.6709	30.2095	33.0063	32.1992	30.9599	30.7612	31.4938
	12.9396	13.8728	12.9251	18.8628	12.571	12.6895	13.736	11.9421	13.778	14.8914	16.1324	14.2176	13.1619	14.416	13.6605
FILIP1L	18.1998	19.2313	17.0947	16.8467	18.4459	18.5502	19.4683	17.0505	15.3082	20.8124	25.1234	21.3276	18.4459	16.8044	18.4459
FILIP1L	833.484	935.069	487.322	341.927	1163.57	573.031	989.019	862.838	431.979	1659.96	417.087	1024.63	1110.08	782.993	1386.83
DIP2A	18.0865	18.3646	19.2176	19.8498	18.3646	17.6904	18.0865	16.6227	16.6859	21.0197	17.1523	25.9053	18.3646	18.9927	19.4434
DIP2A	25.6084	19.9996	27.9365	27.3107	24.3088	27.1262	24.9852	25.6084	25.7874	27.245	22.7344	25.6084	27.6038	25.6084	28.0858
PDILT	25.6282	23.9186	23.2885	25.8554	27.9753	30.1759	28.0638	29.9217	26.14	22.7955	34.2041	31.4582	29.8332	30.3404	24.773
OK/SW-CL.58	20.2358	20.8982	24.1763	21.8516	22.58	22.6595	18.208	22.0241	23.3188	24.5926	18.9502	25.2072	25.25	23.8951	24.7311
	49.7625	47.4508	33.4576	50.4527	62.1684	55.5506	57.0409	47.6117	51.8287	45.3839	49.3362	56.6745	57.8338	64.8617	57.307
ZBTB26	44.7924	41.1833	43.8247	41.1386	53.6461	45.2283	48.8259	41.002	45.4391	47.5887	62.4102	47.3982	43.4243	59.6872	50.6798
ACY3	62.4592	59.6879	59.0185	59.896	54.3052	62.1999	60.7036	68.9957	68.9997	53.2504	65.4646	69.4064	62.1999	61.7716	64.5997
LINC00051	15.158	14.2385	17.5135	13.8018	14.4813	13.736	13.6096	13.643	14.288	16.0007	13.7056	16.2095	15.2893	16.1424	14.288
LKAAEAR1	144.696	146.192	168.219	142.957	142.571	147.752	132.648	138.674	169.047	160.293	147.074	150.416	147.752	155.019	147.752
ERICH1-AS1	49.1464	53.1594	54.0962	45.3445	41.548	50.0819	49.0578	49.0578	53.8167	42.5467	57.9967	46.9241	48.2842	50.9644	49.0578
ATF3	67.9115	56.6058	68.3537	68.661	79.5523	60.9949	79.5523	64.2265	60.863	85.3416	111.419	85.6195	94.3883	83.6278	90.7393
EQTN	6.14608	7.58344	8.33505	6.35882	6.18393	6.88631	6.94402	6.41302	6.58322	6.58322	7.44301	5.76079	6.58322	7.48926	6.58322
EQTN	10.8353	11.7582	9.12497	11.7511	16.0446	12.926	12.8149	12.4152	11.6216	11.5181	10.0199	11.5697	13.9243	10.721	11.5697
LINC00317	22.621	28.9988	26.3845	31.6877	25.3477	22.2773	21.1973	22.2246	21.9335	28.0507	22.9967	28.5961	26.3005	25.006	26.7591
HLA-DOB	72.3416	61.1632	55.6075	75.8329	65.8639	69.6327	80.2634	78.9575	74.6516	73.002	83.8764	91.0856	74.9403	86.1523	75.2857
ZNF396	53.4952	39.7148	36.3244	50.4596	64.7025	33.5709	48.553	40.5485	29.4122	43.3463	49.3023	34.5468	41.6225	34.5415	31.6888
SNX19	33.452	37.5024	23.6181	20.413	42.6133	29.9021	33.3669	37.1533	22.7709	39.3396	34.1223	33.2972	34.6756	33.6112	47.0467
GOLGA3	38.6423	34.7696	45.4396	44.1592	28.6126	32.9962	36.0209	43.8532	37.5561	37.4056	40.5151	46.1066	41.3935	44.1978	38.8378
SLC9C2	9.97899	12.5127	10.1757	14.448	9.97899	11.3078	10.5188	10.1098	9.9549	7.81515	9.44969	9.97899	10.0441	7.39377	8.57483
AREL1	59.8598	59.0511	61.7467	56.2724	64.8861	63.6368	59.0849	64.1252	49.2358	67.8705	69.1975	75.2857	60.5866	75.7269	71.4787
RASGRF1	48.3116	45.3397	53.6748	50.1581	61.9643	54.2995	49.575	53.6256	69.0348	48.1565	56.7072	57.9844	61.3911	59.8315	59.3515
RAG1	8.32194	7.54377	8.75876	7.84044	8.66396	8.46265	9.23282	7.92565	10.3252	9.20601	9.46852	9.58202	8.97084	12.2748	8.29924
LOC285902	8.35109	8.87481	10.7036	9.36211	9.67934	10.1544	8.21641	8.92978	7.98749	10.6316	8.92978	8.87481	10.7198	8.99021	8.22216
PTGS2	36.6268	43.0663	27.7704	21.1874	78.0174	44.0271	37.3078	22.1121	23.8153	32.9734	22.8766	22.404	31.3387	29.441	52.5288
RASGEF1B	10.9078	14.4999	9.91602	14.1	15.4164	14.6006	13.9692	13.3436	16.0523	14.6645	18.5129	18.8968	15.6892	16.6208	15.769
OK/SW-CL.36	23.7664	16.6139	22.2959	27.3895	26.1946	21.5387	19.3118	23.6585	21.7254	19.2883	18.5097	23.3938	21.7254	22.0543	21.2399
IQCF1	9.85836	10.5167	15.0342	10.0673	10.0673	9.35406	8.65527	8.45566	11.9317	10.544	11.1024	10.4175	10.7204	9.3636	10.0673
MGC39545	7.5016	7.83668	8.18069	7.42279	7.05566	8.80368	6.65167	7.92223	8.00561	6.99387	7.35695	6.93872	6.93872	7.32068	7.42279
RBL1	19.8605	16.9851	28.325	26.4961	21.3306	20.8046	21.1446	20.0829	22.1056	20.7177	21.2746	19.2582	23.8695	20.0912	20.6015
RBL1	30.5922	35.9023	23.7368	26.1557	37.9885	30.2996	29.7408	26.9792	31.2972	30.6155	26.6901	27.8604	28.2959	30.1472	32.9981
WDR66	26.1886	34.5926	29.2365	27.6056	29.8277	28.1968	25.284	27.0522	24.8545	25.9579	20.2454	34.8117	27.3799	27.4956	29.5315
[truncated: 52,165 more rows]

## Sheet: GSE88803
Gene	Normal_1	Normal_2	Normal_3	Normal_4	Normal_5	Calcific_1	Calcific_2	Calcific_3	Calcific_4	Calcific_5
OR4G2P	3.21358	3.19589	3.32104	3.24378	3.35994	3.00672	3.21028	3.33234	3.21727	3.21154
OR4F4	3.10682	3.26259	3.09558	3.46162	3.54078	3.18053	3.18864	3.06816	3.29604	3.0704
LOC728323	7.34114	7.0541	7.53928	7.06339	7.20703	6.88699	6.93243	7.18839	6.52145	7.28636
OR4F29	4.9545	5.56827	5.52717	5.15423	4.9961	5.63986	5.2819	5.39155	5.04886	4.9028
MT-TM	8.7905	8.9374	8.88217	8.66527	8.4683	8.81913	8.66268	8.66153	8.38387	8.90374
MT-TW	6.88619	7.375	7.29221	7.23589	10.1722	7.00348	7.10465	6.95026	6.51607	7.16305
MT-TD	4.75001	5.11964	4.87234	4.5752	3.43961	4.77094	4.68165	4.7545	4.11747	5.09165
MT-TK	9.03077	9.19079	9.13119	8.72373	9.00765	9.17303	8.91741	8.93259	8.72865	9.4417
LOC100287497	7.2979	7.15301	6.77701	6.27648	6.34156	6.70639	6.70853	7.35696	7.08091	7.0634
FAM87B	6.57775	5.98092	6.01417	6.21306	5.90411	5.92263	6.17863	5.7289	6.10885	5.95058
LINC01128	6.63488	6.28273	6.2722	5.74959	6.46835	6.52831	6.44549	6.34186	6.54317	6.61548
SAMD11	6.61925	6.60616	6.74432	6.93313	7.0566	6.73506	6.91152	6.65042	6.94581	6.73073
KLHL17	6.71922	6.68072	6.77021	7.10974	6.95018	6.80376	6.90333	6.75293	7.01837	6.89723
PLEKHN1	6.73916	6.58267	6.72107	6.96354	6.99617	6.63208	6.89199	6.55105	6.93797	6.86563
ISG15	6.46178	6.5128	6.53739	6.7824	6.642	6.5141	6.57511	6.47982	6.84819	6.75365
AGRN	6.81952	7.59362	7.73164	7.68569	7.86498	7.53681	7.29871	7.445	7.4291	7.41965
MIR200B	6.11372	5.99624	5.96692	5.84656	6.02731	5.83638	5.95508	5.93933	6.34233	5.98032
MIR200A	3.7977	4.09093	4.05921	3.95226	4.02741	4.11716	4.05921	4.13369	3.72979	4.00971
MIR429	5.86589	5.72202	5.76466	6.16829	6.01083	5.48086	5.56426	5.72784	6.13728	5.44973
TTLL10	7.13651	6.89976	7.19702	7.27825	7.38647	7.00654	7.20493	6.9426	7.36439	7.03795
B3GALT6	7.54567	7.32722	7.58005	7.63682	7.6395	7.42557	7.34599	7.36187	7.61576	7.47462
SCNN1D	6.30614	6.41462	6.51127	6.7098	6.69805	6.48231	6.69112	6.26272	6.74662	6.61155
PUSL1	7.5158	7.81744	7.57422	7.56227	7.7493	7.86052	7.80246	7.61528	7.94447	7.46876
CPTP	6.67312	6.79317	6.75878	6.70325	6.78776	6.88546	6.86715	6.76161	6.75439	6.70838
TAS1R3	6.33372	6.26171	6.28991	6.69059	6.68483	6.36467	6.55008	6.37871	6.55078	6.42153
VWA1	7.09161	6.91985	7.12514	7.05621	7.32175	6.89384	6.97932	6.92363	7.33843	7.03924
ATAD3C	6.21676	6.42662	6.23281	6.21961	6.22887	6.33509	6.58657	6.19448	6.43718	6.14459
ATAD3A	8.06011	8.08092	7.88494	8.18518	7.96469	8.30618	8.24138	8.03342	8.42752	8.137
ATAD3B	7.13688	7.25257	7.16272	7.27721	7.2351	7.26768	7.53781	7.14818	7.23474	7.1673
SSU72	5.70887	5.85719	5.67422	5.97581	5.95051	5.81716	6.02369	5.76875	6.10561	5.85332
MIB2	7.01978	7.07702	7.08958	7.39496	7.4647	7.07884	7.11263	6.97134	7.16924	6.98992
MMP23B	7.32864	7.25602	7.51756	7.59631	7.56938	7.19379	7.50862	7.24171	7.59611	7.30988
CALML6	5.53996	5.18167	5.49099	5.43355	5.43586	5.26827	5.34614	5.58419	5.29197	5.19932
GABRD	6.92642	6.96723	6.86168	7.20422	7.17888	6.81814	6.97322	7.00109	7.1698	6.97127
PRKCZ	5.92585	6.04146	6.1686	6.35056	6.30575	5.9332	6.4805	6.20319	6.22831	6.10261
C1orf86	6.30481	6.29442	6.35252	6.83117	6.60777	6.35586	6.59016	6.60971	6.79641	6.2816
SKI	9.70171	9.83949	9.84083	9.78286	9.7814	9.76126	9.75267	9.74626	9.99495	9.90096
MORN1	5.89437	5.84782	5.86091	6.15811	6.03238	5.89912	6.1433	5.88346	6.00902	5.75013
RER1	9.107	9.14265	9.06649	9.0103	9.11269	9.07908	9.21066	9.05631	9.0254	9.07778
PLCH2	6.79094	6.60774	6.82697	7.09786	6.99037	6.80527	6.99243	6.73194	7.03894	6.81776
FAM213B	7.35151	7.12609	7.21431	7.45804	7.28712	7.30112	7.30277	7.14693	7.38198	7.10082
ACTRT2	6.1916	6.09844	6.13877	6.23902	6.31306	6.13721	6.44506	5.98612	6.30169	6.21059
PRDM16	6.5524	6.37723	6.55722	6.54431	6.59992	6.46047	6.49625	6.4029	7.03214	6.90898
ARHGEF16	5.99254	5.87322	6.12394	6.14476	6.37138	6.11047	6.39202	5.87492	6.32286	6.09112
TPRG1L	9.1601	9.17069	9.02079	9.05711	9.09581	9.21534	9.14198	9.21937	9.2965	9.18617
TP73	6.23777	6.26442	6.35313	6.54448	6.61438	6.30173	6.40578	6.25486	6.49869	6.32753
CCDC27	5.60585	5.38665	5.60982	5.79219	5.79681	5.65544	5.75404	5.54241	5.91704	5.64513
DFFB	6.61811	6.42952	6.5496	6.64329	6.80012	6.58264	6.50241	6.71472	6.81254	6.49736
AJAP1	4.84283	4.90149	4.88035	5.19578	5.20384	5.01803	5.16658	4.70675	5.24415	4.95613
KCNAB2	6.62535	6.86535	7.04659	6.9989	7.33279	6.80871	6.94802	6.86134	7.00044	7.16531
RNF207	6.39572	6.05888	6.30962	6.30281	6.754	6.3656	6.37716	6.37235	6.57071	6.27727
RNF207	6.26917	6.64209	6.37406	6.73274	6.9408	6.78192	6.66016	6.73	6.69999	6.45497
LINC00337	5.39113	5.38426	5.40819	5.2549	5.39158	5.55033	5.26628	5.21912	5.45954	5.43566
HES3	6.04216	5.63773	6.03059	6.18433	6.09345	5.80721	5.79606	6.03873	6.25241	6.05308
LOC100130071	7.06797	6.82194	7.04161	7.33549	7.31122	6.73751	7.24281	6.74164	7.11503	7.01983
ESPN	6.75885	6.70335	6.74476	7.09048	7.24085	6.76099	6.76388	6.86963	7.50015	6.79206
RNU6-731P	6.29331	6.51378	6.46749	6.58298	6.49875	6.46886	6.64719	6.21711	6.42452	6.53496
TAS1R1	5.74768	5.58573	5.45009	5.59948	5.89339	5.50746	5.59396	5.51307	5.65975	5.56938
ZBTB48	5.88507	5.81277	6.00496	5.87655	5.94401	5.91436	5.81725	5.76528	6.07098	5.83783
PHF13	7.09977	7.41368	7.17276	7.16444	7.1204	6.91	7.23354	7.38522	7.27586	7.04302
THAP3	6.02142	5.77729	5.97564	6.29822	5.94668	5.89057	5.90316	5.92361	6.1167	5.94883
CAMTA1	5.6702	5.20182	5.20738	5.34251	5.27215	5.14481	5.27246	5.1018	5.14654	5.30004
RNU1-8P	4.15856	4.25981	4.4966	4.63026	4.73604	4.45801	4.32155	4.24636	4.82565	4.45359
VAMP3	10.7367	10.7991	10.7462	10.6379	10.7256	10.6328	10.6806	10.7124	10.7253	10.8546
PER3	7.69038	7.77427	8.24205	7.99609	7.84791	7.27292	6.86271	7.50531	7.72059	7.81204
PARK7	10.0432	10.1117	10.1036	10.1152	10.0658	10.0538	10.2216	10.1224	9.92306	10.0674
SLC45A1	6.52652	6.60697	6.46514	6.56286	6.44091	6.39746	6.47413	6.4678	6.36938	6.40092
HMGN2P17	5.00056	5.09686	4.92076	5.06455	4.89858	4.83345	5.03041	4.79034	4.53996	5.02785
CA6	4.42712	4.64933	4.80515	4.82029	4.92712	4.93702	4.93743	4.83351	4.99083	4.76904
H6PD	8.68831	8.20539	8.09678	7.94751	8.01176	7.72687	7.68785	7.94003	8.488	8.2254
SPSB1	7.99164	8.49879	7.75705	7.79301	7.73518	7.87742	7.81462	8.04737	8.56472	7.84373
SLC25A33	6.48293	6.42251	6.40059	6.40541	6.46166	6.44609	6.53207	6.52092	6.48924	6.32985
TMEM201	6.07845	6.31599	6.4392	6.46931	6.46313	6.42173	6.33622	6.46105	6.35953	6.42662
PIK3CD	6.4875	6.38556	6.55433	6.67137	6.6845	6.41715	6.37796	6.4702	6.54523	6.57199
NMNAT1	5.47676	5.49376	5.51559	5.54506	5.4327	5.63512	5.4776	5.43568	5.22058	5.59287
RN7SKP269	7.24734	7.01442	7.00979	6.71758	6.64054	7.13534	6.68675	7.04175	6.64961	7.01559
RBP7	4.54719	4.66374	4.57078	4.85849	4.98067	4.68911	4.60056	4.83792	4.8279	4.65911
UBE4B	9.00687	8.98974	9.30607	9.26851	9.36036	8.96957	9.04253	9.02875	9.04701	9.1424
RNU6-828P	3.19202	3.02405	3.12663	2.98968	3.08405	2.95152	3.0852	3.18019	2.84319	3.17573
KIF1B	8.19311	8.37898	8.1356	8.17178	7.88908	8.20791	8.27893	8.64941	8.23339	7.88152
PGD	11.0028	9.78198	9.85728	9.58634	9.70986	9.49175	9.67613	9.46294	9.97255	9.79867
APITD1-CORT	6.04891	5.94449	6.00157	6.01919	5.99236	5.94863	6.1003	5.93374	5.97596	6.14312
PEX14	6.85506	7.11855	6.93762	6.95835	7.07102	7.06653	6.78226	7.07592	6.98307	6.88825
RN7SL614P	7.69654	7.47766	7.84446	7.95883	7.9764	7.59154	7.72305	7.61243	8.01384	7.62465
TARDBP	9.07878	8.9391	9.00789	9.08151	9.19756	8.9331	9.01577	9.00296	9.1025	9.05909
ANGPTL7	5.32231	4.41814	4.75054	4.35213	4.63879	4.31157	4.24433	4.34787	4.51648	4.41216
RNU6-291P	3.10797	3.246	3.15247	3.4127	3.18846	3.33149	3.22247	3.23959	3.38698	3.29653
UBIAD1	8.00976	8.19	7.99559	7.95809	7.90939	7.99992	8.14305	8.37094	7.96452	7.97298
PTCHD2	5.80438	5.94809	5.8923	6.20248	5.92036	5.93366	6.05827	5.77161	5.80914	5.8452
FBXO44	6.99694	6.65279	6.6359	6.76262	6.86751	6.56198	6.61221	6.60241	6.89316	6.75479
FBXO6	6.67462	6.60902	6.57518	6.82057	6.72727	6.26243	6.48909	6.54357	6.76091	6.69556
DRAXIN	6.51335	6.29653	6.57046	6.59446	6.74007	6.3716	6.58651	6.52259	6.46012	6.74602
AGTRAP	8.59237	8.33871	8.47812	8.3999	8.43423	8.16512	8.52426	8.316	8.43213	8.3592
C1orf167	5.86137	5.90436	5.98052	6.01619	6.09728	5.88422	6.07648	5.94278	6.04215	5.90804
CLCN6	8.34706	8.23311	8.1488	8.13776	8.2618	8.10924	7.9699	8.17144	8.18972	8.04798
RNU5E-1	9.75278	9.54394	9.78362	9.59534	9.69467	9.84206	9.93787	9.59693	9.96554	10.124
PLOD1	10.5718	10.4547	10.6086	10.3559	10.3092	10.653	10.5954	10.3775	10.3933	10.2521
MFN2	8.61865	8.68916	8.55617	8.66938	8.76428	8.76725	8.93686	8.83813	8.79738	8.64368
MIIP	6.76903	6.79666	6.78021	6.96001	6.90362	6.84075	6.91596	6.75518	6.89221	6.92982
TNFRSF8	6.57615	6.60005	6.8063	6.91441	6.95226	6.63273	6.86385	6.71221	7.07269	6.7946
TNFRSF1B	6.95613	7.17729	6.60791	6.86959	6.76418	6.81348	6.74835	6.64236	6.97164	6.78931
VPS13D	8.0119	8.13487	7.94545	7.76593	7.71844	7.819	7.76227	8.12015	7.87853	8.04307
SNORA59B	5.87219	6.12636	6.1206	5.76469	6.15567	5.84351	5.78494	5.98175	5.99156	6.36596
AADACL4	3.90797	3.92658	4.02551	4.03611	3.96315	3.77026	3.94818	3.82363	3.77259	3.89812
AADACL3	4.54911	4.3917	4.63199	4.86046	4.75449	4.54129	4.59255	4.07499	5.2638	4.71825
C1orf158	4.58899	4.49642	4.63799	4.54932	4.66396	4.52307	4.44223	4.57234	4.57935	4.38987
PRAMEF12	5.00857	4.52784	4.86925	5.02878	4.97514	4.80323	4.94082	4.87604	4.87507	4.85747
PRAMEF14	3.33075	3.21048	3.35976	3.42752	3.50913	3.24993	3.38103	3.45967	3.50798	3.31885
PRAMEF2	3.94722	3.66694	3.98536	4.06511	4.02316	4.03604	3.90163	4.12253	4.12547	3.98536
PRAMEF8	6.09501	6.06351	6.23817	6.58839	6.5411	6.25646	6.31435	6.24258	6.33906	6.2283
RNU6-1072P	3.81229	3.55477	3.64634	3.80171	3.73437	3.6776	3.66231	3.60903	3.65891	3.54543
LOC391003	5.32909	5.17924	5.37864	5.47811	5.52152	5.05367	5.37188	5.32712	5.51631	5.37097
PRAMEF25	5.0488	5.05978	5.09741	5.39588	5.40086	4.90756	5.20333	5.04845	5.28626	5.03418
PRAMEF4	3.85907	3.87582	3.91857	4.36453	4.16747	3.98818	4.07921	3.99443	4.20472	3.95622
PRAMEF4	3.83486	3.85784	3.94825	4.35904	4.15534	3.88456	4.08219	3.84926	4.18524	3.93949
PRAMEF10	4.45983	4.58523	4.56343	4.73567	4.70406	4.58502	4.55335	4.51635	4.75	4.50147
PRAMEF16	4.22816	4.24149	4.18958	4.28485	4.28243	4.26876	4.23181	4.12057	4.30929	4.19688
PRAMEF20	6.18081	5.50808	6.09761	5.97808	6.14614	5.64289	6.14431	5.71968	5.84326	5.91184
PRAMEF10	4.45983	4.58523	4.56343	4.73567	4.70406	4.58502	4.55335	4.51635	4.75	4.50147
PRAMEF4	3.83486	3.85784	3.94825	4.35904	4.15534	3.88456	4.08219	3.84926	4.18524	3.93949
PRAMEF16	4.49968	4.44278	4.45014	4.4735	4.52291	4.51142	4.41099	4.30573	4.65893	4.44832
PRAMEF20	5.87745	5.5284	5.87921	5.84082	5.98522	5.50533	5.87142	5.60047	5.69184	5.75319
PDPN	8.24029	8.27642	8.4663	8.88299	8.93615	7.93826	8.46703	8.57557	8.46458	8.46795
PRDM2	7.64983	7.59038	7.66314	7.67397	7.58191	7.70656	7.62142	7.61378	7.68028	7.74222
KAZN	7.05354	7.08222	7.03247	7.05447	6.9384	7.05715	7.24147	7.10032	7.25749	7.25694
KAZN	5.38249	5.34816	5.24492	5.53747	5.32419	5.40125	5.4367	5.42775	5.41522	5.5006
TMEM51-AS1	4.44197	4.80251	5.0079	4.88324	4.95653	4.68285	4.97089	4.86228	4.7975	4.90302
TMEM51	5.758	5.51201	5.65351	5.93643	5.97409	5.65232	5.87445	5.6239	5.70768	5.61566
FHAD1	4.85359	4.9218	5.06337	5.17417	5.25104	4.89304	4.97472	4.88418	5.3197	4.68659
EFHD2	7.04413	6.87547	6.89487	6.78747	7.05722	6.87626	6.99456	7.09747	7.11842	6.98154
CTRC	5.1093	4.99379	5.15509	5.21428	5.26064	5.06857	5.11293	5.06058	5.21137	5.03682
CELA2A	4.7183	4.76271	4.96024	5.20152	5.334	4.94259	5.17091	4.71834	4.94053	4.64229
CELA2B	5.62891	5.64524	5.6481	5.94704	5.83208	5.68743	6.09137	5.7422	5.7436	5.38318
DNAJC16	8.23817	8.30748	8.61143	8.49966	8.3721	8.50296	8.46992	8.39007	8.16993	8.39277
CHCHD2P6	6.57385	6.3537	6.45019	6.3617	6.5191	6.63473	6.47669	6.63556	6.3254	6.53882
RSC1A1	7.96251	8.08784	7.68988	7.91285	7.66303	7.55533	7.62275	7.85549	7.83374	7.69793
PLEKHM2	9.51661	9.65304	9.34742	9.41762	9.50882	9.48126	9.43915	9.35407	9.64594	9.45305
SLC25A34	6.45187	6.17858	6.33803	6.51447	6.55356	6.53169	6.35492	6.321	6.53966	6.32465
TMEM82	6.22184	5.84866	6.36208	6.21739	6.64571	6.14134	6.19353	6.06501	6.57958	6.12434
FBLIM1	7.45292	7.82225	7.26335	7.17696	7.39043	7.70702	6.9956	8.13171	7.67208	7.57538
SPEN	8.31387	8.26412	8.20647	8.16465	7.99912	8.25153	8.23178	8.46753	8.22473	8.26171
C1orf64	5.44097	5.50218	5.41899	5.5913	5.58937	5.47883	5.53673	5.28147	5.62392	5.48542
CLCNKA	5.96418	5.79066	6.02674	6.1302	6.0484	5.91283	6.04702	6.16499	6.12059	5.77097
CLCNKB	5.74103	5.80577	5.99536	6.10327	6.2858	6.05451	6.14237	5.97988	6.33381	5.88602
SZRD1	9.11394	9.19351	9.31157	9.29523	9.0942	9.32627	9.25272	9.25124	9.14508	9.1327
NECAP2	9.48869	9.63532	9.46862	9.4983	9.57007	9.63411	9.49067	9.62823	9.55338	9.42465
LOC102724970	5.05663	5.11096	5.26861	5.55684	5.34562	5.16802	5.15666	5.21882	5.32223	5.06517
FAM231A	5.27729	6.04239	5.88491	6.11557	6.28425	5.86517	6.09274	5.76137	5.90374	6.09274
MST1	5.96492	5.88414	6.13616	6.20294	6.36929	6.00268	6.10291	5.91229	6.04776	6.18874
FAM231A	5.75869	5.76034	5.60593	5.70352	5.93858	5.70226	5.66781	5.80146	5.72353	5.84753
RNVU1-18	12.3972	12.3698	12.4044	12.3757	12.376	12.4139	12.3246	12.2158	12.3704	12.3707
CROCC	6.08343	5.95713	5.9326	6.26812	6.13473	6.0307	6.22929	6.14902	6.46333	5.90373
LOC440570	3.76279	3.86957	3.94957	4.18778	4.18867	4.01608	4.33882	4.07901	4.33096	3.88695
RNVU1-18	12.3972	12.3698	12.4044	12.3757	12.376	12.4139	12.3246	12.2158	12.3704	12.3707
PADI1	5.15765	5.44816	5.35063	5.62572	5.62256	5.30685	5.29399	5.47673	5.57068	5.33516
PADI3	5.87667	5.71616	5.96088	5.96033	6.00969	5.67719	5.86536	5.74691	6.16722	5.79306
PADI4	5.02254	5.19693	5.19948	5.35848	5.07532	5.19984	5.13054	5.06817	5.1701	5.11214
PADI6	4.73169	5.00941	5.23801	5.25801	5.24508	5.01225	5.0911	5.0624	5.09814	5.01068
ARHGEF10L	6.72024	7.09298	6.88222	7.01497	7.11078	7.0222	6.98857	7.10212	7.09972	7.22675
ACTL8	5.37903	5.64396	5.5658	5.68305	5.57607	5.40711	5.72067	5.39554	5.73648	5.29449
IGSF21	5.82158	5.71576	5.98993	6.13064	5.75815	5.86923	5.75696	5.91795	5.97308	5.92631
KLHDC7A	6.12772	5.97411	6.28601	6.45352	6.54156	6.20268	6.31188	6.22184	6.27658	6.35686
PAX7	6.78884	6.30914	6.6158	6.72805	6.7409	7.1812	6.31811	6.04253	6.43342	7.50339
MRTO4	7.15443	7.19319	6.73303	7.05883	7.19728	7.12039	7.23036	7.53112	6.91757	7.05278
PQLC2	7.11212	7.3501	7.10065	7.36781	7.42081	7.14717	7.28979	7.15992	7.37561	7.09826
LOC644083	3.7742	3.76787	3.75821	3.59497	3.799	3.7992	3.73322	3.77435	3.90828	3.6112
RN7SL277P	9.21781	8.92713	9.17628	9.0639	9.20706	9.16373	9.00148	8.95293	8.74339	9.18092
RNU4-28P	2.89266	2.71749	2.67694	2.6861	2.9572	2.7959	3.02302	2.91079	2.67981	2.78227
MINOS1	7.91766	7.75937	7.74811	7.67264	7.78058	7.801	7.88268	7.92467	7.41581	7.84885
RPS14P3	6.80784	6.82437	6.81575	6.68437	6.56306	6.92114	6.59537	6.78993	6.72372	6.97539
NBL1	8.13508	8.09828	8.34601	7.97348	8.40391	8.39333	8.53621	8.26994	8.12661	8.57825
HTR6	6.24653	6.50483	6.5276	6.66508	6.85308	6.53483	6.50732	6.34002	6.51237	6.59183
OTUD3	6.1364	6.1802	6.04951	6.07451	5.96489	6.18583	6.15638	6.14484	5.98044	6.29159
RN7SL304P	6.14879	5.99491	5.96165	6.12602	6.47726	6.09416	6.06316	6.00971	6.4455	5.97583
PLA2G5	8.77948	8.0636	7.66838	7.92207	8.64225	8.30578	8.07179	7.7663	8.37264	8.54786
PLA2G2F	5.87022	5.68682	6.14936	6.19671	6.02029	6.01776	6.18569	5.88282	6.25562	5.94441
UBXN10	5.54816	5.10849	5.33715	5.37656	5.3435	4.55158	5.23879	5.16548	5.24281	5.32488
VWA5B1	5.59086	5.28695	5.71664	5.71709	5.61931	5.4627	5.67543	5.38255	5.76841	5.57602
FAM43B	7.97862	7.81489	7.90924	8.28292	8.21268	7.93665	8.0911	7.78342	8.07048	7.9664
CDA	5.99094	6.0875	6.72435	6.33922	5.67476	6.82871	6.75542	6.51609	5.96681	6.1482
PINK1	7.88859	7.87486	7.76799	7.62085	7.88354	7.89645	7.87197	7.9227	7.76213	7.90608
PPP1R11P1	7.90514	7.73413	7.67563	7.58448	7.95922	7.69164	7.59806	7.71894	7.84265	7.71566
HS6ST1	7.71884	7.58031	7.99433	8.07679	8.08915	7.71857	7.87612	7.53193	7.84297	7.97845
NBPF3	7.10319	7.13899	7.13238	6.95559	7.06155	6.9183	6.80248	7.14872	7.04067	7.07174
ALPL	8.11589	7.62893	7.07561	6.53527	7.02444	7.49886	7.03206	7.206	7.17399	5.97416
LDLRAD2	6.24735	6.086	6.34946	6.49638	6.44872	6.37743	6.4812	6.15908	6.47617	6.19056
CELA3B	6.24121	6.24573	6.50439	6.73547	6.64393	6.43864	6.60593	6.31752	6.68697	6.34761
RN7SL386P	3.94182	4.12145	4.18214	4.89499	4.84121	4.5753	4.75235	4.44536	4.03981	3.86383
RNU6-776P	5.1742	5.21649	5.37512	5.24064	5.12943	5.28319	5.18893	5.0169	5.36893	5.17171
CELA3A	5.82071	5.8473	5.99093	6.22892	6.22508	6.04912	6.19378	6.05701	6.08515	6.06367
RN7SL186P	4.3218	3.84099	4.12421	4.48603	4.80843	4.27272	4.19846	4.32632	4.45761	4.27272
RNU6-776P	3.28589	3.2912	3.42886	3.41898	3.21018	3.30827	3.28391	3.11371	3.43364	3.26982
LINC00339	6.49748	6.36719	6.45765	6.29569	6.19364	6.36052	5.85089	6.80414	6.4739	6.4973
CDC42	7.37873	7.25051	7.18156	6.86186	6.96437	7.29141	7.15337	7.35312	7.18525	7.10617
ZBTB40	7.57029	7.4846	7.57432	7.56086	7.54812	7.54054	7.4323	7.56678	7.47549	7.60783
EPHA8	6.10315	5.74412	5.95139	6.24835	6.40826	5.95073	6.17254	5.74463	6.06241	6.11148
C1QA	4.62951	4.59693	4.90585	4.90865	4.9116	4.63464	4.93598	4.78372	5.16123	4.88855
C1QC	5.68131	5.51304	5.84062	5.66469	6.09592	5.5329	5.71932	5.6073	5.99198	5.56535
C1QB	5.62477	5.51374	5.46767	5.86416	5.54162	5.66604	5.71307	5.53282	5.91676	5.58151
EPHB2	6.68542	5.68253	6.11182	6.16585	6.3479	6.09667	6.36048	5.62981	6.03152	5.70038
KDM1A	8.25772	8.17939	8.12519	8.01306	8.07582	8.11371	8.076	8.19599	8.03638	8.24008
RNU6-514P	3.37379	3.52853	3.52288	3.36538	3.51292	3.68573	3.43618	3.56881	3.45851	3.5666
RNU6-135P	5.80778	5.92518	6.24655	6.40605	6.10052	6.17519	6.615	5.70018	6.17499	6.11329
C1orf213	5.66857	5.49088	5.34301	5.4793	5.56072	5.55523	5.56445	5.37583	5.57794	5.56382
MDS2	5.46552	5.89332	5.81474	5.84557	5.86256	5.5968	5.65877	5.59066	6.1285	5.61901
RPL11	10.8654	10.7357	10.7618	10.7129	10.7423	10.7237	10.7721	10.7154	10.5429	10.8094
TCEB3	8.12727	8.1344	8.03959	8.06601	7.97821	8.11197	8.24743	8.2051	8.056	8.08599
PITHD1	7.61291	7.54315	7.28804	7.37134	7.44002	7.41681	7.51888	7.45378	7.52937	7.43054
LYPLA2	8.2262	8.04209	8.0681	8.36308	8.57026	8.34086	8.22707	8.09784	8.42225	7.93281
PNRC2	10.6121	10.6485	10.4814	10.4091	10.4038	10.3387	10.4026	10.6164	10.6509	10.5106
GRHL3	4.78611	4.81419	4.95572	4.96303	5.01254	4.82805	4.97029	4.71572	5.05963	4.97019
NIPAL3	7.48855	8.21455	8.47536	8.51956	8.4788	8.97419	8.55059	8.08731	8.15482	8.35304
RCAN3	6.87849	7.31237	6.99669	6.81293	6.93117	7.161	6.93994	6.95937	7.21893	7.06779
NCMAP	5.58078	5.46155	5.61442	5.70955	5.75056	5.46715	5.77607	5.32751	5.72782	5.53241
SRRM1	8.65891	9.04838	8.85396	8.80892	8.75254	8.96451	9.0529	8.95617	8.85496	8.82016
CLIC4	11.7824	12.0575	11.7937	11.9962	11.8782	12.1494	11.9158	12.0996	11.8957	11.9699
RHD	4.17908	4.51882	4.31429	4.68687	4.47849	3.98576	4.24305	4.32606	4.28369	4.63651
TMEM50A	11.829	11.8537	11.6945	11.7009	11.8864	11.5688	11.689	11.7431	11.7757	11.8557
SDHD	9.59224	9.73125	9.44735	9.54459	9.75979	9.32737	9.48093	9.37382	9.51152	9.59782
TMEM57	8.48542	8.24299	8.38467	8.14588	8.3657	8.16463	8.19315	8.36284	8.10116	8.29453
LDLRAP1	8.70214	8.8054	8.78016	8.8065	8.7179	8.64563	8.90745	8.69169	8.82164	9.04696
MAN1C1	8.78083	8.67979	7.97448	8.32316	9.37616	7.34951	7.53084	7.84031	8.66476	8.48499
SEPN1	9.18399	9.10548	9.32611	9.25845	9.16389	9.49833	9.3447	9.16505	9.44691	9.19853
MTFR1L	8.88925	8.96381	8.80621	9.00135	9.03941	8.94046	8.97596	8.96038	8.87413	8.99106
RNU6-110P	5.9593	5.89597	5.94652	6.40902	6.3519	5.94273	6.15694	5.99337	6.05802	5.78667
EXTL1	5.82036	5.81768	5.96946	6.08615	6.20396	6.02537	6.10813	6.12616	6.16405	6.05082
PDIK1L	6.16151	5.99515	6.30971	6.5513	6.09373	6.22272	6.26886	6.50427	6.41324	6.23375
FAM110D	6.76404	6.58857	6.78822	6.98869	6.91974	6.6339	6.81414	6.5567	6.88038	6.64414
ZNF593	7.2692	7.18668	7.21126	7.2297	7.16484	7.17555	7.17445	7.22088	7.16582	7.17471
CNKSR1	5.52594	5.24357	5.57661	5.62322	5.82203	5.43646	5.56057	5.47379	5.67283	5.49427
CATSPER4	4.5144	4.41168	4.54634	4.7687	4.72142	4.61883	4.72707	4.67419	4.89522	4.57186
CEP85	5.67715	6.36563	6.276	6.49915	6.27505	6.72434	6.76324	6.31159	6.26463	6.13039
SH3BGRL3	8.65381	9.0148	9.21983	9.1905	9.09607	9.43565	9.27984	9.08096	9.18601	9.06767
CD52	5.35138	5.5144	5.30455	5.50871	5.48066	5.4146	5.43036	5.34669	5.80597	5.46066
LIN28A	5.16108	5.16491	5.48263	5.53948	5.52774	5.33737	5.46506	5.17166	5.71302	5.11687
DHDDS	9.15845	9.50096	9.28103	9.30637	9.23111	9.67586	9.52741	9.50833	9.46109	9.314
HMGN2	10.4963	10.2455	10.3721	10.5341	10.3178	10.3669	10.2939	10.3309	10.2621	10.4135
RPS6KA1	5.59712	5.51428	5.82265	6.03723	6.24691	5.87973	6.15498	5.77768	6.08869	5.87304
ARID1A	8.17216	8.19932	8.23842	8.12094	7.98452	8.28656	8.20061	8.3311	8.22126	8.20697
PIGV	8.12824	8.00354	8.34087	8.29995	8.48694	8.10959	8.17961	7.99769	8.0067	8.34948
RN7SL165P	3.42418	3.39193	3.47283	3.37057	3.32128	3.41621	3.5029	3.26693	3.56624	3.28985
ZDHHC18	7.68269	7.87922	7.89917	7.64184	8.0129	8.18277	8.03458	7.85124	8.14207	8.00045
SFN	6.09423	6.02865	6.11583	6.2896	6.07924	6.11912	6.2313	6.25595	6.4712	6.41746
NUDC	7.85822	7.57318	7.56247	7.65012	7.65297	7.73189	7.73979	7.77423	7.80607	7.9057
TRNP1	7.84476	7.98278	8.03596	8.09137	8.15495	7.97923	7.93002	8.07848	8.25758	8.09101
WDTC1	7.41227	7.66174	7.67118	7.54993	7.63923	7.78614	7.55958	7.60229	7.62952	7.61277
TMEM222	8.18182	8.28663	8.22656	8.27798	8.24457	8.28414	8.26258	8.40215	8.13637	8.20976
SYTL1	5.87991	5.79058	5.99796	6.0814	6.22764	5.73265	5.98002	5.6784	6.28557	5.91493
GPR3	6.7172	6.6073	6.80325	7.0373	6.913	6.80614	6.81865	6.45257	6.92564	6.81836
TMA7	9.92509	10.3408	10.1851	10.0831	9.94734	10.2108	10.1028	10.0361	9.84432	10.0714
RNU6-424P	5.26679	5.29193	5.484	5.38024	5.49748	5.23812	5.39314	5.15759	5.25457	5.20389
FAM76A	7.54585	7.65265	7.48627	7.38002	7.32379	7.20016	7.42581	7.48828	7.66416	7.46705
STX12	9.03676	9.39725	8.73736	8.7817	8.69432	8.99629	8.9324	9.47459	9.21011	9.16445
RNU6-1245P	3.1946	3.57973	3.00902	3.20734	3.19722	3.23144	3.02865	3.13663	3.25634	3.1673
PPP1R8	8.13777	8.49665	8.32833	8.32426	8.43129	8.28905	8.38916	8.47287	8.32801	8.44911
SCARNA1	5.94645	6.19809	6.08211	5.72631	6.04355	6.25426	5.72563	6.1592	5.87827	5.90568
THEMIS2	6.09353	5.98035	6.14237	6.09672	5.92853	5.93169	6.1167	5.89521	6.09229	5.84243
SMPDL3B	5.57805	5.52083	5.59838	5.81507	5.82753	5.41917	5.66634	5.45034	5.86384	5.59781
XKR8	7.39206	7.14154	7.25454	7.29735	7.33725	7.29809	7.44367	7.1372	7.41805	7.26657
ATPIF1	6.77884	6.68655	6.8414	6.82808	6.56295	6.87835	7.08695	6.84431	6.72442	6.73884
SESN2	7.92599	7.16167	8.12793	7.9568	7.65775	7.86956	7.62956	8.16415	6.98865	7.49817
MED18	5.23907	5.22041	5.19946	5.18634	5.29882	5.33212	5.26009	5.51976	5.33897	5.37064
PHACTR4	9.36839	9.34029	9.35177	9.1604	8.91957	9.45475	9.49504	9.52369	9.23114	9.4375
RCC1	7.29535	7.37529	7.13068	7.60442	7.33827	7.29746	7.41945	7.41242	7.23155	7.36332
SNORA73A	11.311	11.2757	11.0727	10.0423	10.8531	11.1578	10.6819	11.5469	10.5422	11.3608
TRNAU1AP	7.37891	7.52623	7.39947	7.13455	7.418	7.32892	7.36692	7.42877	7.52834	7.41084
RAB42	5.10146	4.87801	4.96428	5.18304	5.19372	5.06792	4.9589	5.10266	4.99351	5.14213
RNU11	6.5487	6.27148	6.35167	6.30156	6.27563	6.39087	6.53113	6.11614	6.36557	6.36603
GMEB1	7.4481	7.76616	7.29904	7.3393	7.35275	7.47942	7.50264	7.65422	7.3434	7.33632
YTHDF2	8.7828	8.91386	8.80572	8.86787	8.86277	8.75718	8.81022	8.92677	8.88328	8.82858
OPRD1	6.41001	6.2525	6.62952	6.82499	6.44189	6.53434	6.61366	6.36529	6.80933	6.45625
EPB41	7.28355	7.04882	7.05455	6.91209	6.68906	6.88735	6.67098	7.03457	6.58469	7.18434
PTPRU	7.50121	7.12849	7.12184	6.86198	7.25704	6.69358	6.85471	7.00479	6.97995	7.02071
MATN1-AS1	5.79014	5.7086	5.89248	6.00327	5.98438	5.70688	5.86639	5.87148	5.96769	5.60558
RN7SKP91	5.70733	5.64983	5.82675	6.22172	6.26225	5.76442	5.83501	5.83055	6.16363	5.76826
ZCCHC17	8.17157	8.08121	7.94524	8.00959	7.82514	8.08872	8.07342	7.93627	7.74718	7.85431
SERINC2	8.01602	8.27472	8.26599	8.30899	8.03996	8.83516	8.7805	8.44881	8.03761	8.21316
TINAGL1	6.63177	7.53262	7.688	7.38117	7.92392	9.20401	7.99776	7.86215	7.81341	8.16529
HCRTR1	5.52723	6.05246	6.00815	6.10503	6.22518	5.96452	5.8569	5.81708	6.14108	5.64477
KHDRBS1	8.33423	8.54411	8.44784	8.38434	8.53759	8.51041	8.52512	8.54018	8.45041	8.49956
TMEM39B	7.33274	7.19041	7.11944	6.97317	7.19279	7.11252	7.08866	7.16328	6.99207	7.09171
KPNA6	9.81652	10.0215	9.85716	9.83334	9.90798	9.95684	9.91543	10.1455	9.92242	9.98106
TXLNA	8.60925	8.95253	8.53061	8.70123	8.61188	8.66767	8.91272	8.95391	8.68462	8.69696
CCDC28B	5.75858	5.95033	5.92633	6.04719	6.37013	5.92986	6.02045	6.00019	6.10936	5.90717
IQCC	6.20555	6.22751	6.3432	6.5341	6.39892	6.18238	6.44346	6.26981	6.31104	6.30045
EIF3I	10.191	10.1798	10.1099	10.1489	10.1499	10.1907	10.4411	10.272	10.1387	10.0906
FAM167B	6.35399	6.20847	6.36193	6.51955	6.56891	6.42654	6.35128	6.15003	6.59685	6.53014
LCK	5.71614	5.63108	5.84123	5.97062	6.05311	5.60402	5.8909	5.66821	6.03533	5.68427
HDAC1	9.45951	9.04686	9.12843	8.94513	9.09613	9.02099	8.86137	8.90616	8.94108	9.21621
TSSK3	5.81711	5.62513	5.72275	6.05957	5.81359	5.69285	5.64644	5.53186	5.78309	5.86401
RN7SL122P	6.5524	6.56187	6.5869	6.45986	6.44485	6.6424	6.4259	6.33882	6.73043	6.25731
ZBTB8A	7.69893	7.83428	7.83106	7.68235	7.83679	7.86974	7.73195	7.83111	8.042	7.77266
RBBP4	10.1638	10.303	10.1243	9.94264	10.1247	10.208	10.216	10.2022	10.0665	10.239
KIAA1522	7.08565	7.33674	7.34121	7.34509	7.40083	7.30646	7.23398	7.17853	7.64446	7.42756
S100PBP	8.30471	8.19033	8.42035	8.30806	8.40529	8.36268	8.13382	8.29398	8.06577	8.39918
HPCA	5.86604	5.69093	5.78283	5.96575	6.09087	5.81595	5.98692	5.93756	6.06265	5.95466
AZIN2	6.52147	6.42616	6.60292	6.55638	6.83577	6.5668	6.57149	6.34363	6.46496	6.52165
ZNF362	8.36611	8.32917	8.36446	8.23416	8.11	8.42614	8.3339	8.39369	8.39391	8.48567
ZNF362	4.97257	4.62017	4.81745	4.70247	4.94505	4.75598	4.70426	4.43362	4.86608	4.51573
ZSCAN20	6.18587	6.01791	6.34145	6.25877	6.3063	6.28008	6.27246	6.15616	6.34684	6.26801
HMGB4	3.7553	3.50124	3.69812	3.64606	3.87029	3.56522	3.7209	3.53476	3.75669	3.63654
HMGB4	4.34908	4.15493	4.35019	4.31587	4.59088	4.17555	4.33329	4.14397	4.34997	4.26536
RNA5SP42	6.41283	6.30161	6.44717	6.68652	6.80975	6.59323	6.3296	6.78363	6.88924	6.52634
C1orf94	5.35952	5.35767	5.79906	5.70924	5.77809	5.2935	5.72584	5.4431	5.63387	5.52517
GJB5	5.19549	5.23832	5.10654	5.61383	5.39494	5.18408	5.23661	5.20238	5.40924	5.31447
GJB4	5.56115	5.38958	5.45979	5.54616	5.94432	5.45934	5.606	5.48605	5.57152	5.35455
GJB3	4.77614	4.54425	4.64034	4.66607	4.65972	4.8577	4.76401	4.60917	4.77698	4.54963
GJA4	6.57266	6.24953	6.48083	6.47381	6.94587	6.49986	6.75649	6.21608	6.71636	6.65832
ZMYM1	7.33679	7.20994	7.09885	6.95092	6.89304	7.26247	7.196	7.11871	6.96229	7.04897
ZMYM4	9.90725	9.75163	10.0613	9.92129	9.86332	9.87748	9.8449	9.86644	9.72835	9.98905
NCDN	7.90895	8.50437	8.19475	8.41957	8.3704	8.41202	8.389	8.61192	8.42138	8.36128
TFAP2E	7.44723	7.30743	7.58306	7.78107	7.67597	7.32843	7.64964	7.29247	7.59225	7.53701
AGO4	7.3751	7.21721	7.22164	7.04438	6.9657	7.13539	6.9352	7.2314	7.29813	7.27331
AGO1	8.58323	8.56207	8.43709	8.57247	8.63677	8.51102	8.51021	8.65338	8.45759	8.42948
AGO3	8.38869	8.25437	8.08978	7.95297	7.9033	8.18745	7.99657	8.2185	8.19242	8.17153
TEKT2	5.58179	5.45736	5.63888	5.94272	5.89935	5.27061	5.91036	5.55336	5.54144	5.67368
ADPRHL2	6.82968	6.97669	6.83684	6.67969	7.00961	7.0136	6.92299	7.14763	6.98369	6.8422
MAP7D1	8.19001	8.35761	8.22282	8.23947	8.07123	8.39818	8.36294	8.28005	8.44141	8.23108
THRAP3	9.34798	9.41675	9.28198	9.1573	9.09698	9.24026	9.27093	9.35728	9.19406	9.29017
SH3D21	5.96749	6.09076	6.00588	6.21797	6.17071	6.26782	6.22937	6.19148	6.17223	6.1235
RNU6-636P	3.16863	3.23902	3.12442	3.20281	3.33298	3.02633	3.11525	3.14781	3.12679	3.05897
ZC3H12A	7.14838	7.29376	7.04913	7.19118	7.18756	6.97038	7.20556	7.20756	7.42381	7.25474
RPS27	11.7499	11.5862	11.6452	11.526	11.7932	11.5384	11.5169	11.5851	11.6161	11.7404
DNALI1	8.38767	8.4616	8.3979	8.33008	8.45533	8.30429	8.21897	8.1202	8.56546	8.56466
CDCA8	5.87797	5.99346	5.42308	5.81787	5.72626	6.36103	6.77913	5.75619	5.72092	5.99525
MANEAL	6.43788	6.08403	5.95057	6.2532	6.42827	6.08332	6.3439	6.15815	6.43397	6.27517
C1orf122	7.84112	7.88039	7.89344	8.17836	7.98761	7.87505	7.94453	7.89166	7.90749	7.8435
RNU6-584P	3.58118	3.26256	3.35782	3.48318	3.28874	3.62133	3.46234	3.61937	3.40591	3.55595
UTP11L	8.29856	8.4228	8.18494	8.0465	8.05423	8.32543	8.28431	8.4018	8.26769	8.10766
RNU6-753P	2.83669	2.70244	2.87517	2.89689	3.0129	3.02434	2.81142	3.12413	3.03132	2.8516
RNU6-605P	3.17279	3.51177	2.94537	3.03951	3.10391	3.16009	3.06607	3.05382	3.13992	3.01252
AKIRIN1	8.98297	9.24237	9.08383	9.09518	8.94	9.18377	9.1499	9.31375	8.94545	8.93341
NDUFS5	11.0354	11.0445	11.2037	11.2017	11.3857	11.2965	11.3604	11.2052	11.0059	11.0291
MACF1	9.45598	9.74705	9.573	9.4539	9.22032	9.63695	9.68186	9.99966	9.51058	9.6139
BMP8A	6.30569	6.03526	6.35329	6.38943	6.31666	6.2268	6.43072	6.04712	6.13439	5.94239
OXCT2	6.17687	6.21995	6.22768	6.27898	6.31702	6.22228	6.2786	6.00503	6.40984	6.27894
PPIE	7.15038	7.10831	7.08331	7.188	7.10201	6.91965	7.02558	7.07743	7.03068	7.07702
MFSD2A	6.0006	6.29451	6.13182	6.1291	6.22449	6.96026	6.98136	6.67384	6.53689	6.16548
CAP1	11.4969	11.6856	11.3858	11.3173	11.2932	11.6122	11.5386	11.7853	11.5895	11.4998
RLF	8.9276	8.79711	8.74445	8.50156	8.55383	8.32907	8.41461	8.81576	8.44819	8.75951
RNU6-1237P	3.24896	3.61933	3.21609	3.1465	3.14064	3.57718	3.26235	3.40016	3.22728	3.35956
TMCO2	3.94697	4.13472	4.28093	4.34829	4.15767	4.0505	4.27717	4.35479	4.62735	4.11582
ZMPSTE24	10.2044	10.2244	10.1378	10.1637	10.0152	10.2983	10.2237	10.267	10.1787	10.2453
SMAP2	7.79917	8.16946	8.09588	7.82422	7.90191	8.40493	8.58476	7.84985	8.07215	8.22189
ZFP69B	6.42855	6.77962	6.80608	6.56934	6.45354	7.47338	6.56381	6.98991	6.71441	6.83044
ZFP69	5.39021	5.43006	5.24297	5.08092	5.17769	5.35051	5.29361	5.31861	5.47109	5.52877
EXO5	6.91599	7.01024	6.68606	6.57732	6.87598	6.96532	6.69843	6.73498	6.84363	6.90715
ZNF684	4.76168	4.8241	4.64503	4.47064	4.79462	4.74736	4.64991	4.73844	4.82588	4.66045
NFYC	8.42827	8.41644	8.53702	8.56972	8.50535	8.58969	8.60393	8.52444	8.59569	8.48237
MIR30E	4.77674	5.09844	5.33808	5.1909	5.52457	5.10971	5.07737	5.05282	5.09151	5.04275
MIR30C1	3.85002	3.69874	3.77818	3.82266	3.96613	3.59587	4.00062	3.63948	4.09861	3.71635
KCNQ4	5.18459	4.85318	5.40757	5.51198	5.30969	5.15053	5.21954	5.25046	5.2256	5.27965
RN7SL326P	5.18859	4.93921	4.82326	5.0575	5.11236	4.85654	4.76038	5.07325	4.95562	5.0695
CTPS1	7.41856	7.70385	7.4262	7.06231	6.95848	8.4083	8.57971	8.65783	7.64579	7.78816
GUCA2B	6.99811	6.82995	7.10329	7.31609	7.19322	6.90019	7.36057	7.01425	7.48389	7.19659
RIMKLA	6.19007	6.00098	6.24915	6.31228	6.16612	6.12435	6.13062	6.00961	6.32713	6.10254
PPCS	7.14611	7.28873	7.27868	7.20362	7.25018	7.32318	7.27855	7.25846	7.22394	7.22275
CCDC30	6.01691	5.68727	5.85829	5.50139	5.89588	5.48673	5.47679	5.80902	5.42086	5.92064
PPIH	7.10801	7.24792	7.05999	6.76554	6.74638	7.2338	7.13092	7.01199	6.78405	7.06004
YBX1	11.4193	11.4611	11.466	11.5493	11.4765	11.5398	11.5226	11.4736	11.4995	11.5493
C1orf50	7.03403	7.0141	6.78633	7.02796	6.97153	6.97529	6.92788	6.79936	7.11986	6.88034
LOC100129924	4.82123	4.69591	4.96778	4.88398	5.12095	4.76814	4.8397	4.65582	5.12281	4.80549
ERMAP	6.96458	6.97785	7.274	7.12351	7.37328	7.16116	6.83657	6.90551	6.76087	7.42921
ZNF691	6.20591	5.99452	6.03694	5.75038	6.10781	5.63234	5.56639	5.98686	6.04477	6.25132
RNU6-880P	3.93647	4.37065	4.42021	4.5856	4.30298	4.63891	4.55998	4.29139	4.26553	4.91202
FAM183A	5.40445	5.31806	5.59044	5.47207	5.64863	5.45791	5.13354	5.37997	5.56792	5.46485
WDR65	4.57502	4.82979	4.8929	4.92063	4.90489	5.09563	4.95703	5.06257	5.02253	4.71254
RNA5SP46	3.26408	3.4686	3.51744	3.43083	3.50494	3.40762	3.50623	3.69799	3.60138	3.77537
TMEM125	6.50344	6.42634	6.54008	6.84012	6.83221	6.51085	6.63084	6.43655	6.64106	6.47829
TIE1	7.08255	5.16189	5.32763	5.27604	5.44507	5.31771	5.06683	4.94206	5.44407	5.37518
MPL	5.29163	5.3975	5.56879	5.55184	5.50096	5.31866	5.46042	5.33456	5.53238	5.51205
CDC20	7.46711	7.4747	7.04147	7.14048	7.45227	8.1068	8.11007	7.2497	7.35175	7.51074
SZT2	6.82219	7.01569	6.91323	6.90294	6.93879	7.12627	6.91607	7.09026	6.91621	6.9506
PTPRF	8.09464	8.41721	8.25201	8.21839	8.26487	8.58106	8.28618	7.99546	8.32638	8.13239
KDM4A	7.77535	7.93393	8.13481	8.05252	7.90149	8.00964	7.95126	7.938	7.69739	7.82771
ST3GAL3	7.42284	7.64896	7.49913	7.46722	7.45317	7.69557	7.49459	7.48223	7.48914	7.60217
RNU6-1058P	2.85109	3.35071	3.06454	2.88387	3.24639	2.76072	2.86495	3.16063	3.09708	3.01054
ARTN	5.86727	5.82984	5.96708	6.14208	6.09036	5.90942	6.12026	5.97471	6.11441	5.80046
IPO13	7.45329	7.72305	7.37513	7.30457	7.4544	7.82939	7.45737	7.68262	7.59899	7.61877
DPH2	6.47395	6.50072	6.34012	6.2443	6.32898	6.50206	6.49624	6.78893	6.473	6.36906
ATP6V0B	8.59423	8.7361	8.76922	8.8296	9.15277	8.98072	8.93721	8.82128	8.66977	8.56078
B4GALT2	9.16889	9.35094	9.26762	9.25618	9.5032	9.42307	9.46799	9.39449	9.52691	9.40469
CCDC24	6.41927	6.41211	6.461	6.59787	6.39992	6.46672	6.61377	6.35607	6.57706	6.38069
KLF17	5.18776	5.23346	5.44757	5.55514	5.72122	5.27438	5.33029	5.21504	5.56078	5.14747
DMAP1	7.45782	7.64186	7.791	7.7352	7.75331	7.78557	7.78651	7.65472	7.70733	7.71951
RNU6-369P	2.85794	2.88034	2.95594	2.9712	2.76795	2.86991	2.93889	2.74759	2.86491	2.90034
RNF220	8.09578	8.17894	8.12289	8.04951	8.07044	8.07942	8.23572	8.21415	8.24772	8.12206
C1orf228	6.23203	6.17309	6.35607	6.14142	6.30113	6.05807	6.04381	6.16423	6.3784	6.36586
KIF2C	6.10135	5.89753	5.7479	5.74279	5.85909	6.19603	6.53502	5.71788	5.60574	5.9417
RPS8	10.7258	10.5953	10.7076	10.697	10.7215	10.5404	10.6128	10.6311	10.5087	10.6379
SNORD55	6.58066	6.53492	6.47723	6.49403	6.60219	6.6447	6.53929	6.56237	6.73774	6.45758
SNORD46	9.5315	9.6858	9.48872	9.51878	9.58472	9.40409	9.35491	9.59292	9.47328	9.45101
SNORD38A	4.7861	4.85257	4.5754	4.59284	5.01681	4.646	4.71506	5.01084	4.73532	4.8174
SNORD38B	4.15388	4.69198	4.1372	3.72931	4.2346	4.64764	3.9767	4.64241	4.34137	4.63415
PLK3	7.10433	7.44538	7.29349	7.38845	7.50066	7.66804	7.38096	7.86369	7.24882	7.36316
RNA5SP47	3.51732	3.75694	3.59703	3.86758	3.68332	3.69343	3.7511	3.7934	3.72631	3.96273
UROD	8.9044	9.11275	9.02684	9.16831	9.19236	9.24412	9.24112	9.02166	9.07119	9.05831
HPDL	5.47412	5.29996	5.60912	5.98506	6.13919	5.63488	5.77587	5.68089	5.93531	5.64748
TOE1	7.51903	7.69483	7.52253	7.5718	7.40278	7.71343	7.78233	7.80995	7.52538	7.41261
MMACHC	6.84886	6.88322	6.88848	6.74907	7.20151	6.63273	7.00258	6.94521	6.82596	6.88532
AKR1A1	9.02062	8.99029	8.86261	8.9666	8.81219	9.24417	9.2171	8.95658	8.79383	8.80346
NASP	6.63341	6.80375	6.62514	6.43937	6.41032	6.82818	7.05255	6.67947	6.53593	6.6665
TMEM69	9.13429	9.15383	9.14976	8.85453	9.12467	9.08196	9.18391	9.20361	9.08486	9.00884
MAST2	7.84899	8.14606	7.90836	7.87577	8.07498	8.38369	8.05801	8.23236	8.29072	8.16853
TSPAN1	4.83037	4.58064	4.90318	4.96961	4.86547	5.01226	4.79468	4.57284	4.67604	4.73049
LURAP1	6.50859	6.57405	6.48788	6.50213	6.67003	6.41683	6.2968	6.46608	6.59412	6.43716
RAD54L	5.22817	5.24468	5.13809	5.54211	5.28531	5.82607	6.22774	5.19926	5.23237	5.08092
UQCRH	6.0043	5.93058	5.88501	5.80343	5.88052	6.18119	5.93507	6.08134	5.9044	5.85231
NSUN4	7.90936	7.79666	7.80701	7.84239	7.57836	7.76771	7.79779	8.16791	7.44118	7.72973
FAAH	5.62461	5.29187	5.79857	5.9004	5.96034	5.39638	5.75222	5.43285	5.68851	5.70657
DMBX1	6.35316	6.52664	6.38019	6.68112	6.55411	6.46017	6.43245	6.36639	6.60624	6.43044
TEX38	5.21857	4.96358	4.99167	5.25105	5.19681	5.10868	5.18807	5.20576	5.48148	5.154
CYP4B1	5.07056	4.98743	5.17442	5.32406	5.41751	5.15283	5.06832	5.08747	5.59566	5.23958
CYP4X1	7.74252	6.65832	7.31047	5.918	7.1869	6.79793	6.72311	6.46579	6.28347	7.67389
CYP4Z1	4.5542	4.54509	4.71643	4.23965	4.74317	4.00542	4.53598	3.97071	4.86994	4.29308
CYP4A22	3.72235	4.46441	4.46386	4.82296	5.00044	4.41496	4.57963	4.51089	4.76637	4.58244
CMPK1	9.40804	9.35013	9.26905	9.14501	9.04538	9.2321	9.35255	9.34873	9.2204	9.38813
FOXE3	7.93053	7.74359	7.95542	8.20118	7.96642	7.8021	8.06051	7.80013	8.02371	7.86012
FOXD2	5.63442	5.50678	5.64664	5.73372	5.90995	5.61939	5.66357	5.63344	5.82078	5.57802
SLC5A9	5.23235	4.78233	5.26163	5.46649	5.54485	5.21188	5.17816	4.96371	5.65497	5.11631
RNU6-723P	2.68266	2.60955	2.69722	2.49606	2.61822	2.52124	2.60639	2.76082	2.61273	2.41764
STRADB	9.78524	9.88191	9.77898	9.93056	9.82386	9.66393	9.83886	9.90427	9.51517	9.75288
RNU4-61P	3.14593	3.02405	3.05694	2.87683	3.09972	3.08951	3.01632	3.18868	2.94558	3.1287
ELAVL4	3.66426	3.73656	3.77754	3.68858	3.74505	3.68109	3.95854	3.70327	3.96541	3.83401
RNU6-1026P	2.74425	2.73696	2.65891	2.83221	2.76533	2.63105	2.81074	2.69122	2.70359	2.66306
CDKN2C	5.70965	5.75637	5.54486	5.78619	5.87397	5.84274	6.12208	5.5938	5.5205	5.77236
RNF11	8.26903	8.42355	8.44888	8.26741	8.23588	8.60345	8.44632	8.76229	8.21855	8.70615
RNU6-877P	2.95973	2.95881	2.73459	2.73675	2.90432	2.78499	2.69286	3.06296	2.72026	2.94025
OSBPL9	10.5753	10.3533	10.5688	10.445	10.4764	10.5263	10.5405	10.4522	10.2349	10.7716
RN7SL290P	3.59643	3.66652	3.81453	4.34729	4.33613	3.77099	4.22906	3.42156	4.20681	3.8132
BTF3L4	10.2116	10.2389	10.278	10.0063	10.1594	10.0414	9.93913	10.4589	10.085	10.2823
ZFYVE9	7.48882	7.57187	7.52189	7.34065	7.44981	7.44778	7.42374	7.67811	7.08268	7.64897
RN7SL788P	6.05617	5.9618	6.10131	6.1926	6.13624	5.77134	6.04619	5.74394	6.2776	5.83392
PRPF38A	8.94246	8.76572	8.95588	8.81346	8.53729	8.82413	8.96266	8.8636	8.64812	9.02576
GPX7	8.72879	8.2234	8.72788	7.86941	8.81012	9.29639	8.35452	8.36901	8.55002	8.36442
FAM159A	5.0521	5.16928	5.25768	5.31471	5.53101	5.16262	5.10193	5.17447	5.22129	5.16852
RN7SL62P	5.09803	4.89588	4.94499	5.37773	5.44721	5.05345	5.0723	4.93989	5.48051	5.08419
ZYG11B	9.22047	9.48223	9.42677	9.43732	9.44465	9.38557	9.45517	9.45982	9.42379	9.54144
ZYG11A	4.90367	5.46015	5.35164	5.43005	5.25546	5.41553	5.68845	5.54693	5.32015	5.05683
SCP2	9.40195	9.68993	9.71303	9.61137	9.66885	9.75818	9.72789	9.57672	9.59513	9.71425
PODN	10.9232	11.1569	11.2301	10.909	11.3406	10.8818	10.7431	11.1324	11.2517	11.1011
CPT2	6.76397	6.83579	7.18271	7.12915	7.13597	7.17237	7.47996	6.9058	6.78989	7.11452
DMRTB1	6.74626	6.57703	6.82054	6.85636	6.94296	6.76882	6.92371	6.65366	7.00173	6.78248
DIO1	4.54825	4.46027	4.47833	4.51051	4.74526	4.6291	4.51956	4.52644	4.82864	4.67388
LRRC42	8.13313	8.41281	8.42693	8.26625	8.39299	8.50054	8.60729	8.57504	8.34565	8.31242
TCEANC2	6.89083	6.7304	6.72772	6.95811	6.79828	6.83712	7.01831	6.85697	6.71197	6.83368
MRPL37	9.74657	9.7942	9.74731	9.77767	9.77629	9.8843	9.95053	9.82412	9.78545	9.7225
SSBP3-AS1	5.64114	5.55637	5.86772	5.83715	5.91264	5.7114	5.90277	5.71987	5.89526	6.01575
ACOT11	5.82594	5.43252	5.7668	5.89083	5.96397	5.77602	5.99024	5.5634	6.11575	5.75552
MROH7	5.84489	5.57558	5.7696	5.78383	6.06065	5.71638	5.79585	5.59935	6.05215	5.66653
TTC4	6.90566	6.7737	6.7021	6.76453	6.6443	6.58167	6.88006	6.83828	6.97535	6.70447
C1orf177	4.12417	4.03241	4.12177	4.23451	4.38475	4.26437	4.18239	4.14584	4.28102	4.13975
TMEM61	6.37289	6.47072	6.51249	6.62394	6.56364	6.49114	6.51548	6.34689	6.62947	6.48269
BSND	5.26742	5.3285	5.31503	5.6237	5.394	5.3052	5.35669	5.2245	5.57878	5.38698
PCSK9	6.28287	6.40841	6.52539	6.61354	6.58054	6.39252	6.4719	6.30694	6.48701	6.41355
RNU6-830P	2.89423	2.88702	3.14317	3.10278	3.09525	3.06288	2.96375	3.28872	2.80703	3.05164
PRKAA2	6.71126	7.18649	7.92859	7.66007	7.25345	8.02476	7.67706	8.18571	7.36936	7.83709
C8A	3.81209	3.72692	3.76525	3.81945	4.0897	3.79354	3.92852	3.84501	4.07528	3.68906
FGGY	7.19426	7.05334	7.17749	7.35625	7.33908	6.98749	6.84673	6.73001	6.98355	7.07713
HOOK1	2.89332	2.92843	2.97385	2.9344	3.09769	3.00036	2.93776	2.97194	3.06655	2.937
NFIA	9.13846	9.4763	9.48455	9.12269	9.19464	10.1192	9.59462	9.07369	9.60561	9.67397
MGC34796	5.4557	5.05951	5.4014	5.70583	5.88231	5.54815	5.58044	5.38347	5.86934	5.6565
INADL	7.12933	7.33205	7.44653	7.46311	7.21335	7.07867	7.09128	7.58236	7.1828	7.51921
RNU6-414P	4.97333	5.05887	4.96013	4.65878	4.24875	5.08801	4.60106	4.76087	4.30427	5.28427
RNU6-1177P	3.54092	3.59861	3.54956	3.62345	3.57396	3.25638	3.40526	3.51896	3.68027	3.44257
LAMTOR5P1	5.67354	5.75313	5.64298	5.83869	6.00894	5.6856	5.92453	5.76213	5.44857	5.76568
RN7SL180P	5.23159	5.02587	5.42742	5.44399	5.19417	5.19103	5.1643	5.2679	5.42429	5.45922
L1TD1	2.99793	3.0291	2.98954	3.17549	3.13869	2.95331	2.97488	3.03553	3.18332	2.98706
USP1	7.29443	7.11725	6.88297	7.03062	6.71224	6.92935	7.25661	7.07137	7.03535	7.01003
ANGPTL3	2.91641	2.84187	2.85338	3.11305	2.98586	2.84303	2.98753	2.92586	3.10841	2.92322
ATG4C	7.91262	7.77264	7.71965	7.74019	7.66435	7.60435	7.52961	7.67581	7.55599	7.76439
FOXD3	5.84896	5.77185	5.95671	6.07756	6.04842	6.01417	6.13894	5.96313	6.18474	5.85518
ALG6	5.71623	5.76711	5.65292	5.61881	5.49195	5.5991	5.48057	5.45315	5.66257	5.64799
EFCAB7	7.16224	6.53609	6.765	6.72193	6.7155	6.46889	6.72901	6.61232	6.62096	6.76692
DLEU2L	2.54566	3.28485	2.62088	2.47664	2.46075	2.5909	2.42528	2.60208	2.58566	2.7678
PGM1	9.3932	10.2314	10.0916	10.2525	10.9613	9.93687	10.1512	10.4516	10.0053	10.1447
RN7SL130P	6.57026	6.18709	6.44115	6.38199	6.70442	6.60103	6.49003	6.53961	6.48076	6.83665
ROR1	8.91543	10.336	9.98845	9.89635	10.646	10.1141	10.1205	10.6204	10.1199	10.3843
UBE2U	3.17364	3.20371	3.23474	3.25551	3.22324	3.21306	3.30025	3.15169	3.32027	3.28955
CACHD1	7.96599	6.8919	7.27606	7.05647	7.05996	6.99536	6.80161	6.74956	7.09671	7.13225
RAVER2	7.78931	7.68061	7.55677	7.63586	7.96207	7.48097	7.50669	8.08561	7.456	7.94517
AK4	7.91594	7.75239	8.0248	8.15526	8.20881	7.73172	8.09649	8.02883	8.06479	7.69001
DNAJC6	5.68148	6.20756	6.00657	5.98516	5.79609	6.15957	6.14498	5.82952	5.6232	5.83284
LEPR	8.60531	8.85502	8.64607	8.70276	8.75607	8.38467	8.33342	8.60748	8.46457	8.60222
PDE4B	5.76192	4.84557	4.78835	5.22285	5.05426	5.11319	5.39773	4.54926	4.69695	4.82053
SGIP1	5.15204	4.73123	4.47441	4.44887	4.49081	4.42824	4.59008	4.80676	4.40475	4.22354
TCTEX1D1	4.18162	4.25834	4.23212	4.28844	4.09914	4.25866	4.23922	4.25468	4.37139	4.16891
MIER1	8.24	8.41574	8.23428	8.10955	8.34453	8.27321	8.14736	8.42371	8.32305	8.34608
IL23R	3.41896	3.16253	3.34475	3.14441	3.28289	3.30699	3.40145	3.43539	3.40638	3.28891
RNU6-586P	4.93709	4.75026	5.0937	5.12548	4.97237	4.88871	5.07305	5.07486	5.28977	4.95788
IL12RB2	3.75289	3.63041	3.81544	3.90338	3.7898	3.81339	3.78539	3.72311	4.03526	4.12043
RNU6-387P	4.9105	5.24275	5.0265	4.96251	4.70907	4.99196	4.9209	4.98901	4.67173	4.90937
RNU6-1031P	3.06821	3.04935	2.98696	3.1179	2.98009	2.98294	3.09995	2.98567	3.0914	3.01066
GADD45A	7.85517	8.18291	8.18316	8.12529	8.32571	8.22398	8.20596	8.58599	7.83765	8.00774
LRRC7	3.96315	3.93272	4.00952	3.96187	4.17709	4.0447	4.09262	3.9439	3.97075	3.9065
RN7SL538P	6.21168	5.97793	6.11105	6.35269	6.54098	6.03832	6.25599	6.0312	6.35245	6.10811
PIN1P1	7.42008	7.49976	7.42185	7.48429	7.53994	7.2852	7.43355	7.48646	7.34829	7.55385
SRSF11	10.8597	10.8584	10.8623	10.7944	10.8741	10.7655	10.8984	10.8589	10.8309	10.8813
HHLA3	7.46941	7.652	7.51562	7.37243	7.51449	7.49414	7.58604	7.51706	7.466	7.39366
CTH	6.74525	5.71705	6.67641	6.65089	6.47554	6.06171	6.4651	6.7013	5.64333	6.06963
FPGT	7.32959	7.14367	7.19153	7.19731	7.00461	6.73705	6.75712	7.03851	6.97701	7.23871
FPGT-TNNI3K	3.41464	3.49334	3.52105	3.57585	3.53968	3.52953	3.31116	3.46816	3.61021	3.48873
TYW3	8.21994	8.07417	7.827	8.12084	7.88249	7.9249	7.89576	8.19604	7.95748	7.97969
LHX8	4.34491	4.81056	4.853	4.45397	4.70618	4.59966	4.47252	4.732	4.92459	4.49927
RNU6-622P	3.33122	3.69981	3.5518	4.04618	3.71532	3.66044	3.44459	3.21335	4.07173	3.4999
ACADM	9.39885	9.28121	9.10607	9.20351	9.21688	9.26812	9.39613	9.15431	8.95693	9.07707
RABGGTB	8.45361	8.4689	8.27742	8.21438	8.50444	8.23561	8.40274	8.66849	8.15835	8.3359
SNORD45C	6.01845	6.15791	6.1785	5.8428	5.97668	6.02883	5.96678	6.38575	5.81272	6.15633
SNORD45A	10.3315	10.2278	10.3434	9.94068	10.1245	10.177	10.0169	10.4925	10.0157	10.4289
SNORD45B	7.92811	7.87353	7.85977	7.33571	7.46383	7.1119	6.84176	8.29044	7.26714	7.99591
MSH4	3.33724	3.22648	2.9984	3.34134	3.26057	2.94977	3.23343	3.3898	3.07918	3.16228
ST6GALNAC3	5.1767	4.52184	4.75627	4.77724	4.59361	4.48035	4.48995	4.3941	4.60284	4.55417
TPI1P1	10.18	10.57	10.3914	10.5048	10.2962	10.3054	10.3611	10.5768	9.76926	10.1285
RNU6-161P	3.31213	3.65667	3.74834	3.73284	3.79063	3.55723	3.6173	3.47021	3.57042	3.3809
ST6GALNAC5	5.57215	6.21779	6.04245	6.27427	7.95248	6.06064	6.10609	6.51488	7.14453	6.72668
RPL17	10.8368	10.6038	10.7816	10.7779	10.7686	10.4871	10.752	10.777	10.6424	10.642
AK5	5.85016	7.54622	6.44498	6.58394	7.09103	8.07892	8.05121	6.84938	6.99328	5.79014
RNA5SP20	5.3659	5.6594	5.97461	6.19448	6.24277	5.852	6.24968	5.46881	6.20584	5.97514
RN7SL370P	6.06725	5.91054	5.89353	5.9931	6.13144	5.9626	6.06026	5.94416	6.28515	5.78243
FAM73A	7.74584	7.71841	7.85839	7.72579	7.41391	7.7746	7.84154	7.79852	7.41717	7.72187
FAM73A	6.14896	5.86414	6.69561	6.81546	6.78135	6.2365	6.69002	5.98692	6.39561	6.32958
NEXN	9.68239	10.4197	9.88193	9.78341	9.40452	10.2863	10.1596	10.7974	10.1821	10.2696
DNAJB4	9.22231	9.54394	8.93468	8.87155	8.95933	9.20682	8.93695	9.89459	8.88946	9.10444
GIPC2	4.24069	4.3311	4.52337	4.57341	4.26122	4.27809	4.15937	4.37665	4.40575	4.35754
PTGFR	8.70323	7.40249	7.26658	7.09283	8.24256	7.28489	7.24689	7.01467	7.3497	7.50241
IFI44L	7.19097	4.97543	5.00664	5.19754	5.37689	5.21852	5.12147	4.97063	4.77139	4.90197
IFI44	6.16011	5.30832	4.98603	5.26466	5.37986	5.41728	5.29632	4.96679	5.05342	5.281
RN7SKP247	4.3529	4.45943	4.50721	4.6885	4.43239	4.37349	4.4928	4.27703	4.54862	4.631
LPHN2	8.85085	7.85643	7.95161	8.06295	8.02892	8.31285	7.77595	6.8385	7.53364	7.44536
ARID3B	5.98456	5.85538	6.29012	5.87622	6.02323	6.19654	6.08432	6.12537	5.88418	6.34154
PRKACB	8.93548	9.0393	8.83743	8.88813	8.83952	8.8536	8.78447	9.12391	8.96371	8.92092
LOC100128775	5.85284	5.92981	5.98146	6.02728	5.85488	6.04269	6.00795	5.80756	5.8226	6.00349
SAMD13	3.85284	3.84832	3.92877	3.82784	4.06402	3.83515	3.9551	3.57558	4.06194	3.82841
DNASE2B	3.4466	3.46277	3.40614	3.53594	3.35644	3.30589	3.32178	3.3394	3.35063	3.39035
RPF1	7.86598	7.84176	7.80565	7.75151	7.61335	7.72058	7.90186	8.05037	7.80717	7.88956
SPATA1	3.88982	3.86349	3.93964	3.84339	3.78767	3.87431	3.9073	3.89288	3.8628	3.87913
WDR63	5.60777	6.2149	5.98065	5.8497	6.48898	6.27908	6.34467	5.7419	5.99185	5.85917
CYR61	10.9875	10.4528	10.9477	10.9168	10.8035	10.6557	10.8189	10.9325	10.4575	10.9772
CLCA2	5.68699	5.24923	4.74619	5.192	5.06304	4.56977	4.40519	4.89079	5.58297	5.08364
CLCA1	3.1962	3.3608	3.36596	3.38112	3.40915	3.31311	3.32549	3.18191	3.57286	3.33324
CLCA4	3.81609	3.95934	3.74646	4.04736	3.96863	3.80923	3.90938	3.96728	3.88798	3.88578
CLCA3P	3.51476	3.22472	3.43492	3.43732	3.72684	3.29098	3.51852	3.34701	3.40066	3.43641
SH3GLB1	10.1643	9.9085	9.84153	9.80956	9.72952	9.66793	9.6658	9.91786	9.69478	9.8271
HS2ST1	8.46492	8.43363	8.30428	8.39192	8.3082	8.10461	7.99222	8.20573	8.1143	8.08557
LINC01140	5.50338	5.12663	5.17848	5.3568	5.47874	5.11576	5.28782	5.18664	5.45131	5.43522
LINC01140	4.7722	4.04055	4.03036	4.15911	3.9794	3.79402	4.18377	3.98382	4.00971	4.12239
LMO4	7.50602	7.33445	7.44638	7.50123	7.44728	7.12237	7.36325	7.32225	7.05365	7.48513
PKN2	8.74759	8.62692	8.58734	8.62831	8.44657	8.29331	8.31081	8.56295	8.32648	8.61236
RNU6-125P	7.87049	7.98241	7.74375	7.82035	7.2418	7.67336	7.41573	7.64565	7.25406	7.51553
GBP6	3.51324	3.85822	3.65894	3.6435	3.74796	3.73075	3.78091	3.61868	3.69739	3.66699
LRRC8B	6.91811	5.57791	5.64092	5.77209	5.49981	5.21609	5.54278	6.44746	5.50224	5.44172
LRRC8C	7.66467	6.65228	6.73892	6.54074	6.67977	6.52455	6.68421	6.54182	6.67308	6.46643
LRRC8D	8.91536	8.89088	9.00036	9.15419	9.18454	8.84292	8.84186	8.93505	8.88877	9.19422
ZNF326	7.18423	7.3322	7.19259	7.01981	6.95959	7.18656	7.10562	7.27091	6.9799	7.30276
CDC7	5.2343	4.00025	4.06554	4.76776	3.87785	4.92892	4.71243	3.88285	4.02208	3.89206
HSP90B3P	5.35748	5.09085	5.34457	5.52188	5.30746	5.21327	5.4104	5.37082	5.12948	5.18474
BRDT	3.63298	3.69228	3.66632	3.82411	3.83841	3.76551	3.62545	3.82011	4.09712	3.74859
EPHX4	5.56356	4.99948	5.12277	4.96799	5.24604	5.20512	5.16617	4.92805	5.00744	5.08494
BTBD8	6.06096	5.98911	6.35041	5.72874	5.83434	5.94434	5.49077	5.94732	5.72066	6.14702
KIAA1107	7.3305	7.24867	7.46326	7.39732	7.20858	6.79464	7.15053	7.16496	6.89439	7.4505
C1orf146	3.03674	2.90054	3.0713	3.11501	3.04241	2.91661	3.10141	2.99596	3.23853	2.98006
RPAP2	8.13793	8.16182	8.0678	8.11753	7.91797	7.96107	7.94638	8.21571	7.88601	8.17134
RPL5	7.77726	7.67038	7.66117	7.58826	7.60202	7.59988	7.50413	7.67177	7.54122	7.69999
SNORD21	5.49092	5.61309	5.32112	5.58664	5.2945	5.84644	5.60322	5.93312	5.3883	5.67004
RNU6-210P	2.76105	2.75701	2.73492	2.64616	2.63868	2.68265	2.66591	2.5757	2.54115	2.71668
RN7SKP123	3.21877	3.16886	3.30108	3.37564	3.26577	3.36208	3.42102	3.19932	3.3991	3.28052
MTF2	7.34667	7.17375	7.11334	7.11967	6.87704	7.12833	7.03446	7.38244	6.87648	7.13876
CCDC18	5.1648	5.29953	5.00135	5.01266	5.08242	5.42706	5.6309	5.26481	5.21429	5.18407
DR1	9.33641	9.40646	9.27994	9.00311	9.13612	9.28473	9.44195	9.43856	9.36639	9.23516
FNBP1L	8.01742	7.65656	7.47659	7.75084	7.73996	7.71344	7.92252	7.7048	7.6305	7.70123
GAPDHP29	4.27689	4.45256	4.72263	4.61372	4.67561	4.46522	4.67237	4.56175	4.58949	4.42249
ABCD3	8.29465	8.44009	8.3574	8.52049	8.24436	8.40533	8.57162	8.34682	8.08395	8.27516
SLC44A3	7.08345	6.85082	7.03065	6.74333	6.94799	6.48932	6.93005	6.67394	6.77714	6.6499
TMEM56	7.63207	6.33273	6.61903	6.49886	6.02968	6.0214	6.38978	6.1119	6.23905	6.43929
RWDD3	6.24985	5.99952	6.143	5.86757	5.8815	5.87707	5.98379	6.23622	6.20245	6.17769
RNU1-130P	3.24507	3.13142	3.03163	2.97742	3.26855	3.15119	2.98592	3.15519	3.09765	3.12128
EEF1A1P11	9.09141	8.81995	8.82717	8.66968	8.73847	8.67463	8.56804	9.01453	8.46604	8.97983
RN7SL831P	3.96284	3.77208	4.00227	4.07674	3.72883	3.80489	4.04531	3.96241	3.90014	3.95263
PTBP2	7.91497	7.99366	8.05913	7.97063	7.73694	7.67718	7.70766	7.83151	7.75444	7.63799
SNX7	6.83572	6.79322	6.67817	6.69765	6.52961	6.80965	6.70089	6.84903	6.64493	6.74777
LPPR4	5.50093	5.06869	5.22184	5.21925	5.20633	5.63507	5.89676	8.28648	5.39607	4.92726
PALMD	8.72448	8.8521	9.23299	8.53731	8.66591	10.6003	10.228	9.51799	8.76941	9.00537
AGL	7.84001	8.0064	8.01203	7.97798	7.62718	7.98833	7.94339	8.03242	7.89683	8.16805
SLC35A3	7.97841	7.99739	8.13978	7.87659	7.89968	8.11808	7.85858	8.02596	8.02648	8.04134
RNU6-750P	2.80929	2.76297	2.86759	2.67378	2.78591	2.96287	3.07506	2.72708	2.96698	2.77503
HIAT1	10.4364	10.3732	10.2384	10.2931	10.1091	10.0912	10.3772	10.3519	10.3689	10.441
TRMT13	7.51806	7.3729	7.53341	7.22781	7.27318	7.17844	7.09346	7.43839	6.99139	7.44536
RTCA	9.22097	9.07888	9.10681	9.1122	9.22837	9.13546	9.17557	9.36202	9.01586	8.99679
CDC14A	6.71592	6.11303	6.06217	5.99029	5.90984	5.95193	5.99393	6.37105	6.12214	6.07786
GPR88	7.26985	7.26551	7.22878	7.37864	7.3774	7.34789	7.21756	7.45004	7.18303	7.23273
VCAM1	8.32501	8.04609	7.2347	5.96707	8.03044	5.00145	6.98545	8.82031	6.98961	7.42701
SLC30A7	9.93739	10.2259	9.9645	10.0254	9.9635	10.2118	10.1337	10.3349	10.0293	9.80515
S1PR1	4.92683	3.72032	3.6999	3.96176	3.90165	3.69051	3.7226	3.63903	3.95619	3.74247
RNU6-352P	4.01561	3.88924	3.9333	4.08103	4.32097	3.95808	4.02418	3.80896	4.28811	4.02001
DNAJA1P5	3.17542	3.4334	3.28259	3.38638	3.26664	3.20028	3.1879	3.30624	3.39368	3.20864
RNPC3	8.54805	8.59978	8.4376	8.32035	7.86179	8.09162	7.81734	8.42071	8.26923	8.50781
AMY2B	5.86721	5.88709	5.87394	6.03015	5.71346	5.58096	5.37907	6.03723	5.78347	5.82502
AMY2A	6.18041	5.8667	5.75614	5.59736	5.58874	5.02293	5.41663	5.73804	5.58007	5.57645
AMY2A	5.49734	5.33596	5.3217	5.17085	5.06809	4.77168	5.00269	5.23506	5.12741	5.20126
AMY2A	5.49734	5.33596	5.3217	5.17085	5.06809	4.77168	5.00269	5.23506	5.12741	5.20126
PRMT6	6.81307	6.41106	6.21408	5.97127	6.5853	6.29718	6.22068	6.68519	6.22102	6.19223
NTNG1	4.37552	4.50092	4.64996	4.77236	4.8859	4.73204	4.65116	4.70826	4.58541	4.53286
NBPF6	4.87385	4.95643	5.23494	5.29643	5.23301	4.95729	5.23313	5.37321	5.35112	5.16589
NBPF6	5.14957	5.21738	5.29168	5.49582	5.32987	5.15409	5.46925	5.41613	5.4002	5.26227
FAM102B	8.61679	8.01412	7.55256	8.17943	8.27096	7.3586	7.54388	7.119	7.5367	7.90967
PRPF38B	7.57777	7.586	7.56306	7.41694	7.57265	7.69628	7.65959	7.72505	7.48323	7.57322
FNDC7	5.59666	5.11505	5.63251	5.26663	5.70841	5.75963	5.25929	4.88672	5.23741	5.28664
STXBP3	8.25964	8.42161	8.36086	8.1472	8.10075	8.19673	8.2573	8.37484	8.08734	8.21797
SPATA42	3.97483	4.08566	3.97765	4.18049	4.04866	3.92587	4.07314	4.0902	3.94885	3.94013
GPSM2	6.82289	6.8444	6.55927	6.82723	6.68031	7.24929	7.25702	6.6088	6.80626	7.07717
RPL17	11.299	11.1193	11.2291	11.2547	11.1622	10.9655	11.2469	11.2452	11.1411	11.1194
TMEM167B	9.8793	9.88857	9.79171	9.81794	9.74287	9.79028	9.78288	9.86349	9.84379	9.83112
KIAA1324	5.21305	5.35188	5.72687	5.44502	5.90868	5.98257	5.66326	5.24018	5.57158	5.3912
SARS	10.7096	10.2777	10.4574	10.137	10.2783	10.0274	9.93632	10.5494	10.2048	10.2279
CELSR2	6.94687	7.08714	7.13944	7.17483	7.31431	7.09821	7.1758	6.95702	7.1513	7.16864
SYPL2	5.47095	5.37541	5.51586	5.83959	5.79419	5.5354	5.81285	5.36256	5.90811	5.62008
ATXN7L2	6.04215	6.03216	6.19517	6.42613	6.30893	6.08176	6.17952	6.26022	6.40339	6.14579
CYB561D1	6.80017	6.83611	6.77312	7.00032	6.91932	6.81838	6.83567	6.76334	7.12882	6.66045
GPR61	5.80919	5.75493	5.92602	6.17927	6.1681	5.69573	5.93015	5.62612	6.01304	5.69137
GNAI3	9.00137	8.94882	8.74574	8.6612	8.63845	8.70591	8.64161	8.87029	8.73007	8.8959
MIR197	7.35663	7.47442	7.20939	7.58642	7.56508	7.31964	7.49696	7.26864	7.60726	7.22281
AMPD2	7.89361	8.18062	8.10784	8.0345	8.19842	8.27022	8.24077	8.21962	8.04955	8.03601
GSTM4	8.41991	8.41141	8.6738	8.94218	8.81511	8.52176	9.03553	8.26714	8.3967	8.73836
GSTM2	8.76173	9.14667	8.9468	8.8109	9.09227	9.24159	8.75095	8.70366	9.01171	8.96336
GSTM1	6.74659	6.07711	6.08151	6.15566	8.69442	6.13647	6.10367	8.08795	5.88099	8.13998
GSTM5	9.00676	5.86328	7.27598	6.71505	6.17908	5.85292	5.45778	7.06283	5.84064	6.5851
CSF1	9.32828	9.54752	9.54738	9.55797	9.6736	9.45751	9.63645	9.34556	9.54442	10.0061
AHCYL1	10.5312	10.4077	10.4371	10.3579	10.3425	10.3705	10.4392	10.3484	10.2551	10.5702
STRIP1	7.76688	7.9103	7.71513	7.89813	7.74482	8.04991	7.81365	8.03375	7.88107	8.04379
UBL4B	4.69944	4.53599	4.97066	4.88759	4.94667	4.72673	4.82111	4.70872	5.19778	4.74724
SLC6A17	5.87798	5.55049	5.85116	6.06847	5.86432	5.76481	5.75	5.75358	5.79702	6.02852
KCNC4	6.67138	6.39052	6.55631	7.08809	6.85135	6.47096	6.59667	6.56263	6.85938	6.51352
RBM15	7.20339	7.29559	7.1846	7.24153	6.94649	7.21587	7.22485	7.3288	7.21712	7.15051
PROK1	5.73727	5.48263	5.81452	5.87135	5.88465	5.70195	5.6842	5.64544	5.75586	5.49417
OR11I1P	4.24801	4.32598	4.15789	4.343	4.49103	4.3372	4.52039	4.19064	4.58876	4.45213
CD53	4.95016	4.88508	4.78273	4.88135	5.007	4.73206	4.79809	4.85706	4.97315	4.85386
RNA5SP54	3.18786	3.28006	3.522	3.44693	3.22897	3.18369	3.45544	3.19084	3.4265	3.5551
CEPT1	8.70981	8.72859	8.84517	8.72722	8.75913	8.53164	8.51434	8.62939	8.30056	8.74362
CHI3L2	7.62707	6.33868	6.0688	6.26753	6.06928	5.81287	5.60442	6.29066	5.41587	5.59698
CHIAP2	4.24876	4.21792	4.15689	4.52955	4.54106	4.11713	4.37475	4.25181	4.54295	4.11035
CHIA	4.59462	4.60026	4.56106	4.52683	4.69056	4.53645	4.61576	4.54718	4.71031	4.43511
PIFO	6.60125	6.28372	6.40153	6.37917	6.59868	6.53661	5.86649	6.06984	6.49031	6.34845
ATP5F1	6.36565	6.49259	6.34474	6.42012	6.45172	6.47386	6.59835	6.40843	6.32471	6.40846
C1orf162	5.19961	5.19888	5.22215	5.30727	5.40016	5.03037	5.16749	5.19916	5.21772	5.17063
RAP1A	9.04076	8.81748	8.72885	8.33354	8.47709	8.65578	8.71638	8.68379	8.49765	8.78543
DDX20	8.01694	8.40544	7.94015	8.06058	7.82681	8.202	8.21505	8.74193	8.01742	7.95819
CTTNBP2NL	8.73803	8.94938	8.70787	8.39897	8.47067	9.00462	8.86398	9.09914	8.81061	8.73984
WNT2B	6.77566	6.9158	6.65723	7.39881	6.83325	7.4643	6.79919	6.49508	6.52007	6.82142
CAPZA1	9.07011	9.04613	9.04824	9.10488	9.13434	9.1348	9.07631	8.96996	9.05303	9.07982
MOV10	8.32387	8.16791	8.18655	8.13843	8.18201	8.33545	8.1354	8.0301	8.0491	7.99683
FAM19A3	5.99549	6.02476	6.07927	6.09221	5.94121	5.9979	6.07654	5.91573	6.0901	5.9725
NUTF2P4	6.26739	6.32989	6.32129	6.35824	6.21981	6.37826	6.342	6.59891	6.40644	6.27139
AKR7A2P1	6.18466	6.15951	6.1262	6.14344	6.18979	6.06186	6.19085	5.93626	6.22382	6.28342
LRIG2	7.43984	7.60295	7.60686	7.42138	7.53351	7.59125	7.30803	7.48682	7.50271	7.47606
MAGI3	7.04929	6.72986	6.98635	6.83816	7.17196	6.77472	6.78339	6.74709	6.79238	7.12514
DCLRE1B	6.28061	6.67053	6.18507	6.0702	6.15011	6.39756	6.562	6.38036	6.30573	6.51149
HIPK1	9.43545	9.30383	9.25908	9.19259	9.14459	9.26742	9.26097	9.29402	9.2459	9.27492
OLFML3	9.95619	10.044	10.1734	10.1784	10.8814	8.70298	9.06811	9.95465	9.76293	9.72955
SYCP1	2.86686	2.75657	2.9247	2.8511	2.81477	2.7712	2.85021	2.90009	2.85341	2.68355
TSHB	2.89146	3.01899	3.06786	3.29905	3.02644	2.83463	3.02465	3.14243	3.0518	3.20809
RN7SL420P	5.90982	5.68191	5.75447	5.76736	5.81384	5.64946	5.95492	5.59613	6.073	5.57897
VANGL1	6.69016	6.83696	6.48228	6.68708	6.58192	6.76686	6.8623	6.82354	6.59795	6.69815
SLC22A15	7.29951	6.63587	6.51458	6.45284	6.8128	6.44307	6.41015	6.95935	6.49929	6.49655
MAB21L3	3.97724	3.79898	4.19404	4.19962	4.1767	4.01689	4.09143	4.0901	4.07435	3.9617
ATP1A1	11.061	10.9187	11.064	11.0209	10.8494	10.9626	11.0317	10.9737	10.992	10.9093
C1orf137	3.58024	3.58035	3.58622	3.58135	3.63142	3.64182	3.57811	3.61534	3.69824	3.52962
CD2	4.71891	4.74541	4.7848	4.91115	4.7856	4.81652	4.73755	4.69934	4.84715	4.78166
PTGFRN	9.12907	9.44797	9.94902	10.4572	9.25515	10.0583	9.83566	9.31691	9.01032	9.01435
CD101	5.21136	4.88753	5.03151	5.57831	5.33952	5.31453	5.31194	5.08713	5.30924	4.94635
TTF2	6.51722	6.54594	6.49262	6.32499	6.29038	6.75539	6.578	6.46368	6.5467	6.33013
MAN1A2	8.71537	8.96371	8.81086	8.76033	8.41773	8.6633	8.75369	8.87776	8.63805	8.75924
FAM46C	8.31679	7.83103	7.84406	7.94414	7.98191	7.06952	6.99533	7.23031	8.01912	7.79694
WDR3	6.70105	7.00335	6.63358	6.57176	6.70476	6.44188	6.47218	7.10516	6.44807	6.7542
HAO2	4.53244	4.75629	4.58976	4.68411	4.92127	4.46464	4.79123	4.5607	5.00024	4.36685
HSD3B2	3.96	4.06031	4.59754	4.72826	4.18671	4.08113	4.14669	3.84264	4.16802	4.01415
HSD3BP1	3.57106	3.45059	3.51938	3.56461	3.85147	3.34946	3.57773	3.52297	3.4794	3.54602
HSD3B1	4.58773	4.4788	4.41648	4.53265	4.66212	4.31881	4.56697	4.47832	4.64043	4.57222
HSD3BP4	5.80018	5.91236	5.66821	6.60196	6.08626	5.88602	5.84817	5.6835	5.87373	5.80318
HSD3BP5	3.48833	3.78522	3.81723	3.76157	4.00655	3.72762	3.81214	3.64783	3.79121	3.80087
PHGDH	10.5956	9.99917	9.93961	10.2029	10.1585	9.66855	9.81507	10.6457	10.0464	9.68351
PFN1P9	5.00089	5.15187	5.12749	4.97334	5.07883	5.29917	5.20411	5.21496	5.20395	4.98208
RNU6-1071P	2.96039	3.09539	3.06137	3.01784	3.05882	2.91988	3.03528	3.0627	2.96563	3.05548
FAM72B	6.01626	6.38659	5.98158	6.51608	6.24957	6.67927	7.05919	6.16853	5.73007	6.29542
HIST2H3DP1	8.80067	8.59702	8.61599	8.96808	8.81648	8.85654	9.10208	8.64067	8.72384	8.7517
HIST2H2BA	9.94063	10.0847	9.96422	10.0816	9.97765	10.397	10.578	10.0212	9.92483	10.0433
SRGAP2C	9.80422	10.1603	10.1291	10.582	10.4607	9.98887	10.2929	10.0195	9.85295	10.0326
LINC00328	5.27386	5.11685	5.27973	5.54039	5.15391	5.83774	5.39391	5.62687	5.03546	5.76813
RNVU1-3	4.33463	4.28962	4.09742	4.21774	4.02152	4.1607	4.10118	4.20829	3.90894	4.3143
SRGAP2	9.89587	10.0492	10.2145	10.5458	10.1019	10.0184	10.1789	9.93284	9.90934	10.017
NBPF10	10.5999	10.7585	10.642	10.462	10.6463	10.5746	10.7302	10.8668	10.6279	10.6916
NBPF8	10.8709	11.0411	10.9043	10.684	10.8887	10.8649	11.0189	11.1697	10.8772	10.9543
NBPF10	10.8538	11.0471	10.9115	10.7048	10.9064	10.8733	11.0276	11.1937	10.9141	10.9546
NBPF8	10.8821	11.0715	10.9184	10.7171	10.9067	10.8786	11.0414	11.2011	10.9267	10.963
NBPF9	11.126	11.3072	11.1376	10.96	11.1653	11.1172	11.274	11.4523	11.1947	11.2022
RNU1-59P	5.79742	6.8201	6.79124	6.11715	6.0447	7.14302	6.95311	6.83537	6.78209	6.47769
NBPF8	9.60621	9.65049	9.65085	9.4256	9.5692	9.55133	9.59188	9.76053	9.60061	9.66581
LOC100996517	10.343	10.3255	10.1716	10.1879	10.439	10.2378	10.2917	10.3748	10.0426	10.3077
NOTCH2NL	10.1623	10.3538	10.1582	9.94101	10.1142	10.1455	10.1577	10.5191	10.3295	10.3508
RNVU1-6	5.84694	5.86295	5.92201	5.61387	5.3389	5.82654	5.80385	5.62792	5.15034	5.6644
HFE2	5.44085	5.56248	5.60169	5.83133	5.81973	5.54766	5.8094	5.50691	5.81973	5.42252
TXNIP	11.4737	11.661	11.5441	11.3648	11.5043	10.7471	10.5693	11.5393	11.2947	11.6117
ANKRD34A	5.8813	5.79242	6.01638	6.18656	6.27194	6.01638	6.04264	6.09801	6.15133	5.95011
LIX1L	9.27578	9.43414	9.52981	9.47464	9.51681	9.44434	9.34593	9.36435	9.59069	9.49535
RBM8A	6.35263	6.90243	6.64675	6.29877	6.70703	6.55124	6.51499	6.71614	6.59794	6.4913
PEX11B	9.43594	9.60183	9.45644	9.43202	9.57591	9.50866	9.53882	9.50757	9.62244	9.54336
ITGA10	5.78122	5.4227	5.34377	5.45716	5.51042	5.52953	5.56793	5.07936	5.56833	5.61055
ANKRD35	4.9123	4.78602	4.87656	4.81213	4.93191	4.90798	5.04791	4.69435	5.08446	4.78727
PIAS3	8.10721	8.33957	8.17184	8.19553	8.10518	8.39519	8.39008	8.47717	8.08434	8.25139
RNF115	8.17071	8.29759	8.28831	8.26902	8.33014	8.51931	8.3539	8.29689	8.30973	8.39955
PDZK1	3.72337	3.79449	3.76451	3.73927	3.80286	3.85383	3.80563	3.72798	3.812	3.81198
GPR89A	6.92752	6.96898	6.88263	6.89043	6.71706	6.90429	6.96622	6.96588	6.72352	6.96489
ABHD17A	8.65774	8.69844	8.45595	8.5919	8.80588	8.77215	8.61013	8.61126	8.75579	8.65802
RNA5SP57	3.12709	3.12236	3.05894	3.26245	3.35354	3.27555	3.19893	3.29594	3.19397	3.2094
NBPF9	11.0826	11.1258	11.0393	10.828	11.1057	10.991	11.066	11.1947	11.1913	11.0867
RNVU1-8	7.87844	7.67637	7.97062	8.25027	8.29943	7.93023	8.02789	7.71051	8.37478	7.95391
PDIA3	11.0107	10.7977	11.0155	10.8595	10.7895	10.882	10.841	10.8135	10.566	10.8691
CHD1L	7.15058	7.28734	7.07334	7.17346	6.93747	6.99531	7.24211	7.42634	7.04772	6.95691
BCL9	7.55709	7.52377	7.43578	7.43973	7.57192	7.42143	7.34108	7.48437	7.33183	7.46511
GJA8	4.60575	4.56424	4.66835	4.83447	5.07337	4.31924	4.59561	4.28699	4.74122	4.77258
GPR89A	7.79678	7.82054	7.71837	7.81114	7.53054	7.73138	7.79286	7.7676	7.54307	7.69209
ABHD17A	8.65774	8.69844	8.45595	8.5919	8.80588	8.77215	8.61013	8.61126	8.75579	8.65802
RNA5SP57	3.12709	3.12236	3.05894	3.26245	3.35354	3.27555	3.19893	3.29594	3.19397	3.2094
RNU1-120P	3.08606	2.87496	2.89815	2.95164	3.17182	2.94089	2.9728	2.99002	2.95164	2.94149
RNVU1-3	4.33463	4.28962	4.09742	4.21774	4.02152	4.1607	4.10118	4.20829	3.90894	4.3143
PDE4DIP	5.97031	5.73941	6.05039	5.5099	6.31473	5.82741	6.43509	6.01751	6.86543	6.36418
RNVU1-19	6.10417	6.23778	6.24397	5.84808	5.9499	5.58761	6.51769	6.53067	5.84917	5.90162
VOPP1	8.43911	8.6306	8.63301	8.65073	8.50004	9.0787	9.0644	8.79243	8.76211	8.80254
PFN1P2	11.0471	11.1712	11.1089	11.0509	10.791	11.4761	11.179	11.214	11.1093	11.3211
NBPF8	9.83284	9.86811	9.87151	9.76549	9.86116	9.78333	9.82486	9.97085	9.84082	9.87367
PPIAL4G	7.01209	7.14325	7.07111	7.11076	7.08806	7.11008	7.07062	7.05921	6.95499	6.99979
NBPF8	9.86654	9.92669	9.91234	9.73121	9.88177	9.80847	9.85512	10.007	9.88767	9.92605
PPIAL4G	7.01209	7.14325	7.07111	7.11076	7.08806	7.11008	7.07062	7.05921	6.95499	6.99979
FLJ37786	6.07066	6.21637	6.24433	6.41795	6.37729	6.30489	6.53188	6.34346	6.5818	6.28673
LOC101060524	5.97574	5.92973	6.08766	6.44284	6.23186	6.08357	6.25011	5.95073	6.35766	6.12673
DRD5	5.20153	5.0591	5.27053	5.44264	5.42641	5.29276	5.32056	5.27705	5.54587	5.3
LOC654342	9.21353	9.32323	9.0016	9.39017	9.21065	9.59532	9.59223	9.25577	9.46319	9.43182
FAM231A	6.47351	6.53502	6.58052	6.403	6.6277	6.4627	6.36283	6.55741	6.47825	6.5588
FCGR1A	3.11952	3.10324	3.22832	3.34883	3.40052	3.1852	3.17355	3.2719	3.27703	3.21404
PPIAL4B	5.20331	5.3537	5.25074	5.31374	5.28405	5.29112	5.31511	5.27868	5.27941	5.17823
RNVU1-4	4.4303	3.79929	4.4317	4.02791	4.10727	3.93025	4.18874	4.16484	3.80674	4.24684
FAM231A	5.75298	6.05036	6.33807	6.05243	6.33513	5.9342	6.08952	6.1857	6.09076	6.34859
FCGR1A	3.48615	3.45547	3.61161	3.74915	3.6726	3.616	3.64674	3.6541	3.72942	3.58
HIST1H4I	6.38476	6.23157	6.42924	6.68916	6.48203	6.3885	6.14035	6.4154	6.20009	6.28473
HIST2H2AA4	8.68492	8.56483	8.21524	8.65502	8.75652	8.86537	9.04187	8.27362	8.35033	8.53156
HIST2H3A	8.0418	8.0186	7.80174	8.25041	8.04361	8.50937	8.70448	7.76215	8.00593	8.02915
HIST2H2AC	9.21418	9.07517	8.98255	9.06382	8.95909	9.2761	9.39571	8.962	9.09438	9.12616
BOLA1	7.09248	7.09725	7.00114	7.23604	7.3103	7.06591	7.10149	6.97068	7.22232	7.19619
VPS45	9.41943	9.58068	9.59823	9.58939	9.58077	9.63967	9.60724	9.60429	9.50462	9.57653
PLEKHO1	7.82331	7.63388	7.40413	7.32459	7.42573	7.41255	7.3585	7.62602	7.49844	7.28754
RN7SL480P	7.57161	7.3466	7.5493	7.45786	7.34108	7.45533	7.38682	7.45666	7.01296	7.78982
RNU2-17P	3.69166	3.69832	3.52728	3.28164	3.39783	3.55328	3.63634	3.82152	3.28164	3.47624
CA14	3.95375	3.98883	4.24511	4.2804	4.044	4.1862	4.42353	4.21188	4.43621	4.07092
C1orf54	6.09066	5.61825	5.81223	5.60937	5.91172	6.02542	5.5687	5.719	5.59402	5.93773
CIART	6.38743	6.84373	7.46714	7.33398	6.91934	7.135	6.63757	6.72239	6.78617	6.84824
MRPS21	10.1786	10.2858	10.035	9.91238	10.1708	10.0516	10.1145	10.198	10.1265	10.1637
PRPF3	7.99616	8.0168	7.94965	8.04661	7.85419	8.08494	8.11112	8.02263	7.87384	8.10029
RPRD2	9.15787	9.12789	9.23462	9.14734	9.12743	9.2649	9.10617	9.25055	8.96313	9.22066
TARS2	6.80762	6.80996	7.07518	7.02591	7.12868	7.13675	7.23102	6.9501	6.76852	6.79727
ECM1	9.41331	9.46616	9.48345	9.08916	9.91651	9.72236	9.99505	9.76983	9.43682	10.0072
ADAMTSL4	7.21767	8.21373	7.92776	7.97253	8.33243	7.56293	8.08824	8.34907	7.73023	8.38539
RNU6-1042P	3.69199	3.61514	4.01946	3.72645	3.72417	3.90669	3.69241	3.72906	3.7252	3.50615
CYCSP51	4.59781	4.58109	4.34177	4.43916	4.6082	4.46127	4.65854	4.66654	4.70207	4.46416
SETDB1	7.04787	7.23646	7.26128	7.25511	7.25691	7.09527	7.35198	7.19848	6.92257	7.19611
ANXA9	5.68401	5.77018	5.98597	6.10726	6.02834	5.71189	6.05411	5.66938	6.33041	5.95157
PRUNE	7.99915	7.81922	8.0518	7.65698	7.95898	7.91464	7.99865	7.75566	7.7775	8.09909
BNIPL	5.29996	5.41939	5.56038	5.40102	5.57328	5.20344	5.39466	5.23982	5.67863	5.28797
C1orf56	7.63414	7.58784	7.78456	7.73022	7.63492	7.63476	7.52288	7.54664	7.72536	7.61303
MLLT11	9.10604	9.28939	9.22778	9.21621	9.17134	10.1495	9.63829	8.99927	9.23925	8.69555
GABPB2	7.12672	7.12244	7.22706	7.11895	7.04191	6.81092	6.95764	6.99928	7.06343	7.3085
TNFAIP8L2	5.47808	5.19144	5.54311	5.48151	5.31405	5.29606	5.42722	5.14347	5.67524	5.57827
TNFAIP8L2-SCNM1	8.38674	8.52337	8.38883	8.38761	8.37479	8.62913	8.82761	8.60836	8.42448	8.36701
PIP5K1A	8.95697	9.52773	9.38325	9.36424	9.44178	9.48089	9.54721	9.70996	9.23478	9.39505
PSMD4	6.8824	6.89153	6.85347	7.03843	6.97479	6.91581	7.02369	6.8218	6.88418	6.91037
ZNF687	7.47254	7.46204	7.62516	7.52486	7.67661	7.70878	7.57085	7.57101	7.40805	7.55707
PSMB4	10.1922	10.1658	10.1215	10.1823	10.2143	10.1628	10.3642	10.1683	10.0029	10.1233
CGN	5.53707	5.6158	5.61263	5.73276	5.9536	5.67475	5.72971	5.69656	5.96847	5.73541
TUFT1	6.80661	7.77986	7.74268	7.79336	7.65203	7.74563	7.95751	8.29448	7.98157	7.69843
SNX27	8.44513	8.32965	8.2889	8.36192	8.36426	8.33394	8.23765	8.43212	8.23808	8.30856
RNU6-1062P	2.87315	2.66604	2.72202	2.79779	2.82066	2.72772	2.77617	2.72141	2.84361	2.67289
RIIAD1	5.62056	5.18465	5.12434	5.09579	5.45973	5.03368	5.4183	5.03255	5.66852	4.97335
OAZ3	4.33885	4.60704	4.55446	4.5818	4.61191	4.68399	4.44121	4.38739	4.53756	4.41018
HMGN3P1	3.90324	4.32246	4.90406	4.12165	4.10784	4.15819	4.63947	4.67083	4.50881	4.30037
LCE5A	6.15298	5.97651	6.13682	6.30955	6.23603	6.04375	6.27582	6.1244	6.41958	6.11771
CRCT1	4.79764	4.82828	4.89116	5.10242	5.20573	4.85679	4.85346	5.00754	5.09738	5.02058
LCE3C	5.38222	5.04085	5.64797	5.48266	5.8767	5.5871	5.4324	5.13529	5.41916	5.60773
LCE3B	7.77571	7.64094	7.72158	8.1168	8.23205	7.76934	7.7659	7.7224	7.90697	7.83668
LINC00302	4.14157	4.11874	4.59825	4.53395	4.66688	4.26145	4.48968	3.90311	4.328	4.11324
LCE2D	5.17461	5.42702	5.45597	5.85398	5.66041	5.2824	5.74245	5.63911	5.47296	5.32739
LCE2C	3.6618	4.14021	4.14403	4.13639	4.33791	3.98599	3.35737	4.13108	4.43044	4.26952
LCE2B	6.77513	6.52553	6.76985	6.80913	7.04897	6.58254	6.76177	6.52422	7.19509	6.78368
LCE2A	6.97764	6.85869	7.22337	7.44077	7.60747	6.97938	7.15755	7.07472	7.47835	7.08498
LCE4A	5.17552	5.24491	5.55285	5.43399	5.23245	5.05131	5.76156	5.21839	5.5429	5.31036
C1orf68	6.0762	6.16807	6.17593	6.28399	6.29339	6.19351	6.19351	6.09043	6.22015	6.13181
KPRP	5.42719	5.05381	5.32087	5.47988	5.64938	5.58156	5.46418	5.37358	5.50824	5.40273
LCE1F	6.556	6.5318	6.77621	6.77001	6.94342	6.58273	6.86589	6.54585	6.93361	6.75535
LCE1E	7.09678	6.80221	7.11114	7.33588	7.11578	6.99911	7.26144	6.81612	7.25291	6.83739
LCE1D	8.06257	7.91217	8.23699	8.25286	8.16363	7.99715	8.19374	7.7409	8.16546	8.12172
LCE1B	3.7157	3.77266	3.65827	4.03319	4.23558	3.84081	3.9542	3.48087	3.7832	3.89712
LCE1A	7.44871	7.24038	7.41039	7.7832	7.68241	7.4855	7.61591	7.36556	7.6858	7.43877
SMCP	4.75558	4.88633	4.83343	4.92363	5.05097	4.70743	4.69993	4.81511	4.98546	4.86849
IVL	4.83566	5.02037	5.18121	5.37131	5.24488	4.98777	5.05142	4.87617	5.45261	5.05914
SPRR4	6.08807	6.2401	6.40472	6.59291	6.4797	6.22319	6.27857	6.17988	6.48762	6.29611
SPRR1A	6.20493	6.11327	6.42786	6.55256	6.87887	6.54752	6.726	6.51721	6.91511	6.64471
SPRR3	4.98002	5.04505	5.34435	5.14864	5.04637	5.05177	5.26442	5.26551	5.20611	5.15691
SPRR1B	4.47056	4.49915	4.49527	4.43136	4.54058	4.50528	4.47031	4.37667	4.72724	4.62246
LELP1	5.62385	5.415	5.96854	6.19741	6.11058	5.61424	5.92272	5.77582	5.92396	5.8648
LOR	4.888	5.00672	5.08767	5.27284	5.01904	5.05039	5.21354	5.00356	5.34858	5.05505
RNU6-160P	3.78439	3.669	3.71201	3.81947	3.59992	3.65257	3.67738	3.4584	3.56191	3.60291
S100A9	5.15339	5.11469	5.48119	5.53592	5.40636	5.49428	5.3679	5.09386	5.52964	5.55482
S100A7A	4.27585	3.7166	3.93959	4.10116	3.8563	3.75586	3.87603	3.77583	4.14232	3.95724
S100A1	5.08373	4.68644	4.69587	4.81122	4.96485	5.05768	5.01276	4.96013	5.43459	4.96618
CHTOP	8.10503	7.9521	8.026	8.10449	7.97199	8.12497	8.23932	8.03531	8.03812	8.1094
SNAPIN	8.36965	8.54483	8.37406	8.39139	8.44195	8.3651	8.49395	8.34193	8.38379	8.39846
NPR1	6.73662	5.90553	6.02386	6.16989	6.13765	5.69256	5.98564	6.82446	6.56645	5.91825
RN7SL372P	3.77717	3.71452	3.77025	3.78805	3.87146	3.63002	3.83538	3.70091	3.75294	3.65526
INTS3	9.26835	9.30363	9.59013	9.3787	9.42605	9.38184	9.22055	9.20919	9.19929	9.3424
SLC27A3	7.59484	6.83548	6.83635	6.82217	6.78188	6.58885	6.72004	6.69082	6.97065	7.00299
CREB3L4	5.22944	5.55326	5.48822	5.6518	5.52735	5.33172	5.3361	5.17734	5.34198	5.38215
RPS27	11.4874	11.3516	11.3753	11.2439	11.4818	11.3019	11.2165	11.3649	11.3328	11.4903
UBAP2L	10.431	10.7125	10.5617	10.58	10.5458	10.6921	10.6438	10.7013	10.6264	10.6044
UBAP2L	5.87498	6.00798	6.07195	5.50076	5.71657	6.06731	5.56425	6.00683	5.4089	5.80166
HAX1	8.12902	8.05052	8.10464	7.93153	7.90419	8.0525	7.82067	8.39854	7.81994	8.00997
RNU6-239P	3.32169	2.91824	3.08619	3.19487	2.97128	3.04517	3.05252	3.0965	3.2945	3.05579
RNU6-121P	3.9025	3.8946	4.06313	3.93794	3.72589	4.11051	3.75839	3.62659	3.91687	3.90172
AQP10	4.45683	4.35564	4.50517	4.54733	4.32177	4.55456	4.68703	4.43159	4.53889	4.60897
ATP8B2	9.56124	9.68097	9.61581	9.53732	9.45216	9.69171	9.63469	9.71195	9.76637	9.75353
IL6R	6.93638	7.17544	6.58255	6.64427	6.5286	6.23029	6.52003	6.48488	7.2652	6.6096
TDRD10	4.53747	4.48148	4.53893	4.72153	4.64484	4.38405	4.48103	4.40916	4.56967	4.41268
CHRNB2	6.08989	6.40532	6.4846	6.6913	6.47536	6.35521	6.50112	6.34085	6.52642	6.41751
CKS1B	8.11427	7.96443	7.91372	7.97432	8.2473	7.7925	7.97321	7.77894	8.22708	7.87835
FLAD1	6.54027	6.53245	6.25344	6.41246	6.55916	6.54157	6.35171	6.65619	6.51189	6.53322
LENEP	5.58919	5.67919	5.74687	6.11831	5.86141	5.85423	6.04499	5.73007	6.01579	5.94747
ZBTB7B	6.98884	7.14904	7.22154	7.26816	7.36158	6.96536	7.09214	7.03118	7.3231	6.93218
DCST1	5.74139	5.49808	5.86391	5.86948	5.69606	5.79809	5.79052	5.72933	6.13813	5.90438
ADAM15	8.30507	8.20364	8.22932	8.23845	8.18317	8.25562	8.23998	8.12229	8.20291	7.98676
EFNA4	7.59008	7.53135	7.69385	7.53451	7.47303	7.70211	7.44871	7.33416	7.46638	7.53912
EFNA3	5.87991	5.96105	5.68068	5.87088	5.80422	5.95174	5.68668	5.87637	5.89706	5.61089
EFNA1	5.99003	5.36926	5.75799	5.62722	5.49267	5.28363	5.41632	5.32237	5.49542	5.6609
SLC50A1	8.64923	8.61	8.8018	8.87675	8.58722	9.02245	9.18035	8.5729	8.46337	8.44467
HMGN2P18	4.14024	4.1735	4.08763	4.09486	3.97417	3.94943	4.38107	4.29031	3.9896	4.26375
TRIM46	6.12384	6.24583	6.36907	6.47751	6.49765	6.36342	6.36498	6.32303	6.39612	6.28893
MTX1	7.62156	7.71607	7.69225	7.87313	7.76412	7.77389	7.82755	7.7603	7.75158	7.77168
HCN3	6.2422	6.23114	6.71101	6.95945	6.96101	6.30488	6.62261	6.42245	6.6699	6.80751
FDPS	7.44001	7.35287	7.25434	7.54331	7.67973	7.47578	7.64761	7.41379	7.34372	7.30549
RUSC1	7.24444	7.05131	7.14716	7.12094	7.21415	7.41437	7.5041	6.96188	7.36575	7.19908
RNU6-1297P	5.63133	5.55747	5.64252	5.64088	5.68351	5.58869	5.51102	5.44902	5.68128	5.36656
POU5F1P4	5.67483	5.6594	5.49015	6.04946	6.02156	5.67892	5.86587	5.99838	6.29921	5.69266
MSTO1	7.27087	7.45275	7.16474	6.9557	7.14436	7.52218	7.45018	7.60668	7.21478	7.31501
DAP3	7.92127	7.76946	7.54158	7.77331	7.62228	7.8292	7.90415	7.89777	7.58655	7.66902
MSTO1	7.27069	7.51413	7.11385	7.10595	7.2842	7.61236	7.53685	7.61664	7.33489	7.25361
SYT11	8.84831	8.42672	8.27093	8.27362	8.34094	8.43509	8.23818	8.57007	8.28968	8.67641
RXFP4	5.85364	5.86696	6.03702	6.26625	6.15755	5.89856	5.96071	5.91855	6.07256	5.78436
LAMTOR2	7.08911	7.17199	6.93684	7.14606	7.2034	7.1708	7.17328	7.07503	6.99138	7.23793
RAB25	4.34977	4.18998	4.3881	4.71633	4.59763	4.3052	4.50543	4.30242	4.714	4.46008
LMNA	9.60445	9.97714	9.7548	9.78284	9.61802	9.88733	9.87784	9.96613	10.0368	9.95686
SEMA4A	5.41357	5.65503	5.56645	5.75642	5.79767	5.58473	5.57755	5.56906	5.72988	5.6511
SLC25A44	7.03914	7.3871	7.07368	7.20336	7.3829	7.10159	7.36517	7.36198	7.66079	7.02127
PMF1	8.43863	8.28538	8.49434	8.40582	8.31325	8.78151	8.5597	8.21139	8.11026	8.5204
BGLAP	7.07627	7.05062	7.12192	7.42329	7.39057	7.27576	7.28589	6.88629	7.42628	7.29956
TMEM79	6.18845	5.70351	6.2464	6.49777	6.32609	6.00194	6.24994	6.11164	6.30515	6.26769
TSACC	4.15337	4.29632	4.33769	4.26815	4.35939	4.31796	4.27721	4.05553	4.49768	4.17094
RHBG	5.57323	5.58233	5.74926	5.8542	5.88928	5.47548	5.82851	5.67328	5.79578	5.71845
TTC24	6.39089	6.14593	6.58	6.57845	6.49652	6.56359	6.58614	6.36235	6.5403	6.43513
APOA1BP	8.94144	9.12715	8.83928	8.95121	9.01104	9.08511	9.11267	9.18749	8.99256	8.98953
GPATCH4	5.76523	5.77721	5.89707	6.17964	6.16911	6.06431	5.98518	6.04849	6.24595	6.1778
HAPLN2	6.14239	6.17935	6.2487	6.31828	6.4209	6.19196	6.14433	6.05216	6.13091	6.21443
BCAN	5.76964	5.857	6.09885	6.24357	6.3912	5.99703	6.12319	6.11418	6.46961	6.14573
RRNAD1	7.44852	7.15464	7.36169	7.41166	7.49508	7.25669	7.33915	7.28077	7.27734	7.3819
PRCC	8.93419	9.09692	9.04829	9.13984	9.07206	9.08436	9.27818	9.26317	9.21503	8.98573
NTRK1	6.08993	6.32688	6.5091	6.52902	6.427	6.35361	6.5163	6.38177	6.59452	6.47925
PEAR1	6.66631	7.01354	6.97666	6.63838	7.20615	7.53415	6.83638	6.46448	6.6422	7.10892
LRRC71	4.96652	5.01499	5.17985	5.46249	5.5021	5.02468	5.17864	5.0311	5.38102	5.06462
MRPS21P2	6.6379	7.04123	6.50071	6.18096	6.39137	6.75186	6.62456	6.76507	6.19071	6.82341
KIRREL	9.64053	9.51282	9.7204	9.62087	9.38377	9.4997	9.47573	9.30249	9.49473	9.52402
CD1D	6.04938	6.20258	6.18632	6.20951	6.51815	5.88788	6.16814	5.88071	6.41921	6.08019
CD1A	4.42471	4.32527	4.32688	4.64216	4.39148	3.9467	4.49669	4.11783	4.3598	4.39919
CD1C	4.56957	4.60084	4.627	4.70962	4.52529	4.7081	4.74823	4.53291	4.54834	4.53795
CD1E	4.67657	4.88793	4.8771	5.15131	4.83634	4.79708	4.74947	4.66438	4.92174	4.85117
OR10K1	4.43802	4.21731	3.99049	4.57092	4.37788	4.14065	4.29378	3.98955	4.08468	3.9822
OR10R2	2.91606	3.00082	3.04791	3.00621	3.13276	3.02938	3.0193	2.84604	2.96242	2.97307
OR10R3P	3.10175	3.32333	3.3923	3.31649	3.44683	3.33434	3.2919	3.33796	3.34033	3.34128
OR10Z1	4.11494	4.33627	4.43695	4.36619	4.46906	4.31965	4.45957	4.22324	4.48168	4.35629
OR6K6	4.74311	4.71504	4.47129	4.67314	5.02339	4.77314	4.91955	4.58608	4.79317	4.80084
MNDA	3.0227	3.35784	3.1046	3.16545	3.18496	3.04192	3.10306	2.95212	3.16549	3.0872
PYHIN1	4.52884	4.17412	4.50472	4.49467	4.35326	4.40051	4.19112	4.41714	4.37965	4.4022
IFI16	10.6119	10.1284	10.1466	10.1664	10.0814	9.83574	9.51865	9.97493	9.76039	10.1121
CADM3	8.89419	6.1136	7.07901	6.3781	6.28811	5.89924	5.75713	5.63913	6.21817	5.79854
RNA5SP60	7.53943	7.46183	7.38834	7.24982	7.28756	7.61083	7.39693	6.99362	7.68643	7.44067
ACKR1	5.91044	5.24195	5.44961	5.54187	5.56466	5.33728	5.42181	4.91854	5.5742	5.24259
FCER1A	3.28701	3.42245	3.507	3.37891	3.51408	3.33993	3.69514	3.46855	3.5588	3.27812
OR10J1	4.13615	4.19969	4.03833	4.17842	4.15339	4.19915	4.03178	4.0999	4.06341	4.31814
APCS	4.49236	4.68839	4.36426	4.51165	4.66358	4.52401	4.67973	4.98375	4.70664	4.52989
OR10J6P	4.06238	4.17121	4.53106	4.23809	4.41816	4.08283	4.38884	4.27922	4.42012	4.0116
DUSP23	7.95318	8.02672	7.98985	8.1378	8.53302	7.98623	7.90047	7.91286	8.07001	8.01075
FCRL6	5.6541	5.5467	5.92231	6.11421	5.9847	5.81692	5.85423	5.95697	5.91103	5.90594
SLAMF8	5.58537	5.40005	5.71942	5.87531	5.90019	5.64673	5.74031	5.74044	5.79811	5.68387
KCNJ9	6.13585	6.04968	5.95861	6.2828	6.34194	5.87532	6.01874	5.89578	6.01731	6.02057
ATP1A2	5.76139	5.41694	5.37274	5.73398	5.4997	5.29409	5.48125	5.53405	5.63099	5.24779
ATP1A4	4.49441	4.45025	4.52212	4.78227	4.87907	4.53547	4.5546	4.42395	4.63434	4.50529
CASQ1	4.77155	5.13562	5.01633	5.27743	5.19449	5.05405	4.95108	4.81239	5.2639	4.88675
PEA15	11.5948	11.745	11.5677	11.5041	11.5409	11.7409	11.6043	11.7907	11.7379	11.6928
SUMO1P3	3.97921	3.98023	4.14607	4.04531	4.00557	4.05856	4.04531	4.20576	3.77349	3.92734
NCSTN	10.2525	10.0985	10.2617	10.1547	10.1063	10.1516	10.1069	9.94496	10.0418	10.0964
NHLH1	5.07324	5.12622	5.29522	5.08836	5.48132	5.23609	5.22017	5.0906	5.43115	5.13893
VANGL2	6.17808	5.59306	6.10162	6.07966	5.92146	5.97481	5.44038	5.5468	5.79748	5.62912
SLAMF7	3.77337	4.9635	4.10991	4.32842	4.78723	4.14253	4.26767	3.68959	4.22171	4.0659
LY9	5.30714	5.24966	5.42642	5.58474	5.45802	5.40868	5.47649	5.23301	5.6366	5.37864
KLHDC9	5.12035	5.424	5.37216	5.16648	5.19442	5.12911	5.17753	5.23678	5.44225	5.32422
NIT1	7.47572	7.36077	7.40337	7.27638	7.30718	7.29454	7.29956	7.16177	7.27973	7.37826
UFC1	11.3344	11.3472	11.3372	11.3786	11.4419	11.3598	11.3948	11.3004	11.3072	11.4233
USP21	7.78216	7.73461	7.70606	7.75826	7.72673	7.72495	7.75742	7.58148	7.40081	7.70451
PPOX	5.79714	6.15942	6.30551	6.09164	6.14173	6.16893	6.18509	6.18992	6.13377	6.11643
NDUFS2	9.10977	8.94007	9.06711	9.105	9.00298	9.06559	9.21595	9.05179	8.84283	8.98859
FCER1G	4.83043	4.50193	4.61731	4.20161	4.81	4.65208	4.30153	4.37837	4.57571	4.50884
TOMM40L	6.06819	6.28362	6.22812	6.24847	6.39992	6.27184	6.40047	6.38323	6.50884	6.44635
PCP4L1	6.39982	6.19708	6.37048	6.45246	6.30967	6.45823	6.316	6.14202	6.35836	6.26608
SDHC	8.21838	8.53211	8.39199	8.45918	8.48599	8.36272	8.49303	8.1082	8.12364	8.58825
RNU6-481P	3.15444	2.62649	3.05146	2.82331	2.66415	2.71966	2.70111	2.64993	2.98617	2.88431
FCGR2A	3.99706	3.35108	3.43396	3.535	3.54912	3.21496	3.08115	3.2196	3.16281	3.4788
HSPA6	5.49096	5.66828	5.32816	5.41828	5.60692	5.04239	5.56604	5.35763	5.54025	5.30184
FCGR2B	5.63985	5.21416	5.04839	5.5343	5.1578	5.18001	5.07762	5.08172	5.03849	5.20377
HSPA6	7.11178	6.6772	6.98274	7.61425	7.24164	6.71888	7.0683	7.03035	7.71166	7.26741
FCGR2B	4.62841	4.35728	4.24734	4.04424	4.52428	4.10697	4.37069	4.35775	4.76943	3.96408
FCRLA	4.73908	4.51391	4.65302	4.75269	4.86563	4.57669	4.67286	4.95044	4.90177	4.73896
FCRLB	5.78241	5.32412	5.55163	5.88143	5.80992	5.5666	5.84868	5.35268	5.70681	5.71104
RN7SL466P	3.83711	3.96774	4.0874	3.98842	4.00956	4.0505	3.90832	3.93388	3.88627	3.96766
DUSP12	7.36157	7.28032	7.14279	7.02765	6.85272	6.99929	7.1577	7.24818	7.08533	7.019
ATF6	10.0166	9.87957	9.23059	9.70601	9.84033	9.77685	9.79827	10.1682	9.64383	9.77069
NOS1AP	6.43769	6.32825	6.56474	6.64844	6.79919	6.44376	6.44787	6.2008	6.5827	6.66
UHMK1	8.2606	8.6075	8.48788	8.5646	8.64905	8.85637	8.85335	8.79714	8.40596	8.47632
UAP1	9.18236	9.77016	9.15739	9.22566	9.3663	9.67898	9.50446	9.59974	9.38362	9.38706
DDR2	11.2689	11.186	11.3153	11.1913	11.3831	11.0342	11.0197	11.3145	11.2084	11.1357
RN7SL861P	6.33164	5.77371	6.36069	6.28795	6.05158	6.14014	6.19521	5.9743	5.69395	6.12387
DDR2	9.7307	9.85117	9.76213	9.61286	9.8587	9.4079	9.47892	9.81025	9.64131	9.63379
HSD17B7P2	6.25633	6.01154	5.73472	5.84091	6.1482	6.26172	5.98659	6.00581	5.96382	6.13224
RGS4	8.97077	11.0491	10.0941	10.1324	10.1658	11.7702	10.8448	10.8107	10.7101	10.6867
NUF2	5.71109	6.09888	5.45501	5.46464	5.63275	6.83188	7.00759	5.50719	5.19025	5.91716
RNA5SP63	4.33311	4.87099	4.24057	4.43784	4.62904	4.519	4.80517	4.338	5.27156	4.31032
RNU5F-6P	2.97693	3.14097	2.7825	3.23515	2.91308	2.84696	3.00499	2.96117	3.04711	2.89675
PBX1	9.56781	9.2394	9.28228	9.65777	9.56869	9.27624	9.27841	8.96862	9.09294	9.32129
RNU6-171P	6.99426	6.94787	7.04554	7.41644	7.03139	6.98298	6.94787	6.66497	7.03423	6.97784
LRRC52	4.2021	4.24137	4.34138	4.68973	4.49696	4.16513	4.29767	4.29618	4.55992	4.2232
MGST3	10.9504	10.8546	10.6741	10.5202	10.9143	10.6526	10.4272	10.5235	10.6546	10.8678
LOC440700	3.81905	4.00363	4.03197	4.15438	4.21004	3.99337	3.91806	3.96064	4.14669	3.92449
UCK2	8.57207	8.80423	8.26547	8.3154	8.54754	8.28527	8.54584	8.91923	8.54923	8.3789
RNA5SP64	3.95122	3.8183	4.25486	4.48642	4.40869	4.43355	4.42299	4.0416	4.31087	4.15985
FMO8P	4.73054	4.64876	4.45886	5.1586	4.30677	4.87735	4.34611	4.81228	4.73426	4.80727
FMO9P	4.05418	3.9463	3.88714	4.14453	4.06729	3.95513	4.24592	3.86504	4.3856	3.76749
POGK	8.09367	8.14254	7.79436	7.90109	7.86124	8.05089	7.92872	8.16097	8.12002	7.9514
MAEL	3.47606	3.47579	3.44024	3.51697	3.45758	3.301	3.58137	3.44949	3.41176	3.30871
RNA5SP65	4.92772	4.88221	5.20601	5.06983	4.78909	5.00727	4.81518	5.06249	5.29272	4.97035
DUSP27	5.36901	5.25349	5.343	5.63416	5.42268	5.233	5.4599	5.28635	5.4802	5.46604
POU2F1	7.90813	8.01388	8.00998	7.85587	7.8674	7.99949	7.80002	7.99519	7.90351	7.93231
RCSD1	6.36344	6.15072	6.34327	6.27726	6.23692	6.04568	6.24042	6.19691	6.38112	6.08306
LOC100128751	5.35432	5.2138	5.93409	6.05147	5.82972	5.54203	5.60274	5.6632	6.04541	5.75871
MPZL1	9.6697	9.63057	9.67947	9.47074	9.48204	9.68119	9.90651	9.68933	9.58071	9.59433
DCAF6	9.22896	9.42801	9.37959	9.26294	9.14975	9.33375	9.28062	9.4654	9.16075	9.41483
TIPRL	7.95619	8.19464	7.90741	7.73746	7.83724	7.95253	7.8975	8.18191	7.85403	8.25634
SFT2D2	9.23212	9.46913	9.23717	9.50633	9.44175	9.68296	9.77849	9.71255	9.45102	9.69425
TBX19	6.12595	6.14733	6.20703	6.40146	6.25557	6.2127	6.17039	5.98472	6.18229	5.99417
XCL1	4.88443	4.46142	5.22189	5.37209	5.28217	4.78053	5.02841	5.08327	4.96215	4.63751
ATP1B1	8.80019	8.24496	8.41658	8.88206	8.6275	8.71465	8.87959	8.64134	8.12761	8.63433
BLZF1	10.0211	10.1762	10.0306	10.0003	9.99897	10.1014	10.1353	10.1816	9.87666	9.98664
C1orf112	5.84369	6.11426	5.73301	5.85525	5.68594	6.1823	6.31927	5.70991	5.58797	5.90368
RN7SL333P	6.53875	6.55104	6.58743	6.64467	6.50295	6.40371	6.46592	6.2225	6.63177	6.50811
GORAB	7.5704	7.33706	7.22962	7.10977	7.10407	6.96227	6.75764	7.33736	6.77172	7.24355
PRRX1	11.3549	11.0932	11.2152	10.9326	11.0775	10.7515	10.9779	11.0815	10.9687	11.1775
MROH9	3.19543	3.22515	3.10014	3.13067	3.48117	3.5097	3.11149	3.38867	3.43697	3.12395
FMO3	7.63996	7.3276	6.40681	6.99362	6.46282	5.6349	5.34315	6.82172	6.68018	7.20665
FMO6P	4.35839	4.44174	4.35056	4.47728	4.32625	4.19929	4.41065	4.29181	4.4923	4.56595
FMO2	8.28841	6.40554	5.4045	5.87779	6.29029	7.00209	4.75156	5.44169	5.38553	6.47254
FMO1	3.51515	3.23247	3.37302	3.45328	3.44677	3.1379	3.46679	3.43851	3.27894	2.92274
FMO4	7.58367	7.27772	7.37239	7.03292	7.57702	6.85622	6.96079	6.92019	7.41645	7.44491
PRRC2C	9.91372	10.0038	9.87246	9.84871	9.73107	9.98823	9.89884	10.0816	9.93172	9.91627
RN7SL425P	4.90561	4.31907	4.73586	4.81939	4.27299	5.05783	4.61397	4.84031	4.60566	4.48177
METTL13	7.00122	7.00475	6.74465	6.74312	6.93569	6.92752	7.00409	6.854	6.94989	6.95946
DNM3	5.27857	4.94335	5.07648	5.14193	4.8686	5.21364	5.00036	4.66623	4.98964	5.09557
RNU6-157P	2.84237	2.8289	2.97684	2.77419	2.90011	2.88681	2.82032	2.82966	2.85532	2.74321
C1orf105	3.44912	3.52521	3.5708	3.54332	3.70341	3.621	3.57867	3.58226	3.46177	3.69708
SUCO	7.60155	7.50009	7.46266	7.5984	7.47131	7.58021	7.56425	7.45384	7.25146	7.36044
FASLG	4.92322	5.00097	5.06992	5.09146	5.1846	4.98815	5.17974	4.78136	5.04149	5.14988
PRDX6	10.2566	10.279	10.0987	10.0225	10.007	10.1836	10.1913	10.4872	9.89756	10.111
KLHL20	9.02203	8.97493	8.77841	8.84374	8.86659	8.82312	8.80486	8.88934	8.87392	8.86944
RN7SKP160	3.3463	3.52705	3.21324	3.56678	3.5407	3.19293	3.35509	3.3045	3.35483	3.30439
DARS2	7.53049	7.42711	7.5537	7.30057	7.32619	7.38857	7.53927	7.34528	7.35454	7.3088
ZBTB37	6.38109	6.29078	6.37625	6.24968	6.25718	6.18422	6.34338	6.31372	6.20798	6.30068
RABGAP1L	6.40701	6.29174	6.25448	6.15496	6.25238	6.54507	6.32011	6.2039	6.22867	6.20431
GPR52	5.09986	5.01931	5.27235	5.28428	4.96923	5.55071	5.0767	5.1127	5.03037	4.99743
RNU6-307P	2.74977	2.79265	2.91814	2.88781	2.78742	2.95034	2.88789	2.85917	2.84126	2.79274
CACYBP	7.02962	7.09386	7.05173	7.1761	7.15537	7.1802	7.40545	7.03497	6.99794	7.01764
TNN	4.99249	5.15162	5.28538	5.27651	5.26449	5.21039	5.19547	5.12024	5.41859	5.26905
LOC101928751	4.79073	4.86384	4.82475	5.22783	5.22427	5.29117	5.32066	4.84388	5.20754	4.93248
PAPPA2	6.76557	5.90394	6.43126	6.70917	6.0498	6.30641	6.22133	5.91045	6.12251	6.46269
BRINP2	4.58557	4.47605	4.36458	4.75647	4.84803	4.28645	4.50584	4.23451	4.49795	4.36422
RASAL2	8.00773	8.40053	8.19394	8.07806	7.99586	8.66184	8.23734	8.4458	8.31133	8.26822
TEX35	4.07986	3.97879	4.11526	4.14734	4.04599	3.91841	4.12372	3.9377	4.18642	4.07986
C1orf220	5.30832	5.38975	5.51797	5.61899	5.86554	5.68228	5.87637	5.37716	5.77088	5.38432
RNA5SP69	5.67814	5.73635	6.4178	6.11465	6.12185	6.34162	5.919	6.14569	6.72321	6.15469
RALGPS2	7.02161	8.22737	7.76488	7.99063	7.59332	7.57871	8.15625	7.80084	7.34758	7.21174
FAM20B	8.46231	8.8803	8.5209	8.57043	8.80791	8.72816	8.84856	8.77127	8.70065	8.65491
TOR3A	7.2184	7.38627	7.06978	7.15245	7.06043	7.29522	7.20802	7.31526	7.20111	7.06589
SOAT1	8.69397	8.49914	8.61225	8.47257	8.35213	8.37047	8.43994	8.13093	8.6583	8.80016
AXDND1	3.22102	3.30175	3.10559	3.21211	3.36924	3.53742	3.38126	3.67247	3.44646	3.4821
RNU5F-2P	3.44113	3.41512	3.65861	3.46962	3.31011	3.32311	3.406	3.41601	3.60258	3.45028
TDRD5	3.84584	3.84388	3.76249	4.08266	3.86489	3.91241	3.92986	3.99906	4.1271	3.91374
FAM163A	4.51173	4.59187	4.71063	4.99878	4.91225	4.63167	4.70556	4.66091	4.58873	4.85663
TOR1AIP1	9.89643	9.79464	9.87889	9.80089	9.90732	9.75723	9.69922	9.87552	9.86464	10.1317
RN7SL230P	5.93459	5.54599	5.81185	5.31938	5.58157	5.75199	5.62983	5.76395	5.3816	5.76044
CEP350	8.44559	8.39744	8.31285	8.31123	8.29826	8.16584	8.23262	8.3209	8.23973	8.3904
QSOX1	10.3338	9.97469	10.318	10.2768	10.3402	10.3807	10.101	9.75204	10.0695	10.3676
LOC100506242	5.50531	5.17666	5.4627	5.74749	5.48289	5.46012	5.36987	5.22828	5.81936	5.31689
LHX4	4.93603	5.10027	5.07284	4.88182	5.1424	5.15925	4.92796	5.01639	5.1624	4.97818
VDAC1P4	7.53943	7.67011	7.62795	7.44668	7.48482	7.65396	7.69835	7.84179	7.16586	7.62307
XPR1	8.39971	8.48134	8.65907	8.43559	8.37259	8.64475	8.5812	8.7781	8.37545	8.64883
KIAA1614	6.26255	5.99195	6.20187	6.48828	6.60506	6.09709	6.27482	5.84484	6.53411	6.18612
MR1	8.34818	8.45299	8.4888	8.46108	8.43359	8.43099	8.18667	8.3843	8.1679	8.43649
IER5	7.27044	7.37379	7.27275	7.59877	7.46257	7.53401	7.62901	7.19406	7.61249	7.36918
GM140	4.74757	4.8096	4.58355	5.01043	4.76664	4.59264	4.60442	4.46775	4.74793	4.77956
CACNA1E	4.83206	4.92566	4.86573	5.06723	5.03408	4.86418	4.9861	4.81989	4.99678	4.85542
RNA5SP70	4.81664	4.67079	4.32978	4.7924	4.26122	4.56725	4.62736	4.25452	4.40956	4.33597
RNU6-152P	4.19642	3.8979	4.1075	4.18207	4.30423	3.77522	3.95314	4.03732	4.29454	4.35914
LINC00272	3.72981	3.83048	3.81081	4.07467	4.05155	3.88273	3.89941	3.94526	4.17725	3.92957
RGSL1	3.51537	3.68875	3.49723	3.46914	3.41889	3.49723	3.48289	3.45325	3.52315	3.49118
RGSL1	3.4316	3.4442	3.62259	3.57621	3.49282	3.39977	3.61186	3.25068	3.63567	3.40371
NPL	5.53036	5.05913	5.04859	5.02079	5.37477	4.94081	5.19001	4.80059	5.00822	5.26081
DHX9	7.78435	7.96407	7.70439	7.83818	7.3956	7.8325	8.10258	7.99006	7.60791	7.70385
LAMC1	11.4204	10.7406	10.6182	10.5423	10.3675	10.5195	10.6088	10.366	10.7201	10.6462
LAMC2	6.15069	4.94426	5.14556	5.09749	5.14822	4.79867	4.84733	4.54695	5.11853	4.72124
SMG7	8.67183	8.60276	8.4939	8.46497	8.38029	8.72896	8.50282	8.71347	8.3402	8.45389
RGL1	9.4449	9.32609	9.42499	9.31178	9.40329	9.28202	9.29031	9.23015	9.28023	9.2463
TSEN15	8.68072	8.70705	8.78574	8.66417	8.59435	8.75743	8.60344	9.10119	8.59454	8.73318
RN7SL654P	3.29287	3.48961	3.38976	3.31711	3.50318	3.29812	3.4293	3.59271	3.46864	3.35516
C1orf21	9.08997	9.1187	8.77034	9.12824	9.03108	8.77899	8.78472	8.56846	8.83741	9.11742
RNF2	7.83629	7.8786	7.73397	7.49534	7.63395	7.64571	7.53412	7.96503	7.68121	7.72917
SWT1	6.4136	5.82575	5.86276	5.77368	5.9825	5.57818	5.2352	5.85024	5.57833	6.0582
HMCN1	9.90339	10.6889	10.5765	10.6294	10.5498	10.7299	10.5655	10.5641	10.1661	10.987
PRG4	6.96934	7.56283	8.37862	6.44562	5.52534	6.42103	6.85185	6.01724	5.70085	5.56378
C1orf27	8.02769	7.89457	7.93575	7.85182	7.70048	7.93175	7.79845	7.96979	7.38727	7.89196
OCLM	6.57266	6.75057	6.76971	6.53082	6.32594	6.97794	6.45724	6.80902	6.52578	6.46813
PLA2G4A	7.44464	6.24929	7.19378	6.39011	5.90219	7.59889	7.37765	6.04324	5.9813	5.8741
ERVMER61-1	4.40503	4.47765	4.11942	4.32194	4.29006	3.97019	4.3365	4.14376	4.3031	4.15122
RGS18	3.04467	3.03103	3.04441	3.06252	2.97137	3.03555	3.128	3.04678	3.23006	2.98606
RGS21	3.60111	3.7607	3.62693	3.71391	3.66582	3.57818	3.53999	3.43949	3.60439	3.50289
RGS1	3.20255	3.19002	3.16272	3.19394	3.2136	3.20093	3.27398	2.96852	3.04432	3.17185
RGS13	3.45933	3.94783	3.73682	3.60899	3.75121	3.92169	3.721	3.81493	3.89081	3.77519
RPS27A	10.47	10.3349	10.415	10.3449	10.4289	10.184	10.3506	10.3962	10.1708	10.2925
RGS2	6.20087	5.70298	5.23866	5.46907	5.52861	5.91269	5.67749	5.68622	5.52652	5.46891
TROVE2	8.8061	8.82985	8.58403	8.55935	8.416	8.65341	8.7726	8.86349	8.4729	8.52879
CDC73	9.02472	9.09299	8.91505	8.86237	8.5885	9.04496	8.91365	9.09235	8.70927	9.04025
CFH	11.6168	11.3138	11.4311	11.3021	11.1971	10.9545	11.3168	11.0068	10.864	10.909
CFHR3	3.78413	3.90253	3.66274	3.95214	3.75633	3.49293	3.78401	3.75932	3.44865	3.64803
CFHR1	7.42235	7.39087	7.5616	7.3541	6.95063	7.00123	7.22595	7.30466	6.70691	7.28754
CFHR4	4.50414	4.63414	4.3532	4.49335	4.60687	4.58612	4.6185	4.59112	4.38077	4.26947
CFHR2	2.97347	2.74848	2.87757	2.91425	2.70629	2.65667	2.79106	2.82433	2.66664	2.78446
CFHR5	3.61633	3.45356	3.54902	3.54111	3.50731	3.63703	3.74651	3.40945	3.57983	3.41348
CRB1	4.30066	4.20374	4.44557	4.58087	4.30235	4.47641	4.62732	4.32922	4.46076	4.28378
C1orf53	7.03515	7.11092	7.28891	7.29852	7.24628	7.35644	7.4476	7.16809	7.28179	7.14763
LHX9	5.18583	5.42663	5.30668	5.33972	5.26828	5.24561	5.06819	5.23185	5.23185	5.11791
NEK7	10.7035	11.399	10.9752	11.0748	10.713	11.1962	11.272	11.3531	10.7642	10.7589
PTPRC	3.40908	3.80045	3.44466	3.80014	3.74111	4.18466	4.03907	3.90457	3.54177	3.39337
RNU6-778P	3.32436	3.49558	3.36374	3.34769	3.26127	3.36868	3.32548	3.49138	3.35198	3.26658
NR5A2	4.59533	4.06332	4.21673	4.35696	4.79337	4.33059	4.2738	4.25357	4.55004	4.34882
RNU6-570P	3.51958	2.87332	2.9994	3.23196	3.01125	2.97289	3.01156	2.92105	3.01082	3.1299
FAM58BP	6.02643	5.87253	6.08003	6.4958	5.87785	6.01074	6.31604	5.92226	6.41175	5.88259
CAMSAP2	8.88508	8.82865	8.75578	8.65302	8.47217	8.7033	8.72781	8.85614	8.49333	8.77106
RPL34P6	9.11956	8.98993	9.03282	8.8206	8.53274	9.01334	8.77261	9.13916	8.80554	8.97923
GPR25	6.47882	6.63153	6.67082	6.9467	6.91107	6.49332	6.75479	6.53621	7.06858	6.70104
C1orf106	5.89092	5.9789	6.18688	6.06033	5.95653	5.94775	6.14986	5.86127	6.05932	5.92791
IGFN1	5.845	5.93883	5.82019	6.08655	5.67372	5.4808	5.65136	5.69686	5.84811	5.71454
PKP1	5.55164	5.48273	5.5853	5.80203	5.84741	5.55764	5.68039	5.61949	5.79629	5.55031
RPS10P7	5.89331	5.49836	5.8701	6.03025	6.0809	6.22432	5.86803	6.02424	6.10842	6.09374
NAV1	10.3867	10.296	10.6473	10.1098	9.78557	10.5388	10.7343	10.4271	10.5196	10.4324
RNU6-501P	5.05239	5.06727	5.54266	5.06862	4.87058	5.51347	5.37073	5.07048	4.9705	5.03838
IPO9	8.76541	8.87766	8.79391	8.72715	8.63901	9.0304	9.04241	8.82026	8.65739	8.81474
SHISA4	8.26104	8.46277	8.47011	8.36318	8.62974	8.4795	8.42481	8.42717	8.69381	8.59367
TIMM17A	7.3993	7.81831	7.50937	7.47683	7.39442	7.79622	7.9296	7.73835	7.3631	7.47832
RNPEP	9.182	9.25052	9.32281	9.36296	9.28869	9.46858	9.51388	9.27367	9.02496	9.36068
ELF3	5.09816	5.06041	5.06918	5.25436	5.33011	5.27408	5.15804	5.04883	5.22162	4.97783
GPR37L1	7.15905	6.98132	7.23272	7.44146	7.52208	7.08585	7.24445	6.99333	7.40292	7.07031
LGR6	5.20678	5.51008	5.46228	5.52621	5.3673	5.5009	5.74979	5.50332	5.67679	5.44482
PPP1R12B	7.00553	7.01623	7.06166	6.6166	6.35206	7.14334	6.79599	7.13573	6.9774	7.13989
OCR1	5.80539	6.26985	6.15101	5.94794	5.48774	6.15005	6.02873	5.74986	5.42037	5.64324
LOC641515	4.5129	4.5081	4.43786	4.58036	4.74146	4.55334	4.62335	4.42922	4.55053	4.58496
TMEM183B	9.62635	9.50674	9.45838	9.57832	9.70721	9.47738	9.66131	9.55329	9.44077	9.59809
PPFIA4	5.4951	5.8566	5.91812	5.92195	5.99655	5.60649	5.9189	5.89163	5.8366	5.63959
ADORA1	7.16672	7.28728	7.18884	7.65583	7.16789	7.00705	7.38569	7.12989	7.46998	7.08666
BTG2	7.8421	8.07285	7.58403	7.58455	7.90777	7.74962	7.47611	7.84257	8.03343	7.81989
PRELP	10.0787	9.01091	8.61909	7.73636	7.97385	8.60196	9.08097	9.51695	9.27696	9.09935
OPTC	5.48515	5.26978	5.40651	5.64789	5.34595	5.06821	5.56047	5.2698	5.22192	5.58525
ATP2B4	10.7741	11.2387	11.0331	10.9916	10.9724	11.0032	10.9094	11.0935	11.1808	10.9102
LINC00260	4.90654	5.82045	5.42117	5.35768	5.01107	5.54079	5.16547	5.21892	5.22228	5.2113
LAX1	4.72481	4.89078	5.01786	4.92281	5.36907	4.98178	5.11789	5.06518	5.15765	5.08814
ZC3H11A	9.73514	9.44405	9.43757	9.40354	9.37092	9.27765	9.30833	9.54675	9.27723	9.37521
SNRPE	4.79355	4.77867	4.78048	4.67527	4.69138	4.62553	4.5435	4.76097	4.92442	4.57928
SOX13	6.5264	6.53866	6.66468	6.57185	6.7154	6.65474	6.39418	6.22422	6.62915	6.6928
MDM4	7.82102	7.78167	7.67887	7.62799	7.42981	7.45829	7.47366	7.80991	7.2725	7.64125
NFASC	8.75435	9.78558	9.6412	9.41052	9.95079	9.54058	9.43507	9.7702	9.87674	9.82546
CNTN2	5.22144	5.46968	5.68767	5.79499	5.75808	5.51703	5.61011	5.39183	5.83272	5.60358
TMCC2	5.72151	5.76849	5.97716	6.26896	6.46792	5.75897	6.08301	5.56677	6.16085	5.93813
SNRPGP10	5.47515	5.47079	5.38031	5.42683	5.37814	5.54419	5.59945	5.47042	5.29703	5.41458
CDK18	7.709	8.07452	7.79387	7.78571	8.12288	7.40503	6.82828	7.88481	7.5495	7.49055
RNU2-19P	3.36866	3.18684	3.43962	3.3958	3.58778	3.38286	3.30248	3.19984	3.55779	3.21444
MFSD4	5.37328	5.41249	5.45466	5.58613	5.62804	5.26826	5.41734	5.36863	5.71384	5.44274
RNU6-418P	3.68209	3.59434	3.53682	3.60379	3.76519	3.70753	3.52127	3.5554	3.5332	3.54887
NUCKS1	5.93642	6.36605	5.85164	6.09123	6.24981	6.05611	6.16604	6.39097	5.82088	6.18135
LOC284581	5.37301	5.03698	5.49769	5.42508	5.35098	5.34078	6.80151	6.03127	6.39534	6.16286
FAM72B	6.00697	6.44979	5.9947	6.54054	6.21201	6.67375	7.0725	6.13074	5.71694	6.29276
AVPR1B	4.44026	4.69545	4.77091	4.69408	4.73964	4.72926	4.71425	4.47469	4.79252	4.7045
CTSE	4.90563	5.25751	5.15046	5.21628	5.16488	5.42443	5.22628	5.20718	5.5235	5.28694
SRGAP2	8.24349	8.31425	8.36543	8.382	8.32231	8.43415	8.36723	8.24788	8.25951	8.31605
IKBKE	6.54317	6.80145	6.83814	6.91245	6.90281	6.92972	6.93087	6.65679	6.98111	6.63634
RASSF5	6.72791	6.55766	6.55186	7.42841	6.40011	6.75333	7.70696	8.02163	7.14202	7.31619
DYRK3	7.20066	6.98531	6.88686	6.93137	7.01954	6.86716	6.99667	6.96713	6.93814	6.89844
MAPKAPK2	8.41663	8.33734	8.15418	8.03854	8.06638	8.23474	8.4193	8.47993	8.30641	8.25739
IL19	4.18955	4.26746	4.17578	4.34877	4.33069	4.34173	4.29551	3.93299	4.38276	4.3155
IL20	4.21952	4.25345	4.21491	4.50465	4.14392	4.33168	4.33128	4.19097	4.37754	4.1532
IL24	4.96935	4.91649	4.94614	5.14841	5.048	4.93384	4.96116	5.03354	5.01949	5.07544
PFKFB2	6.16596	6.30465	6.02366	6.00437	5.72626	5.99027	6.06953	6.26225	5.96382	6.30598
C4BPB	3.79618	4.04042	4.00768	3.94584	4.13749	3.68297	4.17917	4.07929	3.99122	3.9421
C4BPA	3.76344	3.63604	3.75556	3.83592	3.83841	3.46726	3.71847	3.81255	3.96914	3.68601
CD55	9.66487	9.57204	9.73097	9.4957	9.88412	9.50325	9.49926	10.1851	9.23999	9.51057
CR2	3.24085	3.29127	3.41186	3.65631	3.47527	3.377	3.61737	3.28102	3.51559	3.49647
CR1	3.23435	3.55912	3.82576	3.79382	4.08841	3.56891	3.83192	3.46637	3.91134	3.64946
CR1L	3.39988	3.05359	3.31237	3.40921	3.52243	3.27566	3.20291	3.29088	3.4897	3.25411
CD46	9.76013	9.5533	9.56301	9.514	9.51056	9.47524	9.31507	9.28632	9.33364	9.48433
LOC148696	5.30323	5.26087	5.35765	5.44485	5.38318	5.04865	5.1802	5.1239	5.38385	5.32962
MIR205	4.97706	5.04479	5.0032	5.18011	5.12564	5.07471	5.22792	5.08112	5.09932	5.37782
CAMK1G	4.25817	4.09269	4.47557	4.3859	4.42499	4.15266	4.43876	4.18973	4.31278	4.18087
G0S2	9.65651	7.6263	7.75562	7.69791	7.75691	6.92958	7.2908	7.03019	7.68607	7.53821
HSD11B1	8.66543	5.99991	5.76491	5.73401	5.5051	4.82326	5.00797	5.63625	5.90228	6.16463
TRAF3IP3	4.31609	3.90803	4.22396	4.4036	4.18261	3.99312	4.30583	4.22115	4.27975	4.28155
DIEXF	7.85172	8.11209	8.54328	7.90035	7.92639	7.85808	8.01193	8.16453	7.92246	7.94799
SYT14	3.43428	3.55137	3.47509	3.7405	3.64978	3.46834	3.57073	3.54103	3.72827	3.45176
SERTAD4	6.55284	5.12224	6.30275	5.95013	5.83894	6.34215	6.87954	6.63003	5.69136	6.43833
HHAT	5.97003	5.63066	6.05747	6.01492	6.17374	5.77662	6.15121	5.46904	5.98917	5.79885
RCOR3	8.68159	8.72697	8.85242	8.74644	8.71449	8.71059	8.58878	8.60283	8.62747	8.71484
TRAF5	6.67448	7.22733	6.68887	6.44502	6.706	6.92588	6.74487	7.61934	6.99685	7.05323
LINC00467	6.80904	6.54185	6.92432	6.85887	6.27715	6.71726	6.80694	6.95765	6.66875	6.64635
DTL	7.16087	7.34366	6.46933	7.30026	6.68142	8.20216	9.0994	6.72109	6.75503	7.23927
PPP2R5A	8.12669	8.16883	7.93639	7.7426	7.77459	7.93295	7.85696	8.0576	7.92942	7.87358
SNORA16B	4.31738	4.10908	3.96946	4.35672	4.09884	4.16377	4.17724	3.95313	4.22933	3.86769
NENF	9.21394	8.94656	8.90798	8.92491	9.00638	8.73081	8.89221	8.83223	8.93978	9.00471
ATF3	5.58275	5.96037	5.62915	5.66751	5.61023	5.53098	5.89732	5.84119	5.78403	5.51586
FAM71A	5.02477	5.13435	5.22191	5.34248	5.17022	5.20454	5.31972	5.37603	5.27286	5.11145
RNU6-423P	3.42415	3.14454	3.05644	3.16819	3.1054	3.22491	3.14884	3.01311	3.13947	3.20343
FLVCR1	6.3325	7.03826	6.26122	6.65957	6.18873	6.54435	6.71282	6.66257	6.49264	6.29754
VASH2	6.82735	7.09104	6.92711	7.4733	6.74027	6.87619	7.58092	6.60313	6.94456	6.77097
RPS6KC1	7.43358	7.4943	7.34918	7.26255	7.18208	7.33924	7.30791	7.37379	7.19523	7.35291
PROX1	4.26017	4.10272	4.14081	4.67736	4.26379	4.00738	4.113	4.22622	4.21511	3.84627
SMYD2	6.98022	7.21041	7.07468	7.07829	7.13304	6.96027	7.29628	7.39517	6.91242	7.02873
CENPF	7.04922	6.95834	6.15152	6.8228	6.49597	7.49537	8.03517	6.43512	6.3807	7.11808
KCNK2	5.11063	8.21362	7.48159	9.25787	8.37963	6.82983	7.72127	9.1182	6.78715	5.98606
KCTD3	8.78547	8.60071	8.59696	8.52195	8.45455	8.18739	8.28453	8.48624	8.24987	8.53009
SPATA17	5.25207	4.9766	5.12247	5.09556	5.08353	4.74703	5.05659	4.92997	4.84812	5.15579
RNU1-141P	4.16036	4.37945	4.22291	4.12258	4.10766	4.15284	4.1063	4.2857	4.1434	4.34666
RRP15	6.63814	7.12462	6.45343	6.34199	6.52423	6.69361	6.75966	7.40654	6.59546	6.73603
TGFB2	10.2331	10.3674	10.2008	9.33871	9.5626	10.2824	9.4369	11.0079	10.1086	9.76665
LYPLAL1	6.65559	6.45782	6.51822	6.37301	5.90364	6.3836	5.80477	6.70454	5.80878	6.58796
RNA5SP76	5.05707	5.0371	5.27634	5.05137	4.96885	5.28	5.18029	4.96759	5.03708	5.3248
IARS2	8.05769	8.29513	8.12554	8.14467	8.12499	7.86957	8.04234	8.15904	8.03982	8.01805
MARK1	6.60154	6.21419	6.23152	5.97743	6.13074	6.09815	6.11526	6.65306	6.29124	5.97132
C1orf115	5.89696	5.79932	5.77424	5.99335	6.03496	5.82176	5.70278	5.79378	6.03683	5.84506
2021-03-02	7.42737	7.32642	7.10009	6.65146	6.78497	6.76232	6.68916	6.87554	6.78591	7.2612
2021-03-01	5.98466	5.70347	5.65114	5.86033	5.9894	5.98791	5.83686	5.6201	5.78975	5.81671
RNU6ATAC35P	3.49366	3.81319	3.58689	3.65755	3.61838	3.51193	3.77077	3.64714	3.79342	3.66354
HLX	6.75391	6.59601	6.51017	6.61339	6.81122	6.43192	6.48318	6.29049	6.87155	6.4988
MIA3	8.75461	8.77785	8.91338	8.86361	8.6107	8.50829	8.91442	8.71806	8.49462	8.60781
BROX	9.90371	9.97224	10.0774	10.1563	10.2579	9.95689	10.0221	10.0718	9.90973	10.0109
FAM177B	3.9191	3.7022	3.7575	3.99427	4.11303	3.87867	3.88897	3.83186	4.18154	3.84652
DISP1	7.33997	6.97505	7.41527	7.56613	7.69708	7.18799	7.29183	6.45337	6.71615	6.85383
CCDC185	5.71621	5.30122	5.66813	5.73244	5.87416	5.28602	5.87319	5.41458	5.85742	5.56335
CAPN2	10.5454	10.7982	10.4973	10.5448	10.707	10.8832	10.4116	10.7433	10.9	10.708
LOC100287497	7.22591	7.10971	6.67588	6.10799	6.27465	6.63667	6.62939	7.33377	7.00957	6.98238
FBXO28	8.16706	8.24611	8.02268	8.10309	7.94594	7.92248	7.91555	8.21925	7.99881	8.1777
DEGS1	10.1216	10.0744	9.91455	9.84537	9.70229	9.95163	10.0408	10.3535	10.0684	9.9847
RNU6-1008P	3.70142	3.46956	3.38471	3.56778	3.44537	3.67932	3.45252	3.83195	3.35555	3.62634
CNIH4	9.85406	9.84918	9.5522	9.68053	9.82293	9.37728	9.67703	9.86209	9.69432	9.6349
CNIH3	5.03184	4.57693	4.65098	4.87669	4.87619	4.74734	4.78431	4.75729	4.95194	4.72039
DNAH14	4.0007	4.75053	4.00464	4.25478	4.27486	4.38382	4.45509	4.54739	4.15547	4.1069
DNAH14	2.98121	3.45954	3.4656	3.83079	3.26577	3.95488	3.7677	3.69218	3.81563	3.16893
DNAH14	3.13979	3.31128	3.21446	3.3727	3.37684	3.18574	3.408	3.24812	3.34399	3.23807
SRP9	9.26921	9.32024	9.33844	9.28355	9.0189	9.29746	9.37085	9.25548	9.06229	9.24995
EPHX1	9.31302	9.08731	8.67892	8.87655	8.76903	8.55873	8.6095	8.79881	9.18251	8.78752
H3F3A	10.4623	10.3815	10.4563	10.4369	10.4715	10.3918	10.3623	10.3245	10.3521	10.4934
MIXL1	5.91447	5.92296	6.24282	6.34832	6.25899	6.20506	6.41677	6.25285	6.40039	6.1824
RN7SKP165	4.31129	4.23104	4.56331	4.42007	4.31638	4.14982	4.34984	4.41763	4.63974	4.36571
C1orf95	5.48207	5.31523	5.33288	5.54527	5.42146	5.27275	5.3385	5.5071	5.40775	5.48879
PSEN2	6.18689	6.3598	6.59744	6.04843	6.38767	6.48389	6.46023	6.69005	6.50513	6.51227
ADCK3	6.88963	6.80913	6.96921	7.18916	7.34114	6.53509	6.82184	6.80564	6.928	7.06136
BTF3P9	4.19193	4.54893	4.52845	4.64338	4.54682	4.82995	4.4318	4.45558	4.73703	4.38766
RNA5SP77	3.85783	3.86296	3.80136	3.89322	3.92252	4.11144	4.01859	3.99257	4.00747	4.07675
ZNF678	4.84973	5.06351	4.5971	4.74135	4.66027	4.67861	4.63644	4.65531	4.72029	4.62235
ZNF678	5.96569	6.11057	5.91062	5.85039	5.67701	6.20618	6.11529	5.95338	5.8545	5.9426
SNAP47	7.28451	7.43557	7.34865	7.39571	7.4509	7.38258	7.35583	7.33431	7.44122	7.34035
PRSS38	4.7046	4.84813	4.7895	5.01547	5.0507	4.63217	4.87095	4.67749	5.08863	4.70685
WNT3A	5.83102	5.87042	6.04699	6.23586	6.29635	5.96257	5.99606	5.87217	6.0798	5.93499
ARF1	11.1281	11.1912	11.144	11.2084	11.2203	11.3186	11.3814	11.2217	11.2216	11.1467
GUK1	8.55295	8.89369	8.93465	9.0417	9.06883	9.16713	9.08076	8.82975	9.13189	8.90593
GJC2	7.63755	7.49787	7.62273	7.7882	7.80033	7.76047	7.71196	7.51567	7.86378	7.7517
IBA57	6.09624	6.09078	6.08737	6.2129	6.22292	6.18721	6.25917	6.00646	6.22441	6.15762
OBSCN	5.66619	5.64691	5.74166	5.83614	5.88206	5.66403	5.71755	5.63953	5.94769	5.70339
HIST3H2BB	5.49451	5.53962	5.45127	5.69966	5.95577	5.42586	5.57003	5.52052	5.8451	5.79247
RNF187	9.67534	9.70829	9.50736	9.67818	9.89669	9.39604	9.5485	9.67177	9.70952	9.60644
RNA5SP19	6.70938	6.84791	7.14252	6.52758	6.30579	6.26441	6.59585	6.56267	6.6086	6.77529
DUSP5P1	5.25526	5.06424	5.31083	5.13015	5.54664	5.15941	5.933	5.17009	5.76303	5.36726
DUSP5P1	5.97612	5.1636	5.79916	5.89261	5.76085	4.8637	6.24671	5.58744	6.04597	5.53942
FTH1P2	11.0454	10.7824	10.7542	10.7069	10.6616	10.6445	10.4929	10.7554	10.7226	10.8906
RHOU	8.37159	8.41035	7.65119	8.03089	8.2777	6.92443	7.40265	7.30851	8.07893	7.52854
TMEM78	4.12944	4.04756	4.0635	4.27875	4.0004	4.12097	4.09206	3.82777	4.10968	4.0628
RAB4A	7.86164	7.75695	7.60755	7.51011	7.45059	7.67936	7.29413	7.98697	7.65334	7.82806
RNA5SP78	5.77623	6.01088	5.85372	6.03774	6.04574	6.03206	6.08767	6.01652	6.06975	5.97185
URB2	6.14631	6.3962	5.9362	6.14083	6.2761	6.28209	6.15958	6.62099	6.31968	6.30911
GALNT2	10.2836	10.1014	10.4409	10.1301	9.67205	9.94605	10.218	9.76791	10.1603	10.1078
COG2	6.85092	6.89867	6.67744	6.59263	6.72281	6.75327	6.77087	6.99529	6.65527	6.72193
CAPN9	4.08855	4.30528	4.28511	4.50283	4.52789	4.14412	4.39494	4.13567	4.54479	4.38104
RNA5SP79	5.52742	5.53924	5.46727	5.218	5.51229	5.58957	5.65219	5.74641	5.42618	5.33265
RN7SL837P	5.84423	5.66913	5.85745	6.16269	6.26298	5.7627	6.01033	5.63442	6.03126	5.78669
ARV1	8.92622	9.06006	8.97927	8.98154	9.03673	9.08144	9.09343	9.36559	8.69593	9.08374
TRIM67	5.63306	5.64931	5.69693	5.72778	5.88881	5.65738	5.84131	5.6514	5.82703	5.67079
GNPAT	8.48026	8.41823	8.33702	8.0461	8.21001	8.29524	8.28117	8.43654	8.27875	8.42585
SPRTN	7.39657	7.69547	7.37113	7.60808	7.41304	7.67337	7.59538	7.71672	7.21897	7.59112
TSNAX	8.30862	8.47083	8.33127	8.31375	8.19178	8.51902	8.37249	8.59632	7.9426	8.36083
DISC1	5.47031	5.32174	5.40877	5.51762	5.65586	5.42555	5.29709	5.27446	5.23798	5.4477
RNU5A-5P	2.68769	2.73149	2.71096	2.65354	2.59677	2.7023	2.63683	2.54883	2.7598	2.54426
RN7SL299P	5.88406	5.80708	5.8931	6.10609	5.90804	6.08963	5.86637	5.99335	5.95878	5.79972
RNU6-1211P	2.86942	2.89823	2.83939	2.91011	2.9037	2.67999	2.8257	2.96813	2.84399	2.76576
MAP10	6.05142	5.85977	5.8704	6.19136	6.02637	5.9331	5.96554	5.87426	5.94594	5.93294
NTPCR	7.44392	7.07004	7.09953	7.32826	7.34964	7.39127	7.28855	7.34314	7.07324	7.24337
KIAA1804	5.40295	5.45865	5.51292	5.60256	5.75215	5.52807	5.58622	5.48754	5.58818	5.31654
KCNK1	5.44468	5.23355	5.74774	5.69143	5.31659	6.10948	6.15979	5.45173	5.63659	5.86829
SLC35F3	5.95991	5.82667	5.93238	6.19759	6.15148	5.93746	5.85781	6.00485	6.12335	5.96956
COA6	6.75076	6.7217	6.59918	6.89174	6.82742	6.66479	6.82521	6.7476	6.64828	6.75498
RNY4P16	6.305	5.69786	5.96071	6.06602	5.5775	5.73434	5.48111	5.887	5.01179	5.62022
RN7SL668P	5.59875	5.60274	5.65041	5.96901	5.92043	5.57739	5.64271	5.3845	5.83387	5.52869
GGPS1	7.29938	7.13745	7.15353	7.04146	7.06681	7.22184	7.04353	7.35367	7.03243	7.11891
TBCE	7.3285	7.46922	7.41416	7.27505	7.00612	7.51941	7.15007	7.41178	7.12012	7.30906
RNU6-968P	5.68772	5.12892	5.46565	6.00895	6.18229	4.83733	5.29288	5.51273	5.09907	5.75071
GPR137B	8.94895	8.88695	8.51198	8.67228	8.57117	8.64415	8.40406	8.61979	8.62584	8.53498
RNU2-70P	2.68011	3.02475	2.70753	2.76615	2.85437	2.95233	2.71065	2.6765	2.73634	2.83806
EDARADD	5.67852	5.49387	5.577	5.60369	5.70729	5.51816	5.73448	5.71186	5.68185	5.49022
LGALS8	9.09494	9.12536	9.1041	9.0222	8.94877	8.99637	8.96846	9.02577	8.89195	8.97239
ACTN2	5.06508	5.38845	5.89681	6.06512	5.99638	6.03439	5.7217	5.51915	5.21592	5.6851
MTR	8.09153	8.181	8.05388	8.16435	8.03716	7.78762	7.95929	8.08058	8.06534	8.06777
RPL35P1	8.38938	8.36649	8.32004	8.17675	8.12982	8.34118	8.34097	8.5856	8.27058	8.58012
RYR2	4.73983	4.26578	4.43098	4.50588	4.39265	4.105	4.24208	4.2464	4.34817	4.22337
RN7SKP195	5.59629	5.5846	5.6857	5.52798	5.64738	5.6131	5.6156	5.53438	5.5689	5.59265
LOC100130331	8.55933	8.5884	8.6941	8.6389	8.39496	8.63413	8.461	8.66986	8.63202	8.80087
KRT18P32	6.16777	6.2984	6.47965	6.49698	6.85841	6.43138	6.1901	6.59876	6.57214	6.46686
CHRM3	3.84738	3.66451	3.64356	3.72834	3.93876	3.62967	3.65015	3.69995	3.7923	3.82065
FMN2	5.96182	6.60134	7.06886	6.48622	6.32859	8.02266	7.03148	6.69708	6.53714	6.529
RNU5F-8P	2.5784	2.5843	2.48975	2.62649	2.58841	2.53375	2.65501	2.52374	2.51417	2.52736
KMO	3.22802	3.29145	3.13864	3.23718	3.34265	3.25214	3.13957	3.23839	3.28875	3.30123
WDR64	3.24543	3.37818	3.35582	3.39833	3.5075	3.24679	3.06802	3.29003	3.31508	3.30776
EXO1	5.87318	5.32046	5.58919	6.06036	5.63985	6.37211	7.09708	5.27547	5.75188	5.69492
SDCCAG8	8.13375	8.13152	8.07175	8.01971	7.7408	8.33368	8.24565	7.97482	7.83489	8.07125
ZBTB18	6.59438	6.77173	6.76795	6.66557	6.64649	6.74535	6.54607	6.60641	6.41569	6.49016
LOC440742	4.17049	4.0718	4.11023	3.99011	3.947	4.11908	4.02443	3.89801	4.18669	4.00971
RN7SL148P	7.35444	7.37665	7.61216	7.7554	7.62992	7.35204	7.51016	7.42388	7.80505	7.4795
C1orf100	4.4352	4.40495	4.33679	4.40819	4.4012	4.47228	4.36188	4.37432	4.3725	4.28524
C1orf101	5.65835	5.78393	5.64375	5.61703	5.76508	5.75797	5.51947	5.84866	5.65489	5.86495
DESI2	8.15667	7.95979	7.7913	7.90224	8.02759	7.96952	7.92507	8.08978	7.96778	7.93436
COX20	8.37929	8.28497	8.13663	7.89776	8.02884	8.00178	8.00877	8.51517	8.29374	8.11719
RN7SKP55	7.78884	7.59641	7.75581	7.82457	7.73545	7.73835	7.74457	7.61788	7.69944	7.91737
RNU6-947P	2.63963	2.65273	2.61448	2.68689	2.62046	2.53177	2.62329	2.6193	2.56837	2.57205
EFCAB2	6.79947	6.50535	6.74296	6.57544	6.51997	6.56585	6.31468	6.47433	5.97074	6.5643
RNU6-1089P	6.06127	6.39982	6.86191	6.15862	6.20832	6.11576	6.37733	6.23412	5.9269	6.52416
RNU6-999P	5.32063	5.39436	5.49204	5.54933	5.24736	5.53893	5.29237	5.46471	5.38672	5.33255
EFCAB2	4.94591	4.85413	5.24435	4.98081	5.08931	4.91784	5.10589	4.90984	4.79034	4.89001
KIF26B	6.57438	6.64918	7.0136	7.01144	7.54329	6.40591	6.50105	6.49214	6.3705	6.21354
CNST	6.78909	7.24687	7.1449	7.09606	7.49637	6.90293	6.61376	7.56498	6.74785	7.1784
SCCPDH	8.70077	8.73715	8.73384	8.70341	8.58496	8.65856	8.94571	8.74104	8.56141	8.67612
LINC01341	5.48681	5.19876	5.39722	5.22784	5.53786	5.17727	5.31877	5.26063	5.14347	5.34848
VN1R5	3.86511	3.74005	3.83507	4.01558	3.7694	3.72218	3.78698	3.73829	3.7998	3.69853
NLRP3	4.32843	4.46755	4.61629	4.70347	4.93424	4.59963	4.55916	4.51652	4.70294	4.54097
OR2W5	4.34981	4.5407	4.78747	4.66942	4.6173	4.54504	4.62964	4.43398	4.75296	4.78503
GCSAML	3.34071	3.57567	3.32149	3.48028	3.47621	3.53161	3.49799	3.64452	3.59468	3.45497
OR2G2	4.67485	4.67209	4.701	4.84906	4.95228	4.48997	4.76979	4.57559	4.93346	4.80731
OR2G3	4.56416	4.62806	4.79416	4.73728	4.55935	4.51134	4.68842	4.5887	4.75457	4.84062
OR14L1P	3.11558	3.16873	3.17956	3.12497	3.28199	3.02728	3.29364	3.10442	3.21504	3.13699
OR14K1	4.10607	3.90106	4.24925	4.08138	4.23231	4.08591	3.93423	3.94034	4.3032	3.76398
OR9H1P	4.61656	4.66552	4.44437	4.73593	4.76564	4.56607	4.68012	4.6573	4.62167	4.55958
OR2W3	6.70635	7.20351	6.82311	7.11935	7.63491	7.61245	7.62674	7.38106	7.21216	7.5749
OR2W3	5.62119	6.34484	6.03842	5.96605	6.78545	6.41921	6.76779	6.35368	6.35609	6.69415
OR2W3	5.62119	6.34484	6.03842	5.96605	6.78545	6.41921	6.76779	6.35368	6.35609	6.69415
OR2T8	5.24046	5.12066	4.92658	5.20399	5.88511	5.14489	5.59272	4.92342	5.09281	5.14575
OR2AJ1	3.57065	3.82079	3.68516	3.86408	3.86565	3.83926	3.74816	3.59553	3.65305	3.7152
OR2L13	4.87106	4.92018	5.22722	5.40185	5.59581	5.33127	5.48902	5.34972	5.02569	5.21063
OR2L8	4.54369	5.06296	5.13686	4.94101	6.00762	5.22032	5.77652	5.35268	5.19823	5.80842
OR2AK2	3.78362	4.0988	3.76484	4.00023	4.29061	4.16136	4.37829	4.1072	4.15789	4.57708
OR2L5	3.48524	3.584	3.70997	3.78593	3.89181	3.71672	3.74268	3.771	3.61928	3.91103
OR2L2	3.69124	4.27051	4.13609	4.14599	4.31433	4.1139	4.74052	4.50168	4.14713	4.73039
OR2L3	3.59905	3.90626	3.72218	3.80551	3.87657	3.89093	3.81282	4.07706	3.72296	3.99913
OR2M7	4.38637	4.36543	4.25991	4.72149	4.56637	4.50722	4.5753	4.24675	4.77371	4.37596
OR2M5	5.17038	5.36856	5.32099	4.9162	4.91512	5.19516	4.92496	5.09638	5.02829	5.32086
OR2M2	3.00731	3.02627	3.02452	3.05368	2.95559	3.15463	2.89704	2.97145	3.01164	2.97502
OR2M3	3.22174	3.52586	3.23197	3.2331	3.20624	3.07375	3.31465	3.09159	3.08793	3.29344
OR2M4	4.28192	4.33528	4.27899	4.82682	4.50387	4.47577	4.63406	4.21699	4.47917	4.49637
OR14C36	4.8209	5.0054	5.07247	5.25404	5.02877	4.98684	4.88885	4.96107	5.20974	5.09599
OR2T4	3.17308	3.26516	3.6539	3.32826	3.51972	3.32461	3.40733	3.16452	3.59097	3.37006
OR2T6	3.588	3.62894	3.57332	3.60386	3.82467	3.44511	3.80511	3.58126	3.76579	3.89305
OR2T1	5.01833	5.07698	5.27455	5.62124	5.60555	5.39586	5.45287	5.19861	5.86042	5.36351
OR2T35	4.59798	4.60142	4.75155	4.85924	5.12156	4.67596	4.7033	4.24515	4.80335	4.6856
OR2T34	4.73703	4.65516	5.14688	4.85512	4.90102	4.62889	4.77481	4.92539	4.85538	4.74697
OR2T29	2.95818	3.25219	3.19617	3.2697	3.24303	3.29842	3.33764	3.22107	3.27188	3.4361
OR2G6	4.49478	4.73657	4.63483	4.8554	5.11057	4.87431	4.72735	4.7759	5.13365	5.09511
ZNF672	6.82916	6.94292	6.97548	7.04431	6.98707	7.0839	7.1278	6.93095	7.06661	6.96954
PGBD2	4.53805	4.81426	4.64582	4.61036	4.62501	4.70947	4.53474	4.85608	4.57665	4.81324
LOC102723981	8.82325	8.73827	8.81968	8.56137	8.56352	8.7232	8.55768	8.96359	8.63457	9.01787
WASH1	7.54763	7.36876	7.69655	7.51432	7.74124	7.48014	7.54699	7.36037	7.48072	7.51437
FAM138A	4.14	4.22131	4.12406	4.20891	4.26834	4.02747	4.3035	4.09234	4.3398	4.07553
LOC728323	8.11881	7.80661	8.1695	7.69975	7.84655	7.6114	7.43673	7.9252	7.26331	7.87555
RNU6-447P	6.80209	6.6547	6.6932	6.70572	6.52955	6.66962	6.68269	6.84597	6.65098	6.74617
RPL23AP7	8.73954	8.68352	8.73807	8.47934	8.44889	8.65297	8.53496	8.88813	8.6273	8.99209
MT-TQ	11.809	11.5934	11.6673	11.7672	11.5596	11.7175	11.7336	11.5329	11.6049	11.6417
MT-TA	11.5057	11.9543	11.5746	11.9683	11.6877	11.6552	11.7518	11.7425	11.8857	11.7096
MT-TN	10.5035	10.2522	10.173	10.0167	10.0199	10.2141	10.205	10.1156	9.77182	10.2078
MT-TY	9.8602	10.2032	9.99364	9.71842	9.84246	9.9115	9.75548	10.0065	10.1201	10.104
MT-TS1	8.62327	8.91031	8.51534	8.7755	8.38902	8.60759	8.74291	8.5349	8.45666	8.62783
OR4F29	4.9545	5.56827	5.52717	5.15423	4.9961	5.63986	5.2819	5.39155	5.04886	4.9028
LOC728323	7.34114	7.0541	7.53928	7.06339	7.20703	6.88699	6.93243	7.18839	6.52145	7.28636
RNU6-1199P	3.78801	3.66834	3.77455	3.59111	3.54734	3.54238	3.64335	3.8555	3.69119	3.77118
LINC00115	6.66513	6.75143	6.88872	7.0719	7.0983	6.63682	6.86538	6.69134	6.95676	6.69945
NOC2L	7.86945	8.04126	7.83676	7.77242	8.01353	7.98405	8.13984	8.06052	8.03652	7.70301
PERM1	6.13741	6.03471	6.09965	6.09767	6.19862	6.07541	6.10978	5.88875	6.17858	6.11668
HES4	7.96305	7.69464	7.82613	7.97072	8.1169	7.61514	7.99231	7.55087	8.08223	7.68275
C1orf159	6.52865	6.50331	6.56433	6.75844	6.79169	6.65247	6.91361	6.54322	6.725	6.36607
TNFRSF18	7.10563	6.95331	7.30241	7.36289	7.28538	7.15292	7.26003	7.01971	7.14475	7.26689
TNFRSF4	6.55253	6.57231	6.81397	6.90778	6.69541	6.53158	6.86846	6.61769	6.90817	6.61496
SDF4	9.26955	9.02715	9.23226	9.24709	9.37649	9.02518	9.31176	9.06596	9.24575	9.16971
FAM132A	6.59866	6.5123	6.81212	7.15768	7.14327	6.67324	6.91627	6.53907	6.94885	6.71123
UBE2J2	6.86814	6.79472	6.7771	6.77819	6.6728	6.6838	6.81251	6.81646	6.88748	6.80131
ACAP3	6.91727	7.18388	7.02417	7.11061	7.05472	7.11266	7.05285	6.88842	7.41433	7.05358
CPSF3L	8.0858	8.09792	8.07693	8.12922	8.25724	7.92016	8.08457	8.04415	8.05002	7.97319
DVL1	7.85428	7.89449	7.88804	8.07059	8.0188	7.98935	8.00525	7.95647	7.96133	8.01022
MXRA8	10.9473	11.2185	11.3504	11.3794	11.4524	11.1053	11.3327	11.0127	11.2559	11.3194
AURKAIP1	7.79356	7.80748	7.75973	7.91154	7.81264	7.79248	7.95525	7.71532	7.91392	7.80093
CCNL2	8.62109	8.53286	8.67186	8.63976	8.60766	8.40428	8.47428	8.58731	8.50915	8.50579
MRPL20	8.6533	8.85605	8.53827	8.73533	8.68272	8.79062	8.9382	8.97981	8.6868	8.69578
MRPL20	4.6509	4.59614	4.87811	4.80852	4.96928	4.92963	4.93483	5.07461	4.90517	5.13612
SSU72	8.27667	8.29785	8.19915	8.24207	8.33281	8.25622	8.33047	8.44279	8.21649	8.26644
CDK11A	7.15115	7.20744	7.30876	7.39371	7.34257	7.41484	7.34548	7.45687	7.0258	6.84617
SLC35E2B	8.65583	8.67968	8.83069	8.88437	8.6399	8.51672	8.62607	8.58914	8.60511	8.50135
NADK	7.56946	7.71012	7.33985	7.74158	7.60569	7.43191	7.63419	7.71356	7.56362	7.6779
GNB1	11.7765	11.9133	11.8233	11.8248	11.7439	11.9374	11.91	11.9313	11.8532	11.7826
TMEM52	6.74662	6.97767	7.06312	7.24322	7.16344	6.76123	7.14154	6.85647	7.10495	6.99729
KIAA1751	4.08081	4.08495	4.51385	4.42565	4.42663	4.26275	4.41822	3.99593	4.48202	4.32254
LOC728690	6.25702	6.20537	6.67711	6.93638	6.85308	6.49439	6.72161	6.58379	6.96276	6.65744
KIAA1751	4.6563	4.64062	4.83299	4.81454	4.96961	4.70184	5.19425	4.76952	5.21673	4.73145
LOC100506504	5.53308	5.73051	5.53803	5.58292	5.87673	5.74722	5.63394	5.7726	5.67945	5.54651
C1orf86	7.09419	7.28847	7.26568	7.26406	7.37753	7.18336	7.26467	7.10892	7.23466	7.25119
MORN1	6.60196	6.51433	6.41537	6.57246	6.47408	6.46658	6.44082	6.64473	6.49705	6.42703
LOC100129534	6.2306	6.3461	6.21989	6.09502	6.3112	5.95393	6.24121	5.97556	6.38243	6.08668
PEX10	8.3447	8.59275	8.44461	8.58129	8.52419	8.45502	8.31877	8.59237	8.42528	8.39142
PANK4	6.3341	6.39197	6.32052	6.23094	6.51007	6.38355	6.43388	6.56445	6.43116	6.35741
HES5	6.4361	6.42928	6.63871	6.80948	6.93955	6.48433	6.62527	6.49004	6.78638	6.61857
TNFRSF14	6.8931	6.95812	7.04594	6.93865	7.25229	7.01228	6.88477	6.90613	6.99876	6.94764
MMEL1	4.96585	4.97691	5.13369	5.34829	5.35255	4.94324	5.2531	4.97728	5.36631	5.19846
LINC00982	6.80497	7.02068	6.78155	6.8756	6.75743	7.16754	6.82993	7.21663	7.25172	6.85812
LINC00982	6.63291	6.46307	6.64768	6.69969	6.70962	6.53596	6.7022	6.34216	6.81703	6.58815
MEGF6	8.95607	9.41511	9.33582	9.03952	9.34599	9.87156	9.45127	9.3265	9.51532	9.81305
WRAP73	5.78841	5.59858	5.61765	6.0734	5.74668	5.72923	5.66848	5.58213	5.76698	5.59504
TP73-AS1	6.80675	6.59174	6.76174	6.73289	6.92495	6.68472	6.50508	6.68904	6.99621	6.78387
LRRC47	7.8543	8.15916	7.93996	8.0342	7.94221	8.06964	8.09925	8.09307	8.1144	8.18452
CEP104	7.55379	7.66639	7.3934	7.35154	7.34008	7.47817	7.37711	7.66328	7.4724	7.54947
C1orf174	8.34066	8.48316	8.24099	8.29925	8.37196	8.17341	8.38897	8.34415	8.30876	8.23453
NPHP4	6.13169	6.10418	6.14176	6.20127	6.17679	6.15193	6.26573	5.99406	6.27923	6.19351
CHD5	5.71379	5.63596	5.78984	5.77605	6.00994	5.5744	5.81042	5.63625	5.88295	5.84992
RPL22	4.98924	5.53873	5.09652	4.76737	4.85545	4.66169	5.17816	5.58376	5.04475	5.47795
ICMT	9.06248	9.31723	9.07727	9.1506	9.20853	9.36566	9.49307	9.1911	9.30168	9.27569
GPR153	7.44884	7.50264	7.50774	7.60374	7.49761	7.44454	7.3447	7.31674	7.71784	7.67063
ACOT7	7.66953	7.52251	7.60777	7.7054	7.70613	7.89047	7.79304	7.62255	7.75989	7.62972
HES2	5.87286	5.82393	5.80318	6.0979	5.97838	5.78028	6.01649	5.73169	6.09514	5.87783
TNFRSF25	7.18106	7.15672	7.28915	7.37636	7.49521	7.26607	7.26115	7.05637	7.48518	7.29704
PLEKHG5	6.75037	6.51735	6.71033	6.75392	6.87357	6.94023	6.68608	6.35923	6.63398	6.78091
NOL9	8.28236	8.50772	8.3739	8.34251	8.3955	8.41081	8.45311	8.54862	8.36684	8.38532
KLHL21	6.77301	7.337	7.07487	7.13521	7.3402	7.043	7.18186	7.17647	7.16976	7.14268
DNAJC11	7.65515	7.87056	7.54624	7.64638	7.35635	7.72732	7.89779	7.85902	7.65484	7.80635
LOC100129476	5.51284	5.40384	5.4573	5.81155	5.87811	5.59946	5.64018	5.65516	5.8932	5.51965
UTS2	3.4158	3.41127	3.37563	3.52429	3.50966	3.3571	3.64039	3.55203	3.47008	3.31846
TNFRSF9	5.31915	5.28972	5.35494	5.3828	5.35184	5.70759	6.06292	5.6628	5.57193	5.40197
ERRFI1	10.8441	10.4067	10.2517	9.87299	9.87839	10.0129	10.1704	10.0128	10.1335	9.66382
RNU1-7P	5.70706	5.80263	5.81363	6.08387	6.1731	5.65846	5.85625	5.73576	5.86889	5.83298
RNU6-991P	3.31178	3.35841	3.4323	3.26799	3.38549	3.29045	3.44459	3.42258	3.41723	3.38782
RERE	8.41956	8.49193	8.53887	8.59657	8.5468	8.39417	8.46688	8.40998	8.25178	8.3448
ENO1	12.1232	12.3221	12.1196	12.373	12.1483	12.1381	12.4386	12.3597	12.0347	11.8748
RNU6-304P	4.2527	4.06505	4.419	4.79745	4.57387	4.24036	4.51059	3.96536	4.30427	4.05483
RN7SL451P	3.7692	3.74413	4.11017	4.24833	4.18765	3.69245	3.6783	4.15477	3.60499	3.81918
SLC2A7	4.42271	4.62388	4.70667	4.81572	4.9462	4.66117	4.65793	4.57962	4.67762	4.5132
SLC2A5	5.76372	6.42121	7.00654	6.74746	7.5048	6.57152	6.86878	6.96772	6.75741	6.49204
GPR157	6.05874	6.30597	6.38429	6.48053	6.4077	6.32033	6.44991	6.85619	6.52641	6.22015
MIR34A	4.67818	5.23525	5.66212	5.00492	5.08503	5.48643	5.01727	5.13884	5.13275	5.4396
MIR34A	7.99879	8.06328	8.2106	8.36929	8.3349	8.14385	8.22088	8.11936	8.35268	8.15088
RNA5SP40	4.11007	4.3405	4.7434	4.69478	4.90607	4.45065	4.76357	4.14073	4.98955	4.71685
C1orf200	5.1048	4.83481	4.96073	5.11892	5.19909	4.93431	5.0539	4.77358	5.21034	5.0729
CLSTN1	9.27814	9.08096	9.25121	9.26685	9.24215	9.14878	9.15743	9.097	9.20065	9.05064
LOC645010	4.88708	4.98204	4.91667	5.23116	5.18593	4.9417	5.20183	4.96953	5.18237	5.0946
CTNNBIP1	7.13788	7.06591	7.07068	7.0712	7.15493	6.9458	7.08844	6.99451	7.30135	7.09924
LZIC	8.35205	8.29878	8.0029	7.83018	7.88462	7.94757	7.9198	8.23421	8.04319	8.18082
DFFA	8.793	8.72562	8.73426	8.72307	8.81996	8.72782	8.84185	8.79054	8.85105	8.68215
CASZ1	5.54858	5.51395	5.73607	5.74435	5.75823	5.66413	5.70335	5.56266	5.83534	5.52859
CASZ1	5.4978	5.58001	5.85143	6.08948	6.00733	5.72432	5.73959	5.66635	5.89641	5.65628
CASZ1	5.16754	5.42838	5.49647	5.61676	5.85877	5.26202	5.44268	5.18726	5.99721	5.19393
C1orf127	5.63141	5.48997	5.52192	5.67657	5.71782	5.48054	5.63357	5.51914	5.77313	5.43279
MASP2	5.37546	5.4261	5.46382	5.63803	5.65224	5.38924	5.66481	5.35712	5.66028	5.31919
SRM	10.0387	10.2013	10.1811	10.2085	9.95325	10.5245	10.6912	10.4131	10.2449	10.0037
EXOSC10	10.0285	10.1727	10.0764	10.0903	10.0931	10.1015	10.1897	10.1603	9.96609	10.115
MTOR	8.03478	8.25249	7.91009	8.0143	7.96146	8.31607	8.35932	8.46671	8.12361	8.04324
FBXO2	6.96195	6.75316	6.77794	6.85956	7.03055	6.71923	6.88477	6.74062	7.12057	6.80646
MAD2L2	7.88352	7.95089	7.80998	7.87691	7.63408	7.5624	7.77985	7.7894	7.9892	7.77659
MTHFR	7.39627	7.09386	7.22221	7.19251	7.06231	7.02344	6.86007	6.89841	6.87188	7.3949
KIAA2013	8.17439	7.92066	8.32646	8.40816	8.29491	8.12303	8.16283	8.15893	8.3547	8.39512
NPPA	4.74772	4.85445	5.08992	5.00534	5.06549	5.12373	5.01093	4.93699	4.98023	4.78648
NPPB	6.10277	8.0717	7.48362	6.88258	7.64717	9.09057	7.94359	9.39175	7.49035	6.88122
RNU5E-4P	3.0637	3.00126	2.88541	2.93438	3.16213	3.01219	2.7727	2.77205	3.09922	2.7658
RN7SL649P	5.01194	4.6863	5.23554	5.30902	5.39271	4.9066	5.35801	4.65004	5.13755	4.84666
RNU6-777P	2.57617	2.69203	2.63364	2.65689	2.70322	2.64394	2.79872	2.6217	2.95657	2.5989
DHRS3	7.83769	8.05194	7.92821	8.7503	8.94997	8.83763	8.57516	8.55558	7.78245	8.93191
PRAMEF5	3.88715	3.97364	3.9353	4.38531	4.0747	3.86196	4.13863	4.12493	4.02714	3.84525
HNRNPCL1	3.69454	3.60966	3.51519	3.51234	3.81821	3.56372	3.60217	3.71385	4.19	3.60583
PRAMEF4	3.71734	3.75455	3.78801	4.21683	4.01991	3.80742	3.96063	3.85623	3.9651	3.81833
PRAMEF10	4.45102	4.60573	4.57738	4.85034	4.70876	4.59986	4.58007	4.52094	4.78577	4.53627
PRAMEF4	3.8385	3.87288	3.89954	4.33669	4.15578	3.9915	4.06127	3.96773	4.21901	3.94936
PRAMEF4	3.85907	3.87582	3.91857	4.36453	4.16747	3.98818	4.07921	3.99443	4.20472	3.95622
HNRNPCL2	4.37001	4.31594	4.08819	4.44922	4.12855	4.22005	4.28523	4.26462	4.7992	4.26637
PRAMEF4	3.64354	3.85396	3.96794	4.27044	4.01843	3.94085	4.12989	4.14213	3.90633	3.85821
LOC391003	5.38584	5.29108	5.44393	5.55288	5.56238	5.14704	5.44298	5.39337	5.55249	5.38751
RNU6-1072P	3.81229	3.55477	3.64634	3.80171	3.73437	3.6776	3.66231	3.60903	3.65891	3.54543
PRAMEF8	6.09501	6.06351	6.23817	6.58839	6.5411	6.25646	6.31435	6.24258	6.33906	6.2283
PRAMEF14	3.52959	3.51826	3.69581	3.84863	3.89691	3.6319	3.7911	3.68065	3.83144	3.72205
LOC391003	4.78157	4.74616	5.01815	5.08456	5.06163	4.62478	5.02676	4.75057	4.85716	4.75402
PRAMEF8	6.09501	6.06351	6.23817	6.58839	6.5411	6.25646	6.31435	6.24258	6.33906	6.2283
PRAMEF14	3.52959	3.51826	3.69581	3.84863	3.89691	3.6319	3.7911	3.68065	3.83144	3.72205
LOC391003	4.78157	4.74616	5.01815	5.08456	5.06163	4.62478	5.02676	4.75057	4.85716	4.75402
LRRC38	5.26191	5.49942	5.59351	5.62161	5.52643	5.36502	5.31225	5.14503	5.72199	5.46276
RNU6-1265P	3.65142	3.64397	3.84811	3.74198	3.62463	3.7057	3.71187	3.61442	3.71588	3.54905
TMEM51-AS1	5.47293	5.4443	5.25973	5.45737	5.69944	5.13313	5.47468	5.26693	5.53311	5.26548
TMEM51-AS1	4.05635	4.22231	4.26475	4.00626	4.43082	4.08828	4.13936	4.09623	4.15427	3.98125
CASP9	7.26233	7.23906	7.25668	7.41464	7.34245	7.16011	7.05149	7.40591	7.20135	7.0987
AGMAT	5.12544	5.07129	5.6829	5.84493	5.75912	5.41699	5.56439	5.36273	5.56304	5.34546
UQCRHL	8.2759	8.1381	8.11151	8.23497	8.11524	8.26989	8.41326	8.14314	7.86598	8.24619
FLJ37453	5.88211	6.06743	6.0453	6.06369	6.01575	5.96609	6.16466	5.90183	6.27071	6.11749
ZBTB17	6.83392	6.79289	6.88122	7.14513	7.07444	6.97291	7.13025	6.94061	7.11704	6.89308
HSPB7	7.32294	7.6003	8.33913	8.2525	7.61565	8.32992	8.41687	8.94425	7.82648	9.01159
FAM131C	6.45881	6.67899	6.86068	7.3628	7.10166	6.96742	7.15582	6.57406	7.17075	6.7972
EPHA2	7.02172	6.9665	6.79349	7.05931	7.03139	7.92653	7.37362	7.10257	6.69821	7.03656
ARHGEF19	6.55672	6.30775	6.20971	6.28631	6.37198	6.1923	6.32064	6.15738	6.39833	6.16193
RSG1	6.34871	6.54352	6.78509	6.97509	7.13379	6.43768	6.69401	6.56844	7.00095	6.86204
FBXO42	7.95291	7.90238	7.92412	7.59585	7.73303	7.66291	7.6377	8.02801	7.71694	7.85605
SPATA21	5.6258	5.4581	5.65428	5.82934	5.72375	5.59485	5.83064	5.66534	5.73918	5.76338
CROCCP3	6.30876	6.21841	6.22183	6.36869	6.39794	6.25038	6.25389	6.38499	6.31847	6.32474
RNVU1-18	12.3972	12.3698	12.4044	12.3757	12.376	12.4139	12.3246	12.2158	12.3704	12.3707
LOC440570	3.69581	3.83202	3.85207	4.08952	3.96581	4.05993	4.23291	4.11006	4.30874	3.85026
LOC101927806	8.27614	8.19052	8.68558	8.72736	8.75915	8.28983	8.6153	8.04955	9.03796	8.05622
NBPF8	9.59633	9.57717	9.63214	9.48921	9.60878	9.50086	9.52917	9.67155	9.56571	9.64256
CROCCP2	6.67356	6.18264	6.6992	6.61366	6.67929	6.49565	6.60513	6.74341	6.88608	6.77473
RNVU1-18	12.3972	12.3698	12.4044	12.3757	12.376	12.4139	12.3246	12.2158	12.3704	12.3707
EIF1AX	10.0011	10.117	9.76728	9.84722	9.71719	9.76632	10.0926	10.1738	9.6686	9.8371
ESPNP	6.23918	6.12594	6.35335	6.43605	6.42858	6.09729	6.55768	6.18287	6.64642	6.20537
FAM231A	5.75869	5.76034	5.60593	5.70352	5.93858	5.70226	5.66781	5.80146	5.72353	5.84753
MST1L	6.03492	5.97652	6.28723	6.31501	6.4098	6.09511	6.21824	6.01719	6.17578	6.27976
LOC102724970	5.05663	5.11096	5.26861	5.55684	5.34562	5.16802	5.15666	5.21882	5.32223	5.06517
MFAP2	9.06877	8.61078	8.76799	8.58036	8.71242	8.30121	8.67251	8.62146	8.6985	8.68238
ATP13A2	7.67338	7.82921	7.74953	7.87829	7.6666	7.98436	8.09048	7.84496	7.91543	7.5282
SDHB	9.34289	9.43032	9.35668	9.41745	9.41334	9.39083	9.56977	9.50626	9.34092	9.33437
PADI2	5.93358	6.103	6.19606	6.15543	6.05342	6.59079	7.13849	6.16396	6.507	6.56534
RCC2	8.67474	8.86734	8.77826	8.98421	8.86815	9.00445	8.89637	8.89764	8.8031	8.74465
TAS1R2	5.7067	5.75292	6.0693	6.05148	6.13817	5.62791	6.05718	5.82633	6.24939	5.88339
ALDH4A1	6.18972	6.09697	6.20398	6.18656	6.60218	6.03912	6.16385	6.19485	6.11987	6.52791
IFFO2	6.46591	6.41713	6.25548	6.26838	6.35657	6.32958	6.34655	6.47496	6.55079	6.22152
UBR4	9.88693	10.0927	9.97048	9.96559	9.88583	10.1473	10.0796	10.2725	9.95635	9.99831
EMC1	8.72711	8.71067	8.86834	8.73226	8.6164	8.99944	8.9423	8.74366	8.58153	8.62088
AKR7L	5.01512	4.99205	4.88111	5.1083	5.50381	5.25324	5.20117	4.88441	5.36109	4.97333
AKR7A3	7.06778	6.97639	6.99748	7.21578	7.1744	7.12045	7.05744	6.91364	7.03752	7.0808
LOC100506730	7.09779	7.27578	7.08514	7.10737	7.09326	7.59699	7.5588	7.33153	7.2992	7.44585
AKR7A2	8.96726	8.97742	8.52781	8.86248	9.08121	9.07022	9.0307	8.75942	8.96988	8.94674
CAPZB	9.7764	9.84618	9.89623	9.79869	9.70659	10.0546	10.0404	10.0278	9.63614	9.87181
TMCO4	6.39616	6.62673	6.59567	6.40527	6.46861	6.57431	6.68848	6.68336	6.44195	6.50544
RNF186	6.2391	6.04777	6.42808	6.70702	6.59878	6.48789	6.52139	6.25133	6.33601	6.31872
PLA2G2E	6.16055	6.00909	6.20807	6.48924	6.32241	6.17505	6.27927	6.05417	6.32868	6.30099
PLA2G2A	9.42846	6.7351	7.8293	7.01661	7.47954	5.95255	6.43864	7.1046	7.0273	7.20661
PLA2G2D	6.81162	6.8221	7.16189	7.09652	7.48097	7.02944	7.09784	6.64809	7.37128	6.91521
PLA2G2C	5.67927	5.68744	5.49015	5.71363	5.73845	5.38711	5.42466	5.42301	5.56892	5.66576
CAMK2N1	9.23587	9.75592	9.40665	9.48925	9.67002	9.56819	9.25302	9.7976	9.44358	9.39312
MUL1	7.51345	7.6062	7.36595	7.44544	7.51192	7.64408	7.55687	7.70008	7.57126	7.53197
PINK1-AS	6.76222	6.82087	6.71787	6.18699	6.69226	6.72377	6.40846	6.76161	6.7065	6.62566
PINK1-AS	8.25175	8.27772	8.23128	7.78966	8.21963	8.44036	8.07515	8.26055	8.13008	8.15712
DDOST	9.09394	8.99624	9.07425	9.11838	9.18006	9.18267	9.24161	8.91883	8.97783	9.07327
KIF17	5.90494	5.98383	6.06461	6.34083	6.15337	6.01881	6.11509	5.82576	6.13706	5.96548
SH2D5	5.81654	5.87925	5.83901	6.11412	6.02988	5.91683	6.05673	5.92138	6.20737	5.98142
HP1BP3	10.3335	10.4672	10.5939	10.5409	10.3967	10.4454	10.4213	10.4482	10.4237	10.4503
EIF4G3	9.21141	9.41884	9.50273	9.55323	9.39065	9.678	9.53228	9.47742	9.28918	9.45606
ECE1	10.6631	10.7213	11.0278	10.7037	10.7425	11.1682	10.6693	10.5926	10.8068	10.7026
NBPF9	10.6102	10.7644	10.679	10.4781	10.5868	10.5747	10.7133	10.9282	10.6535	10.736
RAP1GAP	5.16507	5.25746	5.26159	5.57171	5.48826	5.26755	5.37749	5.09146	5.5503	5.16304
USP48	7.34287	7.42306	7.30157	7.18158	7.16857	7.40001	7.27862	7.23017	6.98463	7.25827
HSPG2	10.3924	10.0592	10.0003	9.86101	9.86909	10.476	9.98341	10.0291	10.2181	10.1201
WNT4	6.26253	6.06736	6.18427	6.53569	6.5068	6.30495	6.35181	6.32188	6.45463	6.23495
LOC101060363	3.47894	3.52459	3.55764	3.99709	3.74311	3.85525	3.73307	3.62718	4.04415	4.01164
LUZP1	8.43084	8.46571	8.10847	8.05709	8.01923	8.45749	8.34225	8.44331	8.27779	8.21114
HTR1D	5.46827	5.23922	5.31805	5.37986	5.72336	5.29473	5.37958	5.1576	5.56994	5.20755
HNRNPR	8.98334	9.0074	8.58658	8.54093	8.42732	8.6638	8.78303	9.01936	8.76396	8.62592
ZNF436	7.94356	8.09624	8.0318	7.8124	8.03451	7.62699	7.60014	7.71524	7.97607	8.1051
TCEA3	7.11541	7.38802	6.96841	7.30357	7.12824	7.29161	7.24164	7.40955	7.3464	7.21353
ASAP3	6.83517	6.79482	6.82206	6.8616	7.20743	6.50542	6.76781	6.68879	6.82281	6.8504
E2F2	4.85964	4.97152	5.00104	5.08576	5.18993	4.65904	4.91692	4.7802	4.99671	4.81519
ID3	8.5078	7.83153	8.08772	7.74893	8.33821	8.70128	8.39287	7.22873	7.56024	7.98521
GALE	6.57225	6.63995	6.46054	6.61331	6.58835	6.81175	6.82165	6.61719	6.66542	6.29035
HMGCL	7.33873	7.29112	7.16043	7.32021	7.09039	7.14539	7.15322	7.19758	7.15212	7.17499
FUCA1	8.45186	7.87899	8.26326	8.18193	8.10281	7.85659	7.81919	7.77968	8.19312	8.26345
CNR2	4.86384	5.08103	5.08421	5.18243	4.87212	4.82088	5.03741	4.81939	5.07047	4.66539
SRSF10	7.99761	8.08361	7.95447	7.81784	7.5204	7.78382	7.79052	8.04678	7.73611	7.84036
MYOM3	5.23715	5.10753	5.26628	5.35212	5.47371	5.23234	5.27829	5.11495	5.44863	5.20803
IL22RA1	5.7293	5.49663	5.6563	5.67436	5.75541	5.63325	5.66085	5.38257	5.71648	5.32378
IFNLR1	5.16283	4.84575	5.22927	5.18418	5.3928	5.10992	5.26189	4.88379	5.15493	5.09744
STPG1	7.00346	7.02486	6.93322	6.66025	7.00707	7.34143	6.79594	7.03126	6.81946	7.17873
RNU6-1208P	2.82498	3.15159	2.92648	2.73443	2.75133	3.44507	2.94781	3.07813	2.77766	3.00162
RUNX3	6.41105	6.32375	6.66014	6.64667	6.89109	6.38463	6.60025	6.43511	6.7755	6.54681
SYF2	6.73717	6.68532	6.48536	6.4465	6.55059	6.27008	6.29749	6.64871	6.41803	6.58619
RSRP1	8.02512	7.67371	7.76431	7.86344	7.65046	7.52714	7.39068	7.57866	7.48354	7.95167
RHCE	4.42483	4.20714	4.42484	4.39186	4.5465	4.40506	4.54281	4.41793	4.48258	4.40671
LOC646471	6.419	6.4696	6.69906	6.80163	7.06154	6.64673	6.71977	6.54234	6.91117	6.70794
AUNIP	4.53212	4.72719	4.55792	4.38197	4.449	4.66145	4.98002	4.6647	4.5793	4.50749
PAQR7	5.8916	6.25102	5.86388	5.94118	5.63166	5.81623	5.7485	5.91577	5.76716	5.87116
STMN1	5.31237	5.41221	5.53418	5.65103	5.56333	5.42733	5.41861	5.15913	5.44726	5.38493
STMN1	7.78045	7.95508	7.5914	7.73757	7.47897	8.12625	8.28929	8.04789	7.69899	7.86293
PAFAH2	6.92964	7.10835	6.9445	7.05695	7.03535	6.99051	6.97543	7.04666	6.85606	6.97385
SLC30A2	5.42506	5.16973	5.38608	5.40185	5.48276	5.3538	5.49362	5.15484	5.48946	5.35777
TRIM63	4.61361	4.6843	4.68256	4.71024	5.25149	4.49623	4.63849	4.56243	4.63174	4.45895
UBXN11	6.18879	6.34102	6.33012	6.492	6.38245	6.37764	6.40663	6.54576	6.26375	6.32572
AIM1L	6.1765	6.10617	6.14725	6.33634	6.17537	6.04813	6.21337	6.12413	6.34927	6.14609
ZNF683	5.4987	5.49234	5.61785	5.72455	5.53702	5.27323	5.63995	5.6394	5.5187	5.519
RN7SL679P	4.50727	4.38281	4.62784	4.45294	4.62389	4.48842	4.45243	4.50257	4.36403	4.50959
GPN2	7.31631	7.56334	7.46775	7.76564	7.75284	7.64617	7.70827	7.64019	7.66527	7.62362
GPATCH3	6.01272	5.85278	5.94008	5.92552	6.03133	5.74848	6.0206	6.06831	6.04729	6.01419
NR0B2	6.09178	6.12017	6.33675	6.53174	6.25339	5.97642	6.18087	6.13717	6.29009	6.15009
KDF1	6.19559	5.91677	6.07543	6.20266	6.14813	5.99983	6.14864	6.16971	6.27071	5.97373
FAM46B	7.05369	6.85461	6.90872	7.06892	7.18586	6.72195	6.87302	6.75481	7.10581	6.85025
SLC9A1	8.20805	8.14182	8.21105	7.91418	8.0208	8.43	8.13131	8.15998	8.17753	8.02341
MAP3K6	7.20213	7.32103	7.2418	7.36167	7.34813	7.26545	7.53927	7.04861	7.63269	7.25656
FCN3	6.82513	5.27683	5.70188	5.80027	5.57177	5.70751	5.71721	5.70444	5.89143	5.5902
CD164L2	5.78373	5.72847	5.948	6.09747	6.29452	5.82848	6.09971	5.74755	6.22325	5.67923
WASF2	8.48336	8.42124	8.33952	8.48477	8.21799	8.2732	8.33601	8.44144	8.40556	8.36353
AHDC1	6.90314	7.22379	7.1054	6.95196	7.12178	7.26131	7.03684	7.05522	7.2999	7.05057
FGR	6.03325	5.98432	6.41498	6.61543	6.51449	6.18184	6.42731	6.13358	6.74575	6.24952
IFI6	10.3089	9.60676	9.82907	9.64486	10.2626	9.80579	9.51853	9.52609	9.64807	9.6849
RPA2	5.79854	6.28916	5.76798	5.77975	5.94764	6.02042	6.11017	6.16443	5.77975	5.89251
EYA3	7.51595	7.7145	7.58864	7.49676	7.541	7.75514	7.57903	7.78052	7.41885	7.74764
RN7SL559P	5.27579	5.30875	5.25231	5.52169	5.23349	5.44186	5.22283	5.2766	4.77681	5.14269
SPCS2	9.40286	9.51411	9.32816	9.27269	9.16508	9.40141	9.53833	9.60733	9.19213	9.45998
RNU6-176P	3.16923	3.31826	3.48772	3.3022	3.16613	3.19575	3.34634	3.49607	3.29523	3.25446
PTAFR	5.73704	5.58311	5.77147	5.90582	6.06465	5.7192	5.86372	5.57566	5.95962	5.76591
DNAJC8	8.44214	8.45685	8.36347	8.37857	8.45574	8.55472	8.46098	8.79894	8.30834	8.57245
SNHG12	8.09197	8.12948	7.64973	7.5478	7.71931	7.81497	7.97162	8.3186	7.95	7.8895
SNORA61	8.98984	8.90281	8.45456	8.31869	8.34117	8.76998	8.89827	9.12275	8.77885	8.61332
SNORA44	6.53339	6.61565	6.51623	6.40482	6.48803	6.29851	6.26771	6.51451	6.55467	6.66828
SNORA16A	10.1694	10.1002	9.96695	9.86302	10.0474	9.96103	9.92681	10.1371	10.0546	9.99871
TAF12	7.87951	7.52749	7.5181	7.49966	7.47733	7.52696	7.45543	7.50824	7.1298	7.87638
TMEM200B	7.56432	7.43321	7.59192	7.76834	7.81682	7.46586	7.66623	7.57867	7.91412	7.71594
SRSF4	8.21502	8.2717	8.23331	8.25829	8.07657	8.22719	8.35599	8.21502	8.19822	8.22213
MECR	7.32268	7.58465	7.60154	7.52752	7.58758	7.39758	7.50248	7.5648	7.55542	7.44685
MATN1	5.21359	5.22221	5.46019	5.61095	5.77681	5.51766	5.48094	5.46876	5.633	5.43259
LAPTM5	8.93041	5.48762	5.23302	5.34776	5.12777	5.24524	5.28876	5.37777	5.40442	5.4567
SDC3	8.8526	8.81439	8.724	8.41947	8.69497	8.58232	8.38319	8.66978	8.93237	8.64148
PUM1	9.92146	10.0764	9.99541	10.0544	9.90745	9.98586	9.92604	10.2253	9.88845	10.0452
SNORD103A	4.43243	4.20361	4.5711	4.38198	4.23922	4.6799	4.43085	4.64934	4.06568	4.58677
SNORD103A	4.43243	4.20361	4.5711	4.38198	4.23922	4.6799	4.43085	4.64934	4.06568	4.58677
NKAIN1	5.69269	5.69211	6.07656	6.141	6.01744	5.80509	6.40472	5.5976	6.0366	6.03536
SNRNP40	7.96829	7.7205	7.65534	7.68188	7.82505	7.74028	8.00288	7.80236	7.62452	7.56177
FABP3	6.17913	7.58039	6.58128	6.98949	6.9397	7.56166	6.85528	6.15834	7.2372	6.82507
SERINC2	5.45825	5.61865	5.99474	6.04592	6.26262	5.76656	5.90035	5.78151	6.26	5.79956
PEF1	9.13771	9.30223	9.13828	9.21387	9.29702	9.28419	9.30985	9.33277	9.26757	9.23436
COL16A1	7.36703	7.4489	7.58698	7.52131	7.59285	7.7258	7.67795	7.71063	7.65465	7.64725
BAI2	6.7057	7.19941	7.10866	7.15972	7.07953	7.62062	7.33279	6.95016	7.05294	6.95495
SPOCD1	7.16832	7.42515	7.2568	7.33971	7.02509	8.04397	7.31072	7.22692	7.34333	7.23866
PTP4A2	11.2996	11.444	11.2065	11.1921	11.3137	11.306	11.3773	11.4727	11.3619	11.2117
TMEM234	6.70754	6.70431	6.5962	6.66498	6.55337	6.66327	6.53121	6.69544	6.53556	6.67221
MTMR9LP	7.19449	6.91416	6.90971	7.01424	7.03576	7.07972	6.81624	6.82072	7.22206	7.10029
MARCKSL1	9.55836	9.49284	9.64615	9.54087	9.33917	9.41726	9.46802	9.16051	9.66574	9.48312
BSDC1	8.15003	8.26709	8.42368	8.48451	8.25194	8.43232	8.35027	8.43635	8.32959	8.36908
ZBTB8OS	7.34484	7.36706	7.21102	6.9856	7.14896	7.15209	7.18022	7.36462	7.07126	7.29098
SYNC	9.37086	9.92311	9.81207	9.8823	9.7488	9.8815	9.98807	10.0394	10.101	9.98915
YARS	9.0501	8.96933	9.22941	9.14204	8.9046	8.88655	9.0138	9.35238	8.84651	8.81576
FNDC5	5.65088	5.71879	5.71052	5.66714	5.78514	5.67056	5.83719	5.70755	5.77353	5.79171
TMEM54	8.26571	7.95058	7.99163	7.87991	8.08941	8.05708	8.06149	8.06079	8.18849	7.95979
RNF19B	7.40642	7.35063	7.22989	7.30364	7.22594	7.17179	7.12759	7.26791	7.36517	7.39419
AK2	7.85174	8.15046	8.04525	7.92152	7.9668	8.02966	8.046	8.2896	7.90522	8.06218
TRIM62	6.42155	6.42886	6.60874	6.6422	6.58565	6.80354	6.85025	6.44311	6.45838	6.43867
A3GALT2	4.6843	5.0118	4.99967	5.10158	5.14087	4.79001	5.16757	4.82926	5.10749	5.06812
PHC2	7.55326	7.45197	7.34252	7.37002	7.60635	7.42542	7.28855	7.52156	7.43495	7.44048
RN7SKP16	5.49438	5.13438	5.2238	5.58924	5.20958	5.43692	5.45567	5.20712	5.41468	5.40848
CSMD2	6.15782	6.82269	6.89814	7.074	7.25333	6.9264	7.02094	6.98578	6.3279	6.24402
SMIM12	7.44554	7.24513	7.06295	6.59755	7.07546	7.05987	7.13313	7.28112	7.02864	6.96046
DLGAP3	5.34568	5.53059	5.52687	5.8954	5.63424	5.68364	5.77169	5.57327	5.76443	5.33777
ZMYM6	8.13721	8.04394	8.01169	8.06517	7.95711	7.91447	7.7691	7.94712	7.98028	8.03446
SFPQ	9.32929	9.56593	8.95077	8.96661	9.15692	9.19841	9.17584	9.43943	9.36032	9.19237
RN7SL503P	4.62433	4.48389	4.73503	4.72862	4.85436	4.64573	4.80657	4.58654	4.84377	4.7077
KIAA0319L	8.01974	8.21662	8.39299	8.42128	8.1134	8.41677	8.3497	8.33993	8.1172	8.17944
PSMB2	10.0137	10.0395	9.95055	9.98106	9.86648	10.0534	10.2378	9.98749	9.88469	9.92935
C1orf216	6.71808	6.72341	6.53009	6.61189	6.59349	6.54166	6.60904	6.57765	6.86621	6.64488
CLSPN	4.46405	4.56853	4.39182	4.48156	4.3307	5.18237	5.64064	4.51865	4.42313	4.61091
CLSPN	4.7847	4.46002	4.41583	4.61248	4.40561	5.61645	6.376	4.37631	4.2873	4.55087
COL8A2	7.26923	7.1844	7.10824	7.26843	7.2616	7.13739	7.01929	7.345	7.33467	7.2258
TRAPPC3	9.45785	9.58056	9.38322	9.38322	9.50827	9.49689	9.35256	9.50463	9.57673	9.54628
EVA1B	7.72712	7.6291	7.65682	8.11422	7.8852	7.65383	7.77527	7.51905	7.9361	7.7244
STK40	7.88411	7.90287	7.82358	7.7134	7.41851	7.80058	7.27557	7.89057	7.73199	7.63421
LSM10	7.7206	7.74264	7.44103	7.55406	7.71931	7.84165	7.56812	7.79472	7.63665	7.78802
RNU4-27P	5.20408	5.394	5.41225	5.61847	5.27818	5.4277	5.30033	5.33474	5.51412	5.4601
OSCP1	7.05454	6.81995	7.02869	6.96469	7.23202	6.87487	6.89251	7.02826	6.93612	6.93222
MRPS15	10.1564	10.1663	10.0945	10.1269	10.2345	10.1594	10.1974	10.09	9.98603	10.0404
CSF3R	5.09025	4.58312	5.12652	4.94905	5.29839	5.06991	4.9924	4.91797	5.12619	4.86137
GRIK3	5.56655	5.52039	5.39374	5.64077	5.48897	5.55551	5.45693	5.4686	5.43176	5.32507
RNA5SP43	3.83013	3.84711	3.95824	4.16099	4.16078	3.91241	3.89496	3.79688	4.03322	3.86496
MEAF6	8.67814	8.67672	8.4528	8.43923	8.5667	8.38153	8.40635	8.54383	8.68807	8.5286
SNIP1	7.81907	8.05239	7.86442	8.02317	7.94331	7.93271	7.92923	8.03775	8.03638	7.9775
GNL2	8.93296	9.23962	8.80257	8.9034	8.84792	9.04226	9.28965	9.32574	9.05729	8.97237
RSPO1	8.5027	9.49171	8.65115	9.00749	9.5993	7.32516	7.99886	9.25892	9.02008	9.85046
C1orf109	5.92063	5.95658	5.90634	5.7479	5.92578	5.64992	5.94475	6.29046	5.76105	5.95978
EPHA10	4.33484	4.37152	4.51756	4.66745	4.51893	4.19581	4.52493	4.40684	4.98918	4.48433
EPHA10	6.40308	6.2904	6.57648	6.75545	6.66822	6.34001	6.6642	6.23961	6.78058	6.11864
YRDC	7.6845	7.53771	7.55485	7.78099	7.80838	7.97644	7.97644	7.91388	7.73181	7.55414
MTF1	8.33883	8.49045	8.54922	8.19019	8.31939	8.50831	8.3266	8.59952	8.28372	8.47642
INPP5B	8.35576	8.16941	8.3566	8.30634	8.20897	7.99431	8.16541	8.53928	8.25644	8.19302
SF3A3	9.54862	9.57943	9.44711	9.52902	9.42328	9.55556	9.58967	9.76971	9.33191	9.61309
FHL3	8.29055	8.11908	8.10555	7.95884	7.99851	8.09153	8.01054	8.37482	8.29198	8.08766
POU3F1	7.27777	7.16961	7.33182	7.65398	7.62026	7.21985	7.47724	6.99185	7.41548	7.21281
RRAGC	9.51529	9.67298	9.17393	9.44346	9.4739	9.14499	9.18498	9.08253	9.64534	9.36569
MYCBP	7.36748	7.72747	7.85652	7.85015	7.7015	7.91347	8.02831	7.76196	7.65635	7.45728
GJA9	3.74507	3.98419	3.94368	4.11028	3.92671	3.89966	3.79298	3.73479	3.89434	3.8388
RHBDL2	4.4697	4.75636	4.40291	4.67951	4.57168	4.93585	4.47849	4.46707	4.80352	4.57405
RNU6-608P	3.90004	3.67613	3.80162	4.04102	3.85566	3.68155	3.86299	3.66422	4.04808	3.72708
RNA5SP44	5.20334	4.945	5.06221	5.2855	5.36003	4.90912	5.11185	5.01119	5.20874	5.1966
PPIEL	4.83366	4.7266	5.09682	5.0209	4.93856	4.83676	5.02711	4.89994	5.31422	4.62125
PABPC4	9.87639	9.74076	9.79706	9.80487	9.89352	9.75051	9.59304	9.80457	9.84174	10.0104
SNORA55	6.4519	6.48473	6.37336	6.46408	6.54162	6.44732	6.4086	6.57686	6.43132	6.31241
HEYL	7.86356	6.394	6.16237	6.08633	6.12389	5.86777	6.25585	6.02723	6.30567	5.93447
NT5C1A	6.16939	5.79348	5.99399	6.26184	6.09687	5.95301	6.10422	5.9376	6.10428	5.85762
HPCAL4	4.48296	4.20738	4.37023	4.48749	4.59756	4.29939	4.51305	4.49017	4.48183	4.34333
BMP8B	6.80716	6.42581	7.05227	6.88968	6.95973	6.73037	6.81906	6.55315	7.18642	6.71341
OXCT2	6.17687	6.21995	6.22768	6.27898	6.31702	6.22228	6.2786	6.00503	6.40984	6.27894
TRIT1	7.70089	8.04866	7.99504	7.68008	7.44822	7.8771	7.54983	8.18106	7.62897	7.69319
MYCL	4.99731	5.01163	4.93518	5.34961	5.12184	4.99888	5.17615	5.03134	5.06775	5.08774
PPT1	10.2379	10.0995	9.88592	9.99337	9.96356	9.98285	9.94354	9.8945	9.82632	9.96265
COL9A2	6.54245	6.39081	6.62526	6.79477	6.90408	6.36075	6.63463	6.44918	6.92434	6.59633
RIMS3	6.2405	5.80984	6.09996	6.08746	6.2	5.6519	5.885	6.204	5.98993	5.85837
NFYC-AS1	6.88299	6.7015	6.84743	7.08355	7.00556	6.80255	6.97352	6.96835	7.34922	6.95051
CITED4	6.02659	6.07334	6.39813	6.63296	6.57425	6.5997	6.61184	6.01748	6.78144	6.41391
SLFNL1	5.85179	5.77724	5.93885	6.11984	5.95973	5.7252	5.89713	5.79546	6.08777	5.93811
SCMH1	8.70483	8.37687	8.26296	8.07153	8.26262	8.38381	8.21386	8.57568	8.3247	8.35638
EDN2	6.22048	6.13103	6.33745	6.36714	6.51641	6.24682	6.44598	6.20778	6.59019	6.42382
HIVEP3	5.8055	6.01515	5.88623	5.64982	5.97163	6.04643	5.91784	5.91644	5.94918	5.65233
GUCA2A	6.03334	5.81653	5.8948	6.13046	6.42917	5.74874	5.94078	5.95751	6.60023	6.01493
FOXJ3	10.0185	10.0554	10.0996	10.0413	9.9888	9.91988	10.0204	10.074	10.0252	10.044
ZMYND12	5.1065	5.43313	5.36427	5.29654	4.99982	4.90889	5.16948	4.97072	5.27685	5.0795
CLDN19	6.87855	6.65819	6.88762	7.18006	7.20106	6.86776	6.90479	6.69155	7.28163	6.78695
LEPRE1	8.52857	7.95673	8.41508	8.20883	7.99445	8.50517	8.4698	7.91299	7.95197	7.91641
LEPRE1	5.56121	5.72456	5.7714	6.09672	6.06755	5.7443	5.97369	5.75433	5.95065	5.66875
CCDC23	8.20582	7.74698	7.16404	7.42381	6.26276	7.5634	7.54858	7.47223	8.01346	7.91351
SLC2A1	9.67364	10.2733	10.3836	10.2436	10.2564	10.2546	10.2599	10.6757	9.86321	10.1771
EBNA1BP2	8.29849	8.76736	8.5924	8.39571	8.51974	8.76722	9.04145	8.99243	8.38316	8.43081
LOC100131756	4.02705	4.27502	3.97123	4.38379	4.34457	4.33751	4.40038	3.88486	4.50653	4.16664
C1orf210	5.13897	5.47893	5.78973	5.80219	6.04794	5.53296	5.67601	5.37804	5.65699	5.42867
ELOVL1	10.0225	10.2084	10.0912	10.036	10.0362	10.5071	10.3475	10.3057	10.1205	10.1557
MED8	7.66937	7.59858	7.48505	7.11237	7.46157	7.67928	7.48005	7.83546	7.5225	7.54981
HYI	7.33448	7.7705	7.5299	7.64898	7.80869	8.41238	8.11879	7.43305	7.52886	7.61472
SLC6A9	8.1693	7.80768	8.88837	8.20221	7.97113	8.18753	8.16064	8.41017	7.9508	7.69673
RN7SL479P	2.98224	2.95283	2.95871	2.98217	2.9798	2.79071	2.99469	2.92777	3.07719	2.91422
ERI3	7.70026	7.91859	7.84546	7.82698	7.79609	7.84208	7.90691	7.94542	7.88956	7.85071
TMEM53	7.70718	7.51255	7.77482	7.69118	7.79027	7.81904	7.69404	7.51846	7.78631	7.62577
RNU5F-1	2.86937	3.13165	2.71624	2.93883	2.70198	2.96149	2.58644	2.66708	2.76471	2.8842
RNU5D-1	4.43294	4.25124	4.80264	4.34296	2.86986	3.57023	2.77055	2.70558	3.59537	3.53647
RPS15AP11	7.95329	7.85707	7.85724	7.60371	7.82692	7.70832	7.78556	8.09511	7.43282	7.99427
BEST4	5.49756	5.66936	5.72952	5.8814	5.64584	5.70091	5.76643	5.72357	5.93265	5.47911
TCTEX1D4	5.34063	5.59347	5.53605	5.77201	5.74791	5.5892	5.52621	5.55126	5.85434	5.42109
PTCH2	4.47861	4.4036	4.06426	4.0955	4.02186	4.84488	4.51612	3.85847	4.14322	4.17303
PTCH2	6.43201	6.1214	6.39986	6.34243	6.35784	6.33034	6.28231	6.27022	6.44599	6.30202
EIF2B3	7.02296	7.25722	7.1271	7.06063	6.91621	7.37648	7.53254	7.39138	7.23023	7.17819
HECTD3	8.21147	8.04366	8.21175	8.08449	8.10582	8.33723	8.21253	8.2246	8.26293	7.98235
ZSWIM5	6.11007	5.79172	5.93553	5.89902	5.92216	5.78158	5.90181	5.90685	5.82283	5.77497
MUTYH	6.04461	5.81441	5.97568	6.19885	6.19324	5.98997	6.14573	6.00822	6.29348	5.96001
TESK2	7.30493	7.00808	7.3275	7.0704	7.32457	6.99642	7.13404	6.82676	7.06036	7.29875
PRDX1	11.0683	10.9827	11.0023	11.0068	10.9311	11.1334	11.1536	10.8722	10.9536	10.9539
CCDC17	6.08161	5.96793	6.06843	6.1014	6.10575	6.05851	6.00338	5.94614	6.14335	5.99434
GPBP1L1	9.08334	9.06079	9.11717	9.03842	9.07254	9.07429	8.93866	9.09948	8.96594	9.15138
IPP	8.40363	8.40865	8.28903	8.16694	8.41798	8.17523	8.27227	8.46975	8.35188	8.2611
PIK3R3	6.23525	6.63786	6.03778	6.85697	6.73562	7.42742	6.95661	6.89476	6.54594	6.2734
POMGNT1	7.75005	8.34325	8.2626	8.34163	8.3665	8.66264	8.56744	8.28099	8.24218	8.22979
LRRC41	9.4485	9.7176	9.57794	9.53261	9.59653	9.67702	9.50847	9.65895	9.61935	9.5408
KNCN	6.74079	6.72916	6.85929	7.05903	6.89613	6.91755	7.03238	6.92327	7.10521	7.00938
MKNK1	8.97367	8.76385	8.92582	8.69013	8.33862	8.85733	8.47685	8.66102	8.73445	8.78141
MOB3C	6.82194	6.78955	6.65099	6.81603	6.58872	6.70346	6.8298	6.73594	6.71769	6.80644
ATPAF1	6.45957	6.47733	6.49451	6.44379	6.51904	6.40824	6.55615	6.48936	6.38479	6.44231
[truncated: 23,602 more rows]
