# Supplementary material for: Midkine Prevents Calcification of Aortic Valve Interstitial Cells via Intercellular Crosstalk
Source: Front Cell Dev Biol. 2021 Dec 15;9:794058. doi: 10.3389/fcell.2021.794058 (PMC8714929; doi:10.3389/fcell.2021.794058)
Supplement: Supplementary file 13 [file DataSheet2.xlsx]

## Sheet: GeneList
StromalSignature	ImmuneSignature
DCN	LCP2
PAPPA	LSP1
SFRP4	FYB
THBS2	PLEK
LY86	HCK
CXCL14	IL10RA
FOXF1	LILRB1
COL10A1	NCKAP1L
ACTG2	LAIR1
APBB1IP	NCF2
SH2D1A	CYBB
SULF1	PTPRC
MSR1	IL7R
C3AR1	LAPTM5
FAP	CD53
PTGIS	EVI2B
ITGBL1	SLA
BGN	ITGB2
CXCL12	GIMAP4
ECM2	MYO1F
FCGR2A	HCLS1
MS4A4A	MNDA
WISP1	IL2RG
COL1A2	CD48
MS4A6A	AOAH
EDNRA	CCL5
VCAM1	LTB
GPR124	GMFG
SCUBE2	GIMAP6
AIF1	GZMK
HEPH	LST1
LUM	GPR65
PTGER3	LILRB2
RUNX1T1	WIPF1
CDH5	CD37
PIK3R5	BIN2
RAMP3	FCER1G
LDB2	IKZF1
COX7A1	TYROBP
EDIL3	FGL2
DDR2	FLI1
FCGR2B	IRF8
LPPR4	ARHGAP15
COL15A1	SH2B3
AOC3	TNFRSF1B
ITIH3	DOCK2
FMO1	CD2
PRKG1	ARHGEF6
PLXDC1	CORO1A
VSIG4	LY96
COL6A3	LYZ
SGCD	ITGAL
COL3A1	TNFAIP3
F13A1	RNASE6
OLFML1	TGFB1
IGSF6	PSTPIP1
COMP	CST7
HGF	RGS1
GIMAP5	FGR
ABCA6	SELL
ITGAM	MICAL1
MAF	TRAF3IP3
ITM2A	ITGA4
CLEC7A	MAFB
ASPN	ARHGDIB
LRRC15	IL4R
ERG	RHOH
CD86	HLA-DPA1
TRAT1	NKG7
COL8A2	NCF4
TCF21	LPXN
CD93	ITK
CD163	SELPLG
GREM1	HLA-DPB1
LMOD1	CD3D
TLR2	CD300A
ZEB2	IL2RB
C1QB	ADCY7
KCNJ8	PTGER4
KDR	SRGN
CD33	CD247
RASGRP3	CCR7
TNFSF4	MSN
CCR1	ALOX5AP
CSF1R	PTGER2
BTK	RAC2
MFAP5	GBP2
MXRA5	VAV1
ISLR	CLEC2B
ARHGAP28	P2RY14
ZFPM2	NFKBIA
TLR7	S100A9
ADAM12	IFI30
OLFML2B	MFSD1
ENPP2	RASSF2
CILP	TPP1
SIGLEC1	RHOG
SPON2	CLEC4A
PLXNC1	GZMB
ADAMTS5	PVRIG
SAMSN1	S100A8
CH25H	CASP1
COL14A1	BCL2A1
EMCN	HLA-E
RGS4	KLRB1
PCDH12	GNLY
RARRES2	RAB27A
CD248	IL18RAP
PDGFRB	TPST2
C1QA	EMP3
COL5A3	GMIP
IGF1	LCK
SP140	IL32
TFEC	PTPRCAP
TNN	LGALS9
ATP8B4	CCDC69
ZNF423	SAMHD1
FRZB	TAP1
SERPING1	GBP1
ENPEP	CTSS
CD14	GZMH
DIO2	ADAM8
FPR1	GLRX
IL18R1	PRF1
HDC	CD69
TXNDC3	HLA-B
PDE2A	HLA-DMA
RSAD2	CD74
ITIH5	KLRK1
FASLG	PTPRE
MMP3	HLA-DRA
NOX4	VNN2
WNT2	TCIRG1
LRRC32	RABGAP1L
CXCL9	CSTA
ODZ4	ZAP70
FBLN2	HLA-F
EGFL6	HLA-G
IL1B	CD52
SPON1	CD302
CD200	CD27

## Sheet: scRNA-seq immune score
Health_1	Health_2	Calcified_1	Calcified_2	Calcified_3	Calcified_4
0.0416631	0.00230105	-0.0283451	0.115021	0.136557	-0.0895143
0.134235	-0.155349	0.225291	0.126179	0.137166	0.144337
0.0700114	0.45929	-0.0110162	0.064365	0.192031	0.0868774
0.142651	-0.16082	0.0954132	0.297614	0.173949	0.127387
0.16295	-0.0102895	0.24292	0.214299	0.204366	0.00194199
0.392605	-0.0262628	0.0736245	0.16225	0.129124	0.129602
0.171219	0.0504723	0.154215	0.239835	0.185535	0.0603128
0.22745	-0.0751943	-0.0481956	0.309769	0.190727	0.172869
0.0197659	-0.0799577	0.216023	0.16659	0.137901	0.0580013
0.0138752	0.110149	0.156094	0.200618	0.103228	-0.0390409
0.348409	0.110617	0.0752954	0.264817	0.286639	-0.170007
0.0472875	0.289337	0.153907	0.227908	0.0986829	0.123312
0.163224	0.122054	0.109842	0.227813	0.209202	0.189188
0.107397	-0.0266109	0.191264	0.12454	0.201428	0.0405079
-0.075349	-0.0387243	0.0764287	-0.129306	0.241243	0.237324
0.0364194	0.104429	0.0929928	0.199236	0.168015	0.0527527
0.0419189	0.00109021	0.0578958	0.282643	0.111664	-0.114641
0.123529	-0.165478	-0.105559	0.110167	0.118829	-0.038505
0.124871	-0.161362	0.137318	0.127498	0.22192	0.0976335
0.312123	0.110216	0.00949469	0.128797	0.221865	-0.0139113
0.0784116	-0.0423004	0.250744	0.195007	0.307505	0.144981
-0.0399443	0.25126	0.128019	0.136988	0.287111	0.0272261
0.097923	0.455948	0.0596135	0.261985	0.16755	0.0723244
0.10555	0.0545197	-0.19173	0.256097	0.172046	-0.0683323
-0.0549193	0.103364	0.133673	0.242686	0.207944	0.176881
0.112038	-0.0527849	0.0103452	0.205889	0.203368	0.290259
0.174728	0.174545	-0.0393042	0.223723	0.219044	0.120581
0.191209	0.0516265	0.0504888	0.0463721	0.100266	0.144652
0.132386	0.00231588	0.120334	0.0395381	0.269869	0.165577
-0.00641853	-0.155308	0.101119	0.283993	0.0782621	0.00535125
0.0235869	0.361322	0.0912114	0.305944	0.101112	0.174303
0.242926	0.159737	0.0800199	0.235415	0.197144	-0.0387873
0.126454	-0.0472523	0.00292274	0.323128	0.143469	0.139802
0.169088	-0.128865	-0.037968	0.123183	0.0822116	-0.000370768
0.235426	0.0581797	0.152073	0.286035	0.192171	0.122848
0.163648	0.0367301	0.113763	0.13125	0.316823	0.0361731
0.190929	0.162246	0.144217	0.178217	0.160788	0.0628993
0.0476445	0.00641417	0.107526	0.159435	0.159857	0.16454
0.173653	0.344555	-0.00214423	0.163705	0.129413	-0.0567358
0.213978	-0.00556681	0.0812245	0.276063	0.170748	0.383169
0.0300282	0.175491	0.105357	0.127145	0.207096	-0.121724
0.191999	-0.242978	0.261928	0.26333	0.0454375	0.0247017
-0.039247	0.0605225	0.134432	0.27924	0.100141	0.101442
0.0828155	0.0964795	-0.121289	0.173913	0.238688	-0.00327538
0.0359487	-0.00137116	0.0605734	0.233414	0.130523	0.0677868
0.0262359	-0.0488751	0.102398	0.16232	0.337756	0.155873
0.0693132	0.0450367	-0.0797791	0.191007	0.169365	0.0883686
0.0579323	-0.0726545	0.0631943	0.158269	0.22634	0.048842
0.0486522	0.466923	0.114928	0.159842	0.245718	0.0682231
0.181479	0.0294064	0.130704	0.189252	0.320051	0.0306182
-0.00190593	-0.115912	0.1454	0.239304	0.09215	0.123389
0.0188433	-0.063281	0.161531	0.15436	0.154035	0.114571
0.114423	-0.0297716	0.1398	0.245547	0.167724	-0.0472811
0.0875356	-0.21411	0.175675	0.179212	0.00693255	0.0270144
-0.139635	0.0582196	0.276978	0.185057	0.205427	0.0828417
0.00714887	-0.0734205	0.208155	0.224243	0.123631	0.169254
0.00390806	-0.0993724	-0.0019923	0.182165	0.191486	-0.0122702
0.064446	-0.0621411	0.104353	0.215872	0.239271	0.141781
0.0760521	-0.0953992	0.248599	0.26399	0.135037	0.013955
0.18787	0.0672786	0.170827	0.294943	0.0847119	-0.0851176
0.475457	-0.0248802	0.167583	0.229546	0.302229	0.111692
0.296336	-0.209055	0.13245	0.121265	0.216197	0.0629733
0.00333643	-0.108797	0.223175	0.23508	0.0883975	0.0897193
0.181559	-0.0968315	0.042235	0.205107	0.210188	0.0776729
0.0784622	0.100698	0.134053	0.211973	0.190461	0.129334
0.0127692	0.10497	-0.0956943	0.166714	0.225346	-0.0168362
0.038269	-0.106047	0.218294	0.180339	0.131564	0.0438657
0.283034	-0.103499	0.176542	0.168959	0.278825	0.108102
0.210319	0.0222903	0.0141575	0.125417	0.222253	-0.0370417
0.290779	0.36825	0.103555	0.148972	-0.0407644	0.00113102
0.0625483	-0.0907676	0.0923959	0.207082	0.0590783	-0.179878
0.115795	0.0439436	0.0910974	0.230469	0.144507	0.0196924
0.0635458	0.0178315	0.0815078	0.225947	0.129519	-0.212188
0.127612	-0.261472	-0.00227895	0.319362	0.253769	0.106452
0.196544	0.123802	0.135632	0.0683547	0.0131209	0.180403
0.0291957	-0.0677284	0.19364	0.118394	0.265689	0.161269
0.182186	-0.028043	-0.198783	0.204919	0.0611636	-0.00750287
0.0514571	-0.0920517	0.0704768	0.153048	0.117637	0.0458633
0.0916333	0.133582	0.0820437	0.316717	0.300949	0.110843
0.24028	-0.115935	0.0759221	0.136867	0.440481	0.0996792
0.174052	-0.0205668	0.168958	0.19228	0.157315	-0.0175972
0.137424	0.0816065	-0.111861	0.200018	0.250391	0.12842
0.0687235	-0.0140643	0.0611234	0.138704	0.225052	0.134341
0.0204777	0.0548419	0.111537	0.321675	0.206985	-0.0988755
0.129943	0.124334	0.0887671	0.243969	0.167943	-0.0586651
0.0857308	0.267818	-0.112497	0.290459	0.132174	-0.00012197
-0.0448514	0.379659	0.222696	0.266319	0.113226	0.139233
0.0545384	-0.020868	0.130973	0.28506	0.183403	0.15078
0.215202	-0.0634605	0.134201	0.236373	0.0736432	0.126642
0.0315585	0.153606	0.124731	0.147819	0.00986764	0.152648
0.35041	-0.067542	0.139927	0.289583	0.153686	0.00981622
0.0980178	-0.115377	0.103022	0.167785	0.172162	0.118083
0.0941275	-0.0343823	0.333186	0.0657506	0.0485954	0.0651311
0.0105046	0.0711894	0.199675	0.238256	0.141679	-0.185177
-0.0928567	-0.0661411	0.0746866	0.116815	0.133383	-0.0353081
0.112904	0.171979	0.202167	0.289858	0.237833	-0.0272395
0.0585905	0.10403	0.190334	0.28919	0.12648	0.25322
0.0265762	-0.06777	0.00623492	0.163089	0.288181	0.0257232
0.0209492	0.358563	0.122918	0.153631	0.195199	0.195879
0.00868968	0.155583	0.109956	0.165746	0.265946	0.161076
0.236167	0.0813295	0.0243986	0.286215	0.256549	0.0700905
-0.0440479	-0.142432	0.0966119	0.287838	0.102866	0.0699718
0.399884	0.095701	0.276923	0.166418	0.198607	0.187512
0.0417453	0.0222461	0.112999	0.230173	0.212435	0.260159
0.326413	0.334617	0.163739	0.212817	0.175001	-0.0106242
0.0553937	-0.101297	0.0568393	0.393544	0.250201	-0.0105611
0.127302	0.193755	0.198248	0.265976	0.2954	0.0787121
0.0579317	0.24244	0.201843	0.154443	0.258111	0.150409
0.0433411	-0.0323252	0.151121	0.258456	0.188787	0.00414718
0.130198	-0.0144971	-0.0355503	0.25101	0.177063	0.0198278
0.0958796	0.127606	0.0152189	0.282879	0.421719	0.0280246
-0.0444285	-0.0289573	-0.00160393	-0.0113875	0.254077	0.1216
0.161267	0.0044366	0.072331	0.224376	0.235527	-0.0542883
0.105029	-0.135844	0.012952	0.240101	0.095447	0.0624927
0.135255	0.100641	0.134947	0.114361	0.234889	0.0720935
0.310109	-0.113792	0.434366	0.262912	0.247029	-0.0297688
0.102641	0.092462	0.144865	0.0223243	0.248689	0.139286
0.192002	0.0667882	0.122104	0.173988	0.108731	0.00963983
0.0897367	0.177598	0.0463255	0.16105	0.173102	0.138978
0.407201	0.418166	0.140505	0.327052	0.228574	0.0801413
0.0435783	0.333831	0.158929	0.141322	0.194355	0.0634677
0.185753	-0.00384624	0.0779194	0.172496	0.212395	0.197163
0.139695	-0.049139	0.105158	0.205485	0.128182	-0.00899734
0.32043	0.422281	0.14387	0.132068	0.0432974	0.0428693
0.0075325	-0.0245916	0.0589318	0.0858637	0.0905676	0.0462659
0.122712	0.0619819	-0.0340217	0.28068	0.254082	0.0414671
0.215674	-0.0472797	0.122818	0.338104	0.208972	0.000427724
0.162684	0.112072	0.189134	0.0569843	0.196335	0.0366226
0.110862	-0.0394258	0.178425	0.161389	0.0670006	0.0625804
0.0984808	-0.160466	0.173724	0.119741	-0.000250005	0.138126
0.268467	-0.149134	0.0983412	0.257034	0.174284	0.0606002
0.290557	0.203016	0.0464897	0.147014	0.152508	-0.0215159
0.188882	-0.0395234	0.090477	0.157602	0.147178	0.0618355
0.235916	0.422298	0.194099	0.133752	0.163181	-0.0365776
0.282865	0.0447135	0.0891227	0.202316	0.127878	0.136533
-0.0158471	0.145227	0.25437	0.0855056	0.459333	0.154385
0.0770056	-0.0210385	0.228091	0.175846	0.0743574	0.122208
0.162485	0.0945093	0.104017	0.246169	0.306404	-0.0857685
0.122847	-0.0871166	0.119889	0.111352	0.401284	-0.0522576
0.03981	-0.010882	0.116277	0.142447	0.193238	0.113487
0.314627	-0.147959	0.188492	0.214238	0.25236	0.0882603
0.156546	0.0711481	0.0264132	0.166608	0.108393	-0.00134541
-0.106406	-0.139124	0.239833	0.278762	0.274285	0.0705495
0.00446013	0.200603	0.102943	0.0946517	0.142447	0.216714
0.206654	-0.0447009	-0.00640294	0.128097	0.222261	0.0650706
0.0713424	-0.0650591	0.165999	0.2317	0.117733	0.104886
-0.0359715	-0.0359188	0.362174	0.0116964	0.278699	0.177631
0.15711	-0.288917	0.0658382	0.162528	0.19532	0.0241152
0.122529	-0.12918	0.177095	-0.00301971	0.0963291	0.0252725
0.032894	0.114843	0.244431	0.0216018	0.259166	0.0246269
0.0646409	0.032526	0.393498	0.12894	0.27291	0.116884
-0.0148659	0.0654123	0.0630417	0.449412	0.130854	0.127487
0.0032704	-0.0253314	0.145481	0.0759335	0.219821	0.0171607
0.129673	0.0261339	0.215708	0.109405	0.12929	0.147991
0.324853	0.192527	0.142591	0.122049	0.205127	-0.108817
0.310891	0.374074	0.0176462	0.153827	0.0921167	0.0926745
0.0642002	-0.0475927	0.0660079	0.273434	0.29638	0.11501
0.0262702	-0.0316027	0.0965199	0.0802971	0.205299	-0.0163206
-0.102953	-0.118575	0.0855766	0.153267	0.273649	0.088895
0.0735987	0.388629	0.11649	0.255243	0.0697349	0.205597
0.160457	0.41373	0.213074	0.109696	0.182321	0.157422
0.0271515	0.0434851	0.104355	0.142321	0.198798	0.163776
0.0929988	0.278538	0.126638	0.167219	0.159333	0.0207704
0.164327	-0.0725769	0.153319	0.214495	0.208594	0.0194936
0.171124	0.0473782	0.128944	0.257268	0.191778	0.033114
0.00310667	-0.123695	0.199471	0.179114	0.223204	0.0263427
-0.123792	0.0286746	-0.0515207	0.303623	-0.0452663	-0.0416465
0.0276301	-0.0521569	0.102645	0.236409	0.346793	0.184857
0.140814	-0.00709543	0.0461935	0.267833	0.266751	0.0245588
0.16125	-0.0664078	0.151028	0.272249	0.139951	0.0569364
0.173921	0.0755852	0.0180277	0.296383	0.248337	-0.0627917
0.0927371	0.00601827	0.115453	0.267063	0.0901666	0.124874
0.134981	0.399648	0.101906	0.179204	0.130993	0.0296002
-0.024651	0.396304	0.353037	0.239968	-0.0216864	0.159876
0.0600354	0.129933	0.150487	0.126619	0.399246	0.252056
0.0842495	0.0894356	0.140636	0.190929	0.124117	0.161089
-0.0107838	0.089777	0.213983	0.143358	0.163523	0.149979
-0.0375279	-0.0499435	0.204546	0.165064	0.28133	0.10589
0.152311	0.0212393	0.00580262	0.0492422	0.149059	-0.0665867
0.105777	-0.111742	0.0944137	0.289222	0.297702	0.136838
0.376803	0.114138	0.0286366	0.135243	0.205313	0.157821
0.143633	0.110899	0.169703	0.121501	0.317453	-0.027605
0.118015	-0.0124956	0.0469809	0.199395	0.246195	0.0909894
-0.0427877	-0.0484171	0.103917	0.269004	-0.0295728	0.237808
0.0785561	0.00652853	0.113288	0.247721	0.178889	0.0645894
0.340121	0.00622413	0.00798776	0.0859275	0.252409	0.211368
0.114299	0.0460185	-0.00814245	0.260927	0.243271	0.0330602
0.423896	0.0636188	0.112147	0.184068	0.125993	-0.107073
0.042953	-0.0438136	-0.093888	0.171938	0.284086	0.00781678
0.193926	-0.114918	0.102025	0.196871	0.0563384	0.133965
0.0407918	-0.0335627	0.0879174	0.363693	0.219109	0.143437
0.0839987	0.0645714	0.0973249	0.096955	0.0772112	0.271364
-0.104171	-0.053385	0.0165593	0.157935	0.228741	0.196251
0.167364	0.383852	0.164765	0.08608	0.158628	0.197808
0.0686106	0.0126629	0.16069	0.190346	0.170206	-0.143775
0.150783	-0.0320407	-0.0232875	0.193162	0.35675	0.0749489
0.0988466	-0.018199	0.0695917	0.150843	0.132059	0.286785
0.0199013	0.028851	0.0704551	0.332356	0.321912	-0.0981385
-0.0347336	0.164999	0.0357056	0.186794	0.11459	0.166004
0.118224	0.00507487	0.226938	0.120169	0.174965	0.171207
0.183738	0.147862	0.260846	0.0750261	0.15098	0.0474731
0.0690271	-0.0139665	0.161649	0.168212	0.134401	0.142394
0.243501	-0.177878	0.187609	0.209179	0.191407	0.165617
0.129242	-0.217158	0.163679	0.173458	0.203556	0.249032
-0.0328604	0.0317848	0.102504	0.291033	0.205857	-0.00699642
0.110706	0.0961856	0.0383795	0.121603	0.182941	-0.0675137
0.25994	-0.0521919	-0.0695127	0.16773	0.277993	0.141243
0.182807	0.0473359	0.243825	0.192209	0.271763	0.077806
-0.0237804	-0.0514848	0.205433	0.23746	0.21982	0.0266315
0.0129309	-0.068137	0.160133	0.0366819	0.109147	0.151541
0.279023	-0.00370342	0.0862518	0.157678	0.246304	-0.00862562
0.155439	0.206178	0.16812	0.0825841	0.208497	-0.191651
0.106205	-0.0780393	0.223003	0.184957	0.27324	0.0673897
0.104267	0.091918	-0.0492773	0.307917	0.143894	0.0370563
0.190725	-0.0482145	0.0648983	0.195518	0.26829	0.0606938
0.104134	-0.0573599	0.11926	0.145483	0.157704	0.182823
0.190341	0.063925	0.109663	0.24297	0.0390195	0.0483497
0.101822	0.0460274	0.19302	0.252391	0.298327	0.0768463
0.133095	0.0536657	0.20049	0.143034	0.252704	-0.0927762
0.373324	-0.0829688	0.102707	0.199422	0.222499	0.182121
0.208712	0.39684	0.13221	0.28843	0.304885	-0.0852412
0.11128	0.00807901	-0.0602709	0.0556662	0.167803	0.13897
-0.00534542	0.137415	0.166159	0.125689	0.258044	0.112096
0.155113	-0.0339296	0.112581	0.0489791	0.101618	0.105546
0.0719984	0.111007	0.250179	0.157113	0.256039	-0.0856343
0.136938	0.0736666	0.0648744	0.128384	0.0511355	0.0661926
-0.000307216	-0.118516	0.214564	0.173802	0.447262	0.0120307
0.144753	-0.143122	-0.180884	0.0339298	0.264848	-0.140497
0.0911848	0.0125024	0.035514	0.207695	0.267411	-0.0863218
0.210227	0.108455	-0.108248	0.159854	0.104884	0.0116302
0.0538457	0.192408	0.189428	0.0209228	0.146514	0.0277497
0.230167	-0.00552652	-0.00424717	0.211241	0.241487	-0.00548681
0.0234951	-0.0817427	0.15839	0.134553	0.192502	0.090373
0.166292	-0.0244066	0.0510381	0.187533	0.238451	0.0719309
0.334234	0.113928	0.160303	0.214531	-0.0656313	-0.0302715
0.0920794	-0.00770578	0.224733	0.174833	0.0410356	0.106805
-0.0122306	-0.00179042	0.0862531	0.182561	0.195708	0.0868349
0.0845366	0.24265	-0.0471483	0.216929	0.143132	0.0610689
0.125947	0.012184	0.143055	0.121779	0.0482451	0.138654
0.115425	-0.0436176	0.143366	0.207904	0.223157	0.246954
0.185952	0.0160954	0.170037	0.254976	0.109426	0.0382525
0.132655	0.191967	0.166016	0.0879454	0.167347	0.179016
0.305339	0.137179	0.164342	-0.209012	0.118046	0.00612757
-0.185782	0.0852694	0.208267	0.229964	0.1505	0.030935
0.276048	0.0594572	0.0858269	0.166942	0.155741	-0.0336972
0.00108459	-0.128324	-0.0110067	0.283094	0.164582	0.0133536
0.171659	-0.0306936	0.136045	0.261647	0.122784	0.172385
0.105035	-0.0892467	0.194115	0.0247435	0.134282	0.00970926
0.0707244	-0.0283158	0.189946	0.275621	0.0443677	0.152383
0.124062	0.211512	-0.124153	0.183718	0.246283	0.0102109
0.0975127	0.083828	0.241499	0.153559	0.0355367	0.173307
0.129318	0.326107	0.0518058	0.238247	0.229434	-0.033401
0.146073	0.403096	-0.144933	0.272907	0.105488	-0.195098
0.318413	0.0351672	0.15168	0.169567	0.139277	0.0533544
0.225645	-0.157328	-0.0921081	0.156397	0.227403	0.00601579
-0.0467951	0.10905	0.0120006	0.226179	0.262126	0.0823422
-0.031757	0.29373	0.0651698	0.193225	0.0787223	0.126136
0.186731	-0.0560942	0.18646	0.221453	0.243631	0.0696716
0.0981716	0.289239	0.152092	0.278506	0.32345	-0.058715
0.107016	0.162928	0.206138	0.0611438	0.244264	0.0384356
0.177824	0.0262379	0.165159	0.194345	0.0926298	0.179172
0.0428811	0.0278739	0.0920751	0.194596	0.225236	0.15249
0.0369224	-0.0503918	0.00713522	0.168477	0.335727	0.101732
-0.0632155	0.0277555	-0.0261604	0.0790421	0.189884	0.179607
0.0678493	-0.000812265	0.104061	0.22917	0.171165	0.115041
0.131657	0.0334678	0.0775472	0.173753	0.250479	-0.0119969
0.305199	0.0746214	0.0377906	0.103378	0.24557	0.0488824
0.00960657	0.303257	0.368653	0.174595	0.0203906	0.15591
0.0923772	0.171779	0.112873	0.190771	0.187426	0.0926008
0.198267	0.366946	0.0826416	0.167987	-0.00175105	-0.244615
0.139455	0.326318	0.161188	0.0761523	0.164967	0.0480894
0.0642481	-0.164777	0.168601	0.189117	0.0615642	0.275539
0.406295	-0.0605191	0.0575428	0.202173	0.298305	0.0578874
0.00834655	-0.0174808	0.243172	0.220868	-0.0247605	0.123393
0.189208	0.386606	0.222524	0.413177	0.220794	0.154755
-0.103783	0.112705	0.0109271	0.197285	0.123497	-0.0378042
0.0879904	0.0415831	0.110099	0.162255	0.0647303	0.114362
0.0447883	0.0360164	0.135169	0.158273	0.160479	0.109744
0.0160196	0.0456547	0.102837	0.245023	0.167855	0.187195
0.0766938	-0.11406	0.188017	0.185227	0.112767	0.185918
0.016683	-0.0493601	0.0553083	0.103583	0.0982648	0.157797
0.16908	0.150632	0.199779	0.153705	0.138096	0.0538371
0.323642	-0.0735268	0.227123	0.197541	0.171838	-0.0190852
0.034387	0.0203064	0.053999	0.190175	0.154045	0.0320909
0.0559391	0.00351123	0.177103	0.245174	0.372095	-0.0455163
0.282615	-0.0360101	0.198799	0.173606	0.140319	0.141178
-0.085578	0.404486	0.156895	0.220479	0.181421	0.107142
0.105583	0.328961	0.0120701	0.172976	0.18182	0.00884292
0.047633	-0.0810951	0.0214113	0.202872	0.100715	0.0205661
0.224667	-0.137113	0.247256	0.0526862	0.134708	0.14615
0.20276	0.274559	0.149884	0.366421	0.311674	-0.136797
0.0653071	0.212257	0.105322	0.21749	0.139065	0.0350223
0.336512	0.0497993	-0.0424424	0.182056	0.161504	0.165587
0.173376	0.218962	0.123934	0.172198	0.279157	0.164453
0.0488	0.409695	0.199063	0.125709	0.234657	0.0764655
0.188634	-0.0797532	0.196833	0.234627	0.2384	-0.00786898
0.100776	0.100358	0.168419	0.119803	0.180999	-0.0934333
0.249811	0.205751	0.226647	0.248968	0.31077	-0.0193141
0.126682	0.092202	0.136003	0.203092	0.279624	0.14237
0.483581	-0.0761304	0.0603802	0.295797	0.21428	0.102391
-0.12522	0.0979496	0.137104	0.125916	0.200197	-0.0678464
0.362289	0.0707035	0.0123788	0.228275	-0.0240072	-0.037791
0.133658	-0.0763336	0.0839447	0.157871	0.402854	0.217064
0.0984254	-0.126935	0.125396	0.245629	0.314254	0.00353641
0.154795	-0.139817	0.155299	0.216393	0.13741	-0.0261951
0.421492	-0.0421238	0.198151	0.0689844	0.267836	0.114753
0.449279	0.249023	0.182724	0.185116	0.187075	0.143475
0.182722	0.0297059	0.087612	0.273365	0.0731043	0.00663984
0.0684435	0.032339	0.0842356	0.249168	0.190204	-0.0520248
0.0368428	-0.0598384	0.219068	0.167772	0.231318	0.0837192
0.0334041	0.057775	0.164897	0.143089	0.225283	0.0407322
-0.00555718	0.00625853	-0.0601492	0.0796597	0.19593	-0.0138597
0.108464	0.111907	0.184973	0.204969	0.215844	0.0921984
0.110478	0.0124764	0.0658336	0.181657	0.240795	0.0428942
0.0220876	-0.185946	0.180172	0.188633	0.0340625	0.166012
0.00733543	-0.00991409	0.142156	0.260832	0.20112	0.226188
0.059735	0.0832138	0.066832	0.0654365	0.177052	-0.0759437
0.0988315	0.0799447	0.0950069	0.140896	0.307908	0.240877
0.138342	-0.208914	0.161774	0.0427963	0.309257	0.167594
0.103355	-0.122892	0.10489	0.157733	0.0341776	0.156032
0.149843	0.082797	-0.00655474	0.0839383	0.215614	0.0109181
0.16521	-0.0892488	0.218988	0.372412	0.229031	0.0937312
0.120023	0.0100654	0.186426	0.139054	0.135667	0.14628
0.0458414	-0.0782284	0.0621897	0.148232	0.274474	0.0239942
-0.0161837	0.379954	0.065925	0.204796	0.15124	0.0698261
0.025809	0.109511	0.0549738	0.150478	0.155232	0.15731
0.160185	-0.00283115	0.148719	0.232242	0.14639	0.0411793
0.0194419	0.376418	0.0821879	0.232145	0.147396	0.169206
-0.000467618	-0.102163	0.12553	0.159167	0.237456	0.182163
0.321362	0.0519919	0.0953954	-0.0228811	0.273579	0.145445
0.196931	0.151037	0.0702441	0.154125	0.0890453	0.0419723
0.0757927	0.00978411	0.064483	0.180179	0.145188	0.0826691
0.140383	-0.0876076	0.151569	0.221199	0.220163	0.0678397
0.0413231	0.034435	0.145714	0.221615	0.176777	0.102118
0.0402778	-0.290139	0.157278	0.227471	0.380469	0.0654895
0.181575	0.0257275	0.00763547	0.0482941	0.283531	0.0152044
-0.0180344	0.0384986	-0.0216201	0.264133	0.0424979	0.217495
0.182284	0.0385919	0.088009	0.18158	0.320717	0.132777
0.0951914	0.0382595	0.0589533	0.134222	0.412181	-0.0374726
0.0807942	-0.138545	0.00306097	0.224324	0.248245	0.110368
0.423192	0.0253469	0.0334867	0.276912	0.235935	0.0851224
0.180536	0.0894597	-0.13941	0.325397	0.196428	0.315662
0.00867247	0.246391	0.0204463	0.124419	0.178653	0.0385643
0.364747	0.395925	0.10203	0.279085	0.193898	-0.00819441
-0.077481	0.0245758	-0.101934	0.151489	0.455724	-0.184952
-0.0915518	0.0563492	0.0280424	0.231484	0.154776	0.0970232
0.178231	-0.0301164	0.106553	0.158248	0.267194	0.142414
-0.239777	-0.311723	-0.0282434	0.235538	0.236769	-0.0307753
0.00998396	-0.0346913	0.0562318	0.0621534	0.319117	0.118313
-0.12286	0.131632	0.117715	0.0727341	0.202689	0.0295039
0.0858573	0.470986	0.111565	0.128258	0.169269	0.198302
0.124834	0.430417	0.00632055	0.224574	0.177718	0.0903363
0.202082	0.0600333	0.15451	0.169298	0.212276	-0.102202
0.184873	0.0836735	0.0671356	0.158832	0.10255	0.144323
0.20787	-0.00672511	0.0239514	0.108244	0.288291	0.278915
0.159841	0.0208707	0.074115	0.1101	0.133448	-0.0242849
0.38293	-0.151099	0.153615	0.189761	0.15771	0.165578
0.0134689	0.0265319	-0.000504997	0.261532	0.0709693	-0.00495951
0.152494	0.0132281	0.0656166	0.396959	0.172634	0.119428
0.141644	0.0998371	0.0975413	0.24956	0.185175	0.119351
0.094446	-0.198559	0.158337	0.24647	0.350496	-0.0156141
0.148262	0.00341499	0.0929547	0.248455	0.208386	0.0951533
0.200326	-0.050884	0.141512	0.194434	0.264456	0.299212
0.0301188	0.428734	0.0996977	0.23575	0.203224	0.0927554
0.0420528	-0.0668806	0.238573	0.113194	0.20186	0.0265893
0.214604	0.208089	0.193319	0.201175	0.168689	0.157749
0.0433338	-0.11902	0.114563	0.115535	0.194242	0.00325966
0.120734	0.077473	0.139936	0.253243	0.16115	0.109629
-0.0936297	0.0297669	0.0388216	0.0990865	0.166649	0.161738
0.137667	0.0570655	0.172159	0.22489	0.208427	0.234965
-0.0626235	0.0672904	0.183225	0.17852	0.126356	-0.0177159
0.0409127	-0.260179	0.123911	0.278563	0.219208	0.0919001
0.206342	-0.0525042	0.252337	0.248938	0.167506	-0.100329
0.189099	0.147737	-0.0427266	0.304228	0.119722	0.158767
-0.128782	-0.0134739	0.0739539	0.280333	0.278238	0.261714
0.175011	0.0649924	0.238666	0.207203	0.243892	0.0203359
0.181667	0.0185481	0.000485633	0.221536	0.237568	0.0955684
0.141569	0.0406057	0.152307	0.180275	0.278881	0.107412
0.114316	0.0956791	0.109163	0.10844	0.383816	0.0813138
0.115777	-0.0046715	0.118118	0.283655	0.194511	0.204393
0.261831	0.173828	0.0996322	0.146257	0.170592	0.121488
0.106739	-0.081318	-0.137376	0.326708	0.212932	0.185375
0.41357	-0.0552774	-0.0122504	0.175985	0.263507	-0.029559
0.366306	-0.0664102	0.190549	0.292867	0.0831026	0.110255
0.0540991	-0.130677	0.140735	0.117185	0.153339	-0.00446741
0.0165858	-0.131519	0.164649	0.10573	0.160519	0.0843227
0.113783	-0.0141381	-0.105992	0.215958	0.102529	0.171347
0.344053	0.076288	0.144807	0.13372	0.120223	-0.00880145
0.179897	0.21467	0.0370837	-0.00545912	0.191276	0.275282
0.112957	0.152897	0.101883	0.100716	0.195671	-0.111124
0.0304535	-0.00896062	0.219984	0.253709	0.252691	0.0444743
-0.0580973	0.136035	0.0884554	0.303879	0.194862	0.0843154
0.333849	0.00381349	0.0842175	0.0723872	0.226164	0.0736253
0.23479	0.049034	0.0418299	0.16455	0.20934	0.0822677
0.161869	0.0763729	0.216162	0.214297	0.317868	0.102905
-0.0183674	0.0117489	0.156355	0.255262	0.119534	0.0983756
0.0506822	-0.0126096	0.10663	0.232249	0.086375	0.139626
0.0749389	0.181375	0.178412	0.195296	0.104779	0.0490389
-0.0328784	0.00592521	0.017564	0.0873748	0.316515	0.0491901
0.169686	-0.0348298	0.0211884	0.208212	0.167335	-0.0226581
0.151178	0.255326	0.0803498	0.254783	0.143397	0.109163
-0.0473254	0.134445	0.0842054	0.125183	0.0317239	0.113513
0.031916	0.0636954	0.133052	0.0974427	0.265003	0.0139874
0.0897807	0.303731	0.0690929	0.217717	0.290108	-0.0525411
0.108289	-0.018626	0.17514	0.347463	0.186506	0.309609
0.052567	0.413136	0.181115	0.266995	0.0918573	0.125054
0.0699521	-0.0416471	0.157993	0.0352049	0.212831	-0.0678635
0.0522687	0.123006	-0.0814858	0.186314	0.244477	0.136677
0.16092	0.0799574	0.180363	0.166924	0.199731	0.380702
0.141045	0.0276611	0.0174901	0.237102	0.212675	0.155633
0.364161	-0.0770148	0.0776168	0.223724	0.179985	0.00910455
0.134294	-0.0287597	0.287487	0.200655	0.230768	0.139095
0.124577	-0.0480843	0.167883	0.338172	0.157974	-0.0208199
-0.0325617	0.163816	0.0710212	0.115932	0.225214	0.124383
0.03019	0.48921	0.162869	0.336332	0.267261	0.179069
0.0809762	0.318933	-0.127452	0.163105	0.217939	0.0771982
0.0878528	0.140732	0.108878	0.165169	0.211403	0.126352
0.175601	0.122906	0.142825	0.278481	0.300029	0.0379035
0.0844999	0.21094	0.108069	0.192125	0.163919	0.115172
0.177922	-0.00346877	0.100864	0.173322	0.145702	0.082285
0.322937	-0.189535	0.0896789	0.160648	0.221252	0.0365107
0.200832	0.0089712	-0.0624376	0.146516	0.291165	0.0758117
0.170986	0.381624	0.285492	0.206447	0.185901	0.121755
0.306987	-0.0843488	0.273328	0.328646	0.20459	0.00916503
0.0661174	0.081521	0.186975	0.285718	0.187451	0.0292644
0.137549	0.322712	0.170531	0.107175	0.12496	0.089909
0.0418175	0.0827765	0.0452601	0.156143	0.25172	0.0858519
0.167889	0.085717	0.326997	0.195382	0.139965	0.0224996
-0.0206362	0.304606	0.216838	0.274863	0.119192	0.0526247
0.163251	-0.0880557	0.159978	0.0820168	0.23972	0.197236
-0.00888555	0.146506	0.213273	0.191937	0.230791	0.0948516
0.145397	0.0230588	0.0341698	0.313826	0.0570113	0.0765293
0.0114923	0.0185095	0.0971572	0.210577	0.112233	0.166109
0.169399	0.0559501	0.066959	0.165689	0.240519	0.0876889
0.268292	-0.0859696	0.226963	0.122677	0.0873993	0.28268
0.379265	-0.0401679	-0.171346	0.194397	-0.049859	0.112316
0.117101	0.0405271	-0.0096385	0.199866	0.120996	0.233573
0.0175355	0.0782508	0.117079	0.228772	0.0696295	-0.0535947
0.195956	-0.0742395	-0.0324417	0.125782	0.0636673	0.291854
-0.0937937	-0.0217547	0.21438	0.178454	0.353127	-0.0306354
-0.166888	-0.0600572	0.0989274	0.168364	0.254507	-0.0846947
0.286291	0.0378146	0.149267	0.207017	0.0985106	0.0444216
0.0927891	-0.0025032	0.0558664	0.232212	0.127466	-0.00804582
0.161345	0.0422377	0.192665	0.189068	0.191316	0.0249456
0.252846	-0.205991	0.209903	0.399666	0.22589	0.0885169
0.177842	0.167045	0.29566	0.214712	0.0971718	0.185981
0.171309	0.0323024	0.0382076	0.195043	0.157116	0.0893
-0.0529135	0.151402	0.107871	0.257844	0.183275	0.0926817
0.127964	-0.131785	0.173985	0.13559	0.203442	0.154694
0.0512807	0.204619	0.023182	0.173316	0.182842	0.113804
0.0384275	0.157467	0.0769411	0.281804	0.180409	0.0118034
0.0687462	0.120814	0.0385604	0.121957	0.109475	0.0898271
0.25064	0.0547593	-0.00389487	0.169809	0.0653861	-0.0176723
0.158173	0.137837	0.153959	0.153493	0.209194	0.142319
0.154691	0.0476324	0.156658	0.30779	0.12056	0.175279
0.112858	-0.218743	0.186228	0.155373	0.109848	0.0409357
0.113353	0.0526555	-0.0192744	0.294354	0.299227	0.057147
0.206178	-0.129367	0.19637	0.277117	0.186848	0.0677868
-0.048666	-0.15047	0.0927186	0.312991	0.263196	-0.0028619
0.0689319	0.313093	0.0713473	0.18207	0.159401	0.0937239
0.0516105	-0.163486	0.145543	0.255558	0.277421	-0.0138825
0.359487	0.0137065	-0.000156915	0.157715	0.103698	0.10542
-0.0110557	0.0254256	0.100653	0.0511408	0.386426	0.0510486
0.196213	0.183956	0.0871687	0.203954	0.16988	0.0719431
0.336691	0.154589	-0.143759	0.274595	0.253765	0.126397
0.0741997	0.196426	0.0737894	0.214716	0.186292	-0.0259341
0.12849	-0.078653	0.224886	0.214159	0.198779	0.177849
0.0464293	0.0117722	0.153414	0.203016	0.273158	-0.0597458
0.00955972	-0.114252	0.152507	0.271301	-0.00887709	0.184883
0.140726	-0.0184869	0.226223	0.116597	0.321789	0.164693
0.149552	0.132776	0.0798048	0.317663	0.225529	0.0222936
0.136813	0.382925	0.138961	0.191079	0.301173	0.155123
0.0562328	0.0849981	0.126052	0.307445	0.031915	0.0721928
-0.0252866	0.0358463	0.158029	0.122524	0.210974	0.168724
0.109034	-0.050379	0.0854058	0.238299	0.235562	0.078841
0.0399751	0.331378	0.102436	0.0403261	0.0970092	0.153171
0.038391	-0.192946	0.0857693	0.2216	0.264895	0.157956
0.133002	-0.071477	0.157441	0.329206	0.199485	0.185036
-0.0497241	0.0294721	0.147896	0.221407	0.223186	0.220194
0.114001	0.412877	0.0269374	0.164479	0.233997	0.149556
-0.0485386	0.0687271	0.105041	0.191667	0.162966	0.107089
0.274049	-0.0847034	-0.0151949	0.193079	0.266997	0.246341
0.21352	-0.166984	0.120063	0.183906	0.121236	0.105244
-0.0784223	0.0618531	0.217059	0.268944	0.302912	0.0967269
0.160621	-0.084522	0.251065	0.2038	0.100567	-0.0302102
0.122598	-0.0204722	0.118481	0.0762369	0.202945	-0.0179592
0.198361	-0.0312003	0.0790177	0.316858	0.185999	0.0903457
0.394133	-0.243456	0.183397	0.114693	0.119242	-0.0873419
0.111008	0.00104596	0.0870501	0.196915	0.184531	0.136788
0.19031	0.144872	0.249631	0.281865	0.0506495	0.0497337
-0.0213215	-0.0372832	-0.00729401	0.133998	0.16894	-0.0364272
0.0192794	0.154658	0.0571852	0.256828	0.178533	0.0535677
0.269098	-0.086273	0.0716379	0.132004	0.161701	0.00356047
0.274641	0.0855958	0.101056	0.201191	0.299511	0.123565
0.337653	0.120093	-0.0711013	0.138663	0.188523	0.163343
0.227184	0.0748049	-0.0987502	0.186552	0.19666	0.0913475
0.0685203	-0.0347693	0.0152293	0.10586	0.206065	0.0524832
-0.0705229	0.101684	0.16387	0.16548	0.171732	-0.0279701
-0.0679654	-0.00647267	0.0739135	0.269625	0.0722023	0.199066
0.00695751	-0.00571537	0.0287327	0.267832	0.156761	0.0360401
0.12221	-0.027621	0.250829	0.141765	-0.0160453	0.174667
0.330309	-0.000422976	-0.0552194	0.171876	0.267387	0.136539
-0.134039	0.319355	-0.0272886	0.0994238	0.226993	0.0956545
0.141164	-0.100407	-0.151892	0.143597	0.167186	0.138421
-0.0412415	0.299684	-0.0064247	0.178033	0.0708953	0.233638
-0.0126571	0.343777	0.0060725	0.0428688	0.216102	0.113456
-0.00810614	0.022647	0.179107	0.266204	0.180515	0.114479
0.199854	0.0477682	0.164668	0.272688	0.213721	0.101322
0.246442	0.388609	0.209591	0.242108	0.128624	0.148195
-0.09326	0.0269014	0.10267	0.246369	0.138565	-0.0287816
0.0427612	0.118294	0.110168	0.151266	0.0894889	-0.0167679
0.0641032	-0.0327117	0.0874433	0.210478	0.360282	0.119569
0.124411	-0.0730615	0.199762	0.221882	0.206113	-0.0196424
0.143396	-0.030496	0.184069	0.129377	0.180242	0.0494675
-0.0380758	0.130281	-0.0534164	0.124481	0.275305	0.113224
-0.0279549	0.111743	0.0983527	0.241375	0.294439	0.0718373
0.380324	0.0743132	0.0279931	0.24875	0.230924	0.13219
0.394027	0.0527303	0.10311	0.248755	0.248319	0.0350859
0.183266	-0.0110894	0.295112	0.081458	0.143626	0.222602
0.00658429	-0.0265929	0.0818594	0.162942	0.155879	0.296565
0.0881676	0.11321	-0.0525285	0.165203	0.124768	0.234352
0.356118	0.0340126	0.00983369	0.0406532	0.210286	-0.0114257
0.202399	0.0245729	0.156374	-0.0124576	0.122898	0.187554
0.137221	0.0673665	0.151511	0.237623	0.0711125	0.0201301
0.197001	-0.197034	0.210348	0.128209	0.178707	0.0186321
0.293483	-0.182815	0.0215266	0.106834	0.244869	-0.0608119
0.00497813	-0.0594549	0.107106	0.210163	-0.0627209	-0.090487
0.322523	-0.0380665	0.10089	0.254411	0.411814	0.0291393
0.0543124	0.330915	-0.144301	0.291814	0.0245046	-0.0972996
0.13463	-0.105597	0.184328	0.196534	0.228645	0.0772227
0.309843	-0.00375693	0.170177	0.268365	0.176842	0.0845424
-0.13895	-0.00150979	0.0813124	0.110534	0.100862	0.0729572
0.2397	0.0138602	0.289181	0.121513	0.246955	0.0619695
0.0693937	0.118732	0.154965	0.163032	0.040913	-0.0180135
0.459116	0.0295719	0.187448	0.148529	0.0438912	0.00267062
0.0595688	0.121593	0.0952275	0.324875	0.0989059	0.0459304
0.184377	0.0259689	-0.161812	0.0333142	0.464084	0.118811
0.0637232	-0.0629574	0.0297856	0.154751	0.143727	-0.160089
0.0543192	0.0439564	0.19536	0.141863	0.0903984	-0.036216
-0.00877419	-0.0846633	-0.047696	0.21689	0.235739	0.0431439
0.234767	-0.00857147	-0.101442	0.197981	0.369897	-0.026027
0.060943	-0.0463827	0.0921996	0.21336	0.21833	0.110025
0.0772028	0.0595217	-0.0423787	0.247081	0.130555	0.0543972
0.0622497	0.121244	0.111247	0.221643	0.176035	0.300256
0.136703	-0.101505	0.136532	0.267612	0.206068	0.177364
0.119097	-0.032266	0.262351	0.284034	0.264371	0.0215811
0.0259403	-0.142881	0.179223	0.213824	0.306769	0.037809
0.147413	0.0254248	0.212441	0.185921	0.180948	0.103135
0.0857804	0.314935	0.108198	0.262825	0.0752034	0.134109
0.193967	0.309709	-0.0313977	0.0101518	0.123217	0.0993711
0.0233891	-0.00478199	0.313296	0.24575	0.271292	0.0556522
0.260919	-0.0371653	0.142803	0.0465573	0.1159	0.23224
0.139825	-0.102121	0.207394	0.283383	0.210875	-0.0316416
0.194309	0.416218	0.243553	0.32565	0.138486	0.0094759
0.267491	0.375531	0.227607	0.376205	0.185226	0.226615
0.173069	-0.143561	0.1346	0.192782	0.375411	-0.00450112
0.238636	-0.0891008	0.146849	0.209672	0.162322	0.114793
0.111152	-0.178464	0.15544	0.231642	0.182704	0.026506
-0.0110398	-0.0048979	0.135679	0.28579	0.221029	0.134551
0.0377717	-0.291586	0.161185	0.173078	0.268529	0.155593
0.0799961	-0.0322778	-0.0267191	0.113783	0.14928	0.143109
-0.0837819	0.122721	0.129296	0.255521	0.239529	0.179609
-0.0317137	0.0407903	0.226493	0.240974	0.0443377	0.0931749
0.0865373	0.259119	0.198854	0.178563	0.204169	-0.00716243
0.0899521	-0.0612957	-0.0946322	0.260191	0.232627	0.127262
0.128507	-0.154864	0.026978	0.175965	0.154843	0.0560269
0.109613	0.400548	0.00496429	0.187494	0.224633	0.0731281
-0.0295849	-0.0141753	0.0458633	0.324709	0.131403	0.031235
0.336319	0.0372016	0.0784806	0.224368	0.188002	-0.0672142
-0.0103027	0.0555171	0.122123	0.186259	0.300997	-0.0389362
0.142674	0.0136332	0.0302577	0.17411	0.206867	0.0332433
0.0248196	0.161326	0.18729	0.244673	0.090953	0.0931983
0.148921	0.144377	0.0899957	0.318641	0.167691	0.0253087
-0.00215523	-0.0434897	0.164188	0.236033	0.129655	-0.0831416
0.180707	-0.00576846	0.0197351	0.146936	0.230875	0.166923
0.263251	0.00175122	-0.124308	0.22394	0.222661	0.343577
0.00609987	-0.0801034	-0.0415657	0.232788	0.132023	0.110995
0.347571	-0.109996	0.204772	0.0277888	0.188253	0.119688
0.176157	0.0703804	0.0600811	0.191666	0.147517	-0.0157789
0.173047	0.360736	0.132324	0.204819	0.146009	0.148898
0.270721	0.0735398	0.17247	0.121324	0.0965008	0.142759
0.348798	-0.157175	0.0879006	0.257203	0.295651	0.0308503
-0.0217547	-0.0466278	0.148701	0.209637	0.189604	-0.0424281
0.0872276	-0.0125131	0.263883	0.229134	0.173818	0.0908905
0.0861156	-0.0420741	0.0516425	0.0609318	0.0618423	-0.0503672
-0.0697683	0.295761	0.196115	0.144721	0.165982	-0.0012905
0.0177192	-0.0361338	0.126649	0.30232	0.222933	-0.0325113
-0.0293658	0.0742267	0.257837	0.133897	0.357782	0.0192775
0.0899182	0.0166325	0.0693926	0.192861	0.0192614	0.236186
0.201048	0.0350543	0.191552	0.233823	0.161656	-0.033024
0.108381	-0.0189854	0.0943755	0.359642	0.253986	0.0466785
0.344218	-0.0857839	0.0567715	0.080969	-0.0554815	0.0313717
0.123553	-0.112153	0.0818613	0.183468	0.226538	0.10747
0.00193814	0.102413	0.0112617	0.170614	0.21242	0.101235
0.247146	0.000759337	-0.0128468	0.158672	0.272139	0.0373108
-0.0371532	-0.215527	0.144323	0.241519	0.159275	-0.08127
0.0830442	0.115653	0.00121649	0.0636679	0.18553	0.10216
0.157319	0.105535	0.0840911	0.0859415	0.0860972	0.212663
-0.0353447	0.106991	0.0479036	0.219603	0.23744	-0.0427979
0.153775	0.11309	-0.0736882	0.124296	0.31815	0.2412
0.0708239	-0.152236	0.15525	0.159744	0.179221	0.0595847
0.15707	-0.0456482	0.166915	0.182248	0.180277	-0.0926384
-0.0418231	-0.0532465	0.186385	0.240378	0.173165	0.189061
0.428498	0.132775	0.0217228	0.110763	0.194551	0.093341
0.173119	0.0209855	-0.011937	0.192376	0.12586	0.149769
0.361197	-0.200763	0.128233	0.306451	0.438074	-0.0965615
0.156362	0.13071	0.172951	0.198204	0.228242	0.0488841
0.220389	-0.0282712	0.188124	0.237244	0.296134	0.0937759
0.187567	0.0766224	0.221226	0.0174265	0.128872	0.0592286
-0.0779124	0.409384	-0.0466089	0.290272	0.222965	0.116225
-0.0162972	0.0193067	0.0639067	0.19377	0.0753279	-0.108318
-0.00832532	0.021765	0.201894	0.25946	0.201666	0.145024
-0.0204891	-0.105601	0.171919	0.168037	0.166637	0.0692541
0.153501	0.201596	0.00186854	0.166893	0.207759	-0.0560777
0.360731	-0.0694629	0.135972	0.208505	0.0532682	0.0102933
0.0187282	-0.121836	0.139259	0.253034	0.174581	-0.0334385
0.074611	-0.0121872	0.0991456	0.198012	0.161014	0.10529
-0.0170796	-0.109673	0.176913	0.0996905	0.239292	0.172985
0.00746919	-0.000830079	0.149726	0.252016	0.361812	0.161945
0.136602	-0.0513377	0.0660726	0.138269	0.0773539	0.0610897
0.216488	0.0561155	-0.0128497	0.18039	0.182844	0.109528
0.115248	0.319701	0.186843	0.151867	0.121279	0.0998683
0.379055	0.0194472	0.171255	0.197168	0.244172	0.15859
0.168576	-0.0744002	-0.0964364	0.216704	0.164141	0.192072
0.0883819	0.0121594	0.22566	0.169326	0.211534	0.141476
-0.0359869	-0.0812708	0.104189	0.247254	0.28663	0.205921
0.0504373	-0.164636	0.156735	0.137535	0.00571915	0.0721075
0.0472181	0.00225483	-0.0744413	0.0256687	0.245287	0.239397
0.0975435	-0.0731846	0.0945489	0.107139	0.171612	0.177802
0.249546	-0.0291337	0.0960148	0.223224	0.284572	-0.0640736
0.305544	-0.0408146	0.190614	0.186816	0.15237	0.0725155
0.0347097	0.325438	0.0813281	0.120261	0.245052	-0.073531
0.0523476	0.165543	0.15788	0.327396	0.216159	-0.0213408
0.170765	0.0849114	-0.170783	0.178221	0.489094	0.204338
0.0217973	0.147105	0.0504882	0.140432	0.215566	0.0950222
0.0678184	-0.02978	0.00537625	0.0623085	0.304693	0.0421184
-0.0122244	0.0599887	0.112471	0.135346	0.200306	0.160173
0.0426091	0.224674	-0.0834946	0.248022	0.281515	0.105734
0.0694359	0.226225	0.128066	0.197882	0.46395	-0.0845639
0.149406	0.0726569	0.0523932	0.179988	0.190364	0.203048
0.180762	-0.0249124	0.0820224	0.268095	0.0900578	-0.00794944
0.0279394	0.0677466	0.178954	0.203376	0.193759	0.158869
0.024384	-0.143493	0.199774	0.176058	0.145517	0.0648953
0.395802	0.220924	0.109051	0.175582	0.179014	0.056682
0.133509	0.0924606	0.177167	0.212634	0.249763	0.150689
-0.0633258	-0.00528348	0.197892	0.254289	0.161705	-0.0405449
0.0609897	-0.0337643	0.0532574	0.108818	0.179928	0.104379
0.12157	-0.0758637	0.105264	0.244835	0.310626	0.131099
0.112678	-0.151691	0.0863242	0.192142	0.090582	0.0953955
0.108239	0.0763212	0.259472	0.260502	0.244381	0.0166448
0.321923	0.12505	-0.00799889	0.225914	0.170763	0.151094
0.0547904	0.218101	0.0894497	0.169294	0.159384	0.147764
0.211203	-0.0500751	0.140511	0.177369	0.127692	0.149828
0.324222	0.0749529	0.151452	0.171617	0.119028	-0.141744
0.210287	-9.42446e-05	0.229947	0.253107	0.184561	0.0801955
0.0742354	0.0170388	0.00694191	0.250477	0.144174	0.199524
0.0615517	0.0181752	0.040365	0.154346	0.150423	-0.125178
-0.108436	0.316527	0.0475816	0.190298	0.163343	0.113807
0.265978	0.352354	-0.129703	0.0480078	0.200882	-0.0514456
0.0267847	0.177963	0.138809	0.32827	0.209299	-0.014897
0.108487	0.39034	0.231997	0.174283	0.101161	0.156253
0.117581	0.0471993	0.0943747	0.0715242	0.283808	0.138515
0.0479646	0.0421276	-0.0348675	0.178084	0.246377	0.0552495
0.138573	0.0527379	0.145862	0.12799	0.22174	0.0733825
0.146056	0.0398544	0.0525872	0.262166	0.15923	0.176332
0.142612	0.083083	0.170666	0.0622948	0.223761	0.0325414
0.353028	0.0694518	0.103503	0.108448	0.149905	-0.12841
0.0292961	-0.0050933	0.103811	0.444164	0.191287	-0.299057
0.0809716	-0.0126766	0.0790046	0.155795	0.0935622	0.0826536
0.06638	0.0370577	-0.193708	0.231485	0.175844	0.251751
0.373601	-0.103397	0.230946	0.334473	0.193987	-0.00104493
0.167761	-0.00364352	0.0804077	0.25404	0.170708	-0.0288052
0.0342697	-0.062936	0.140123	0.0699596	0.152567	0.101099
0.221109	-0.0559168	0.0511039	0.198907	0.216641	-0.045395
0.188624	0.0983571	0.0406234	0.00624689	0.132681	0.110848
0.04486	0.28422	0.022841	0.126612	0.217208	0.151397
0.180068	-0.0733077	-0.0287163	0.246806	0.184479	0.194542
0.0217338	-0.00874639	-0.0388987	0.289782	0.243847	0.181088
0.162336	-0.197204	0.0709589	0.10696	0.202628	-0.0343922
0.139229	0.0191501	0.0623992	0.144693	0.136424	-0.0126826
-0.0413899	0.0447749	0.0950828	0.120257	0.220341	-0.157763
0.130016	-0.0366698	0.106002	0.098871	0.189843	0.213254
0.119841	0.0799496	0.0987384	0.212847	0.10207	0.175147
0.0422409	0.0724217	0.114137	0.208643	0.0921479	0.131495
0.354541	0.0440328	0.0581726	0.154346	0.224473	0.0339659
0.109348	-0.0990006	0.0169725	0.223622	0.320002	0.210861
0.126578	-0.119113	-0.125215	0.237287	0.0219253	0.147535
0.0105657	-0.0523264	0.135645	0.164954	0.157653	0.0810217
0.137496	0.292511	0.163169	0.178767	0.0471869	0.125102
0.164658	0.35939	0.0735898	0.189181	0.188144	0.193596
0.0344836	-0.020811	0.291389	0.0433641	0.188665	0.204818
0.159013	0.0736022	0.0924979	0.100886	0.220304	0.105321
-0.00539007	-0.119911	0.203154	0.12795	0.343091	0.144955
0.136924	-0.105846	0.121906	0.205052	0.193133	0.125722
0.264653	0.207426	0.244213	0.184605	0.13958	0.0167426
0.0205849	-0.0870889	0.208698	0.260794	0.257053	0.136168
0.0896419	-0.188779	0.118708	-0.096464	0.31382	0.0619517
0.272032	-0.187375	0.157569	0.113914	0.18098	0.310744
0.0325867	-0.18634	0.165445	0.10936	0.108486	0.186096
0.0359484	-0.0843755	0.0829101	0.175427	0.206329	0.143506
0.157218	-0.0771796	0.057226	0.198314	0.207299	0.0921046
0.185685	-0.0153366	0.10041	0.270226	0.0655769	0.106041
0.121302	-0.0903914	0.0978861	0.293876	0.192337	0.0437689
0.117995	0.0795231	-0.049239	0.176536	0.275589	0.0425144
0.058908	0.0464235	0.164715	0.0946184	0.20971	-0.0519388
0.0814063	0.145224	0.0684234	0.127543	0.0888337	0.0140844
0.148153	0.400624	0.0338581	0.258257	0.155246	0.0241359
0.118533	0.455326	0.402838	0.232443	0.116052	0.0409547
0.0632091	-0.00671508	0.0226826	0.165288	0.186631	0.118667
0.0767912	-0.204842	0.0708972	0.0965195	0.0574503	-0.0508983
0.0185268	-0.051677	0.123353	0.193173	0.244799	0.187728
-0.0201759	0.0384584	0.194807	0.124814	0.225919	0.0464144
0.0868194	0.0788222	0.450032	0.180734	0.08707	0.0199659
0.119817	0.0494955	-0.0176964	0.210378	0.0817185	-0.0169069
0.07425	0.0375056	0.0452292	0.199975	0.11438	0.145201
0.0703935	-0.0204045	0.0523446	0.173121	0.163953	0.086973
0.04067	0.162302	0.22151	0.19574	0.203946	-0.109043
0.133677	-0.0164786	0.0540496	0.194116	0.128007	0.0961098
-0.00370553	0.340982	0.0355024	0.239153	0.263804	-0.0133202
0.00368002	0.166624	0.0925166	0.155751	0.301356	0.0183764
0.00769006	0.0108145	0.19191	0.282663	0.289702	0.0877822
0.196718	-0.0272731	0.093219	0.205073	0.152147	0.171071
0.00640186	-0.0463747	0.11039	0.177894	0.127413	0.122953
0.156011	0.0706936	0.0199985	0.210095	0.278552	0.0655935
0.115495	0.00522464	0.14439	0.254852	0.171975	0.11972
0.0534709	0.240765	0.15691	0.150178	0.19166	0.117979
0.136337	-0.201523	0.193251	0.293876	0.254099	0.0368623
0.172948	-0.27556	0.0117304	0.315855	0.110629	-0.0618685
0.071023	-0.0148666	0.0925152	0.101493	0.153986	-0.00871041
0.115099	0.395097	0.107378	0.160197	-0.0600243	0.0646247
0.0906909	0.0533529	0.154542	0.314144	0.282173	0.109577
0.131565	0.017344	0.128753	0.122441	0.247816	0.183638
0.0424475	0.115216	0.11579	0.0203908	0.23826	0.0147676
0.136646	0.0582605	0.246174	0.121267	0.292901	-0.122141
0.253339	0.0420519	0.14357	0.184798	0.327164	0.108825
0.0723462	0.190668	0.252002	0.257443	0.267245	0.160078
-0.00649729	-0.201008	-0.0207047	0.344173	0.0576362	-0.160565
0.316018	0.294141	0.122115	0.146009	0.197054	0.103095
0.119021	-0.129583	0.206792	0.14741	0.207223	-0.0475765
-1.25256e-05	0.387663	0.0185772	0.187235	0.0680616	0.158013
0.136884	-0.0308209	0.250369	0.218582	0.299589	0.113866
-0.0165347	-0.0598953	0.167571	0.246013	0.0731757	0.00359742
0.0755055	0.0429853	0.033271	0.0790142	0.249533	0.142856
0.019817	0.120926	0.16687	0.264704	0.239276	0.030866
0.174986	0.106219	0.169566	0.216767	0.340369	0.0444784
0.25147	0.0676026	0.180198	0.233611	0.218466	0.0668667
0.369401	0.184435	0.123852	0.344009	0.129024	-0.0480807
0.404107	0.325015	0.0270989	0.148981	0.134229	-0.0518731
-0.147925	0.00600746	0.0388211	0.160455	0.144852	0.0740079
-0.00585255	0.407321	0.231966	0.078898	0.202753	0.132915
0.290379	-0.12672	0.110042	0.190675	0.21575	-0.0673003
0.0113724	-0.160167	0.12827	0.0792978	0.1635	-0.0142207
0.00184882	0.242617	0.0659758	-0.034722	0.196114	0.127998
0.0148818	0.00637091	0.116654	0.0724373	0.135182	-0.0872074
-0.00604326	0.0404542	0.089461	0.17011	0.156784	-0.249993
0.104388	-0.0443263	0.153413	0.089364	0.115034	0.214617
0.127811	-0.100904	0.0524369	0.171611	0.151333	-0.109099
0.341445	0.0466439	0.136394	0.11484	0.13068	0.0832744
0.082594	0.0501258	0.188892	0.0840447	0.221702	0.098931
0.0356226	-0.105145	0.19322	0.165058	0.251799	0.014218
0.0970505	0.000405207	0.106722	0.157914	0.0619747	0.0765189
0.118717	0.0411863	0.124943	0.115046	0.351145	0.0129433
0.294032	0.329523	0.219901	0.284405	-0.0367439	0.12757
0.0891828	0.0659402	0.123375	0.123734	0.2367	0.125831
0.109345	-0.00922475	0.14648	0.137323	0.158113	0.0415411
0.280667	-0.267635	-0.0346	0.0656683	0.293368	0.0848984
0.316661	0.0421258	0.210105	0.260774	0.178702	0.0541178
-0.0309537	0.117882	-0.0527857	0.0945796	0.210601	-0.0668708
0.159546	0.207327	0.0842614	0.211263	0.274123	-0.0148026
0.100891	0.409967	0.152473	0.244417	0.108229	0.145505
0.0198671	0.0938398	0.0798113	0.119775	0.16031	0.0713706
-0.0686052	-0.0764055	-0.0448536	0.176491	0.101938	-0.118437
0.0367292	0.355178	0.142827	0.224643	0.0981215	0.183637
0.185778	-0.155019	-0.0896198	0.282379	0.12056	-0.0185855
0.164082	-0.157025	0.149727	0.21641	0.395794	-0.0178482
0.0828354	0.0369355	0.171879	0.226332	0.276478	0.18038
0.179283	-0.191532	0.138715	0.308963	0.0623962	0.17901
0.0675345	0.00188871	0.0760726	0.17168	0.199307	-0.141512
0.148748	-0.0251181	0.0538802	0.257052	0.262875	-0.0254008
0.162346	0.0143232	-0.0356813	0.146865	0.277311	-0.0252532
0.383931	0.249555	0.10881	0.250941	0.155362	0.0959657
0.173385	0.0224564	0.0828519	0.187276	0.131734	0.0793585
0.28491	0.0990848	-0.00050501	0.280385	0.090484	0.257977
0.0728567	0.0503268	0.042002	0.135144	0.0605996	0.147204
0.135955	-0.0114535	0.201125	-0.0509918	0.197605	0.0185525
0.274467	0.0150215	0.112353	0.265843	0.404762	0.108045
0.177896	0.140884	0.0542211	0.255857	0.149458	-0.0720095
0.411735	0.399366	0.221432	0.144667	0.218844	0.0203826
0.158229	-0.0767775	-0.0504097	0.162225	0.165459	0.101786
-0.0596594	0.0074804	0.128027	0.279869	0.272245	-0.0902607
0.222743	0.392061	0.0472487	0.279759	0.150671	0.0877864
0.113168	0.0388613	0.0431652	0.21667	0.159683	0.0501675
0.319595	-0.119404	0.079054	0.286147	0.266276	0.039132
0.132547	0.266225	0.142836	0.149852	0.269419	0.169911
0.226622	-0.0854942	0.0916103	0.0890579	0.146174	0.0533479
0.440446	-0.242435	0.100903	0.139603	0.0998423	0.00336285
0.0811954	-0.00588015	0.135307	0.281204	0.109643	0.0447533
0.192704	0.0223226	0.0774479	0.141386	0.061912	0.199068
0.198703	0.113858	0.202739	0.158736	0.139907	0.0775688
0.0118789	0.0381616	0.0909494	0.197665	0.139426	0.1496
0.111057	0.0721911	0.0772604	0.176804	0.163402	0.121145
-0.0142023	0.0798359	0.124043	0.289362	0.236879	0.169386
0.215023	-0.103319	0.188546	0.147237	0.166101	-0.0104613
0.109752	-0.00499496	0.0822262	0.239359	0.0710558	0.0216515
0.069723	-0.0384252	0.174008	0.159095	0.0736203	0.128263
0.358978	-0.176492	0.15254	0.209378	0.0840839	0.0163443
0.062173	-0.110409	0.13867	0.241022	0.149453	0.0250127
0.165714	-0.0439064	0.0133885	0.228559	0.080529	0.0579046
0.227131	0.0759261	0.0808997	0.192056	0.200899	0.027648
0.085849	-0.125712	0.245325	0.223039	0.273314	0.147707
0.0938975	-0.0693922	0.0284743	0.162917	0.0921348	0.00914051
-0.0157174	0.0295066	0.193297	0.115901	0.211839	-0.0238549
0.135456	0.0797235	0.118424	0.122417	0.184443	0.0153309
0.0442374	0.00835892	0.140945	0.137832	0.0663053	0.0161742
0.193186	0.129223	0.210936	0.290357	0.282999	-0.0812002
0.249387	0.0680656	0.163987	0.201395	0.238129	0.152842
0.0679204	-0.0224214	0.12757	0.256777	0.139495	0.0726384
0.152408	-0.118061	0.171954	0.0939217	0.142166	0.0390364
0.201522	0.0184383	0.0921644	0.159659	0.0977238	0.1146
-0.0623242	0.0810715	0.0624566	0.233145	0.182771	0.121619
0.205308	0.0532197	0.156401	0.144574	0.163439	0.0281405
0.124609	-0.0190212	-0.173248	0.138613	0.0729213	0.0695021
0.126987	0.122364	0.0533351	0.16685	0.335513	0.112365
0.00847215	-0.064379	0.0891368	0.243882	0.212976	0.0455732
0.117052	0.0260828	0.218208	0.044372	0.126553	0.0154861
0.0803564	0.0913524	0.00772666	0.0965266	0.155757	0.104283
0.215255	-0.0530961	-0.0522257	0.195577	0.16623	0.123796
0.192361	0.0678161	0.165776	0.216316	0.186068	0.162497
0.131015	0.0818301	0.0254015	0.281435	0.240192	-0.0590222
0.131915	0.347118	0.154403	0.206672	0.307162	-0.0216789
0.132234	-0.00780172	0.169334	0.147941	0.2095	0.205023
0.351018	0.18122	0.221479	0.041889	0.244531	0.024707
0.245423	0.362204	0.102553	0.198299	0.101204	0.105886
0.0813387	0.00564979	0.0960347	0.323256	0.285298	0.00176057
-0.155623	0.364841	0.184699	0.140822	0.315827	0.122802
0.306004	0.0698387	-0.11416	0.188338	0.242741	0.0932888
0.136667	-0.00897977	0.170996	0.0833097	0.0667451	0.0356598
0.033914	0.0207067	0.177656	0.266133	0.320428	0.0387523
0.0976059	0.105481	0.086802	0.265325	0.498638	0.0916792
0.00244876	-0.0647501	0.215312	0.19103	0.159901	-0.020656
0.139531	-0.0171992	0.221092	0.169865	0.472555	0.0108279
0.0053676	0.0251536	0.125851	0.231343	0.198172	0.152397
0.0591411	0.0943986	0.0852845	0.14105	0.329573	0.0798344
0.178262	-0.150306	0.00367553	0.228857	0.141058	0.0592217
0.0588433	0.468173	0.214896	0.143456	0.0141338	-0.0101886
0.0695201	-0.102204	0.0597897	0.295921	0.163868	0.0838824
0.394829	-0.0408168	0.0612079	0.0928312	0.268894	0.112017
0.0838741	-0.17066	0.0988923	0.191705	0.195966	0.0394837
0.0202804	0.0123482	0.0604475	0.242647	0.172351	-0.00734018
0.182119	0.0289451	0.237711	0.197671	0.106723	0.0374059
0.198249	-0.233785	0.141934	0.16972	0.159897	0.0724632
0.0195565	0.0641447	0.0313003	0.396409	0.150928	0.143645
0.405567	0.0105832	0.119813	0.27365	0.17117	0.138567
0.353459	0.0461628	0.21067	0.0572774	0.257179	0.113
0.120437	-0.0357704	0.0404439	0.144251	0.161845	0.0363462
0.0718363	-0.0516717	0.151447	0.186615	0.404945	-0.175504
0.373166	0.176367	0.0263345	0.136841	0.283679	0.202296
0.32047	0.490742	0.055641	0.191677	0.1721	-0.0260821
0.0482554	0.1965	0.0956428	0.168127	0.284526	-0.104544
0.0810198	-0.118135	0.251723	0.232692	0.153049	-0.0314134
0.155167	0.0292008	0.116398	0.14797	0.276544	0.123477
0.143116	0.271549	0.090505	0.212982	0.143326	0.109113
0.0317882	-0.0239449	-0.0957323	0.203242	0.144465	-0.0245575
0.0303985	-0.156931	0.166248	0.160454	0.193287	-0.0319954
0.209189	0.180235	0.169979	0.139304	0.148704	0.00438317
-0.0867263	0.0353124	0.148922	0.0779897	0.149569	-0.138615
0.369233	0.0791278	0.114572	0.217641	0.276582	0.107071
0.0155696	-0.149854	0.0912009	0.273721	0.06883	-0.0376347
0.44838	0.21947	0.1693	0.170023	0.221301	0.0610267
0.0446319	0.225385	0.177001	0.18989	0.0644686	0.00940764
0.223099	0.0424012	0.038961	0.287291	0.103131	0.0431255
0.170099	0.0106514	0.154715	0.235358	0.144444	-0.0415556
0.139872	-0.249844	0.253247	0.176953	0.223591	0.0342295
-0.0304745	-0.135842	0.205706	0.274352	0.199208	0.0394423
0.0839869	0.0274228	0.111186	0.247924	0.133435	0.210743
0.278836	-0.23913	0.163175	0.211109	0.0948358	-0.00651006
0.0473879	0.0406439	0.0784882	0.305202	0.143044	0.0434248
0.0850605	-0.0984899	0.0869807	0.314773	0.433602	0.140801
0.0413419	0.100719	0.210717	0.189828	0.236277	-0.0939264
-0.00633754	-0.00971919	0.253161	0.23462	0.174587	0.0500699
0.0698154	0.0838971	0.211598	0.306047	0.152552	-0.0412437
0.111566	0.201123	0.0199958	0.295318	0.145431	0.07482
0.0636001	-0.0244739	0.215335	0.44266	0.19259	-0.0626034
0.0698167	-0.0775409	-0.124212	0.208174	0.139144	0.39564
0.390356	0.184067	0.10956	0.1451	0.0980645	0.0973345
-0.0674108	0.0962016	0.158202	0.126213	0.298193	0.0738281
0.176967	0.0463694	0.0394992	0.228441	0.223134	0.174147
0.0716667	-0.0557759	0.131902	0.252208	0.160481	0.088902
0.134389	-0.204666	0.168166	0.191517	0.228137	0.00673197
0.335914	0.0374564	0.131089	0.34544	0.342933	0.170109
0.1415	-0.0755134	0.0881224	0.09536	0.38996	0.028183
-0.0685175	0.348791	0.213039	0.185361	0.127536	-0.0330023
0.136419	-0.00877885	0.156708	0.191636	0.215202	-0.0490523
-0.0495359	-0.0505399	0.10781	0.151049	0.379805	0.0657044
0.0588027	0.0527072	0.161864	0.200687	0.140514	0.0819639
-0.0540524	0.0150583	0.0608346	0.179719	0.172952	0.116149
-0.0144589	0.165766	0.109471	0.210921	0.179421	0.110028
0.042344	-0.0731868	0.135976	0.272264	0.146046	0.0809262
0.147027	-0.146285	0.182789	0.14638	0.279663	0.0891839
0.0246332	0.0130046	0.0709969	0.129188	0.146751	0.12734
0.0978941	-0.0381213	0.186781	0.147391	0.157147	0.214972
0.168541	-0.0708801	0.212957	0.19393	0.147408	-0.228807
0.191781	-0.0284105	0.138103	0.105471	0.191832	0.0192931
0.228225	0.125852	-0.113713	0.143392	0.0514122	0.048742
0.0925639	0.0468074	0.112001	0.113521	0.234862	0.135415
0.201646	-0.173586	0.213084	0.299692	0.173089	0.0444176
0.109921	0.356506	0.107746	0.14189	0.248663	0.186078
-0.101755	-0.132744	0.0452289	0.195864	0.249722	0.161633
0.106772	0.100511	0.138483	0.113208	0.36418	0.102319
0.107675	0.436605	0.0704559	0.196091	0.194466	0.126239
0.297043	0.016805	0.0791223	0.255216	0.21148	0.0553406
0.098452	0.00851682	0.179283	0.16753	0.124273	-0.00819284
0.155802	0.0641918	0.09375	0.200066	0.215415	0.296007
0.316512	-0.110554	0.163166	0.205818	0.0302697	0.0174655
0.302334	0.343574	0.189614	0.140504	0.145428	-0.108276
0.0555273	0.0540148	0.182619	0.227237	0.21399	0.0730589
0.414968	0.000716614	0.184169	0.276892	0.256846	0.234462
0.24313	-0.00156067	0.129835	0.141367	0.281553	0.0127992
0.0373543	-0.225109	0.18062	0.268339	0.287789	0.0596351
0.0687174	0.239386	-0.0110233	0.149996	0.28504	-0.0473281
0.264802	-0.0681693	-0.000403763	0.118161	0.115888	0.199491
0.122603	0.420351	-0.0657979	0.162648	0.0130408	0.0558665
0.135894	-0.139245	0.151486	0.190668	0.256331	0.213317
-0.00952285	0.23544	0.134042	0.205194	0.202227	0.0439576
0.0803117	0.347196	0.198026	0.176383	0.121462	-0.0368321
0.155968	-0.0674735	0.0593595	0.120667	0.205205	0.117675
0.108598	0.0286146	0.105717	0.172908	0.379788	-0.0896849
0.0906551	0.0430941	0.110152	0.242374	0.287603	0.0291478
0.0854472	0.184397	0.178807	0.22378	0.374031	-0.0517769
0.0578244	-0.150273	0.171702	0.159564	0.274081	0.169504
0.0321085	0.349272	-0.100585	0.169667	0.129663	0.028579
0.387643	-0.042973	0.0252979	0.149246	0.186038	0.205209
0.151888	-0.158852	0.176935	0.153349	0.302943	0.0522927
0.0200375	0.153718	0.150775	0.239452	0.168347	0.16304
0.474915	0.0577263	0.098034	0.162406	0.179197	0.12726
0.264209	-0.0439763	0.192345	0.21452	0.232383	0.0976732
0.044869	0.158667	0.0749585	0.147999	0.217289	0.128759
0.0871578	-0.100126	0.0269707	0.16221	0.166599	0.00968511
-0.0160156	0.150724	-0.0636277	0.328205	0.482964	-0.0517487
-0.0530897	0.0338799	0.175394	0.156257	0.131664	0.149698
-0.0688455	0.101659	0.0664658	0.124715	0.169012	0.0567583
0.0786148	0.0669912	-0.0137157	0.203837	0.161601	0.0601518
-0.00679715	-0.0380661	-0.00482505	0.229841	0.21793	0.108049
0.18935	0.14651	0.162332	0.155314	0.172301	0.0667747
0.218759	0.0519806	0.188266	0.25203	0.200917	0.114298
0.0537295	-0.012114	0.142781	0.152125	0.062935	0.109981
-0.0470442	-0.09387	0.143875	0.10124	0.165968	0.228465
0.351435	-8.01099e-05	0.139929	0.272143	0.195237	0.196338
0.0850106	-0.0357708	0.0226051	0.217592	0.115478	-0.0154806
0.068547	-0.0126295	0.171217	0.0219399	0.188167	0.0771626
0.0245425	0.147947	0.222625	0.14665	0.120329	0.195624
0.367565	-0.00533371	0.189389	0.166762	0.205006	0.100001
0.143252	0.324513	0.338264	0.12789	0.110743	-0.0636806
-0.00573037	0.0720012	0.168807	0.110928	0.193976	0.0949415
0.11924	-0.122965	-0.0731013	0.198793	0.253591	0.177235
0.264876	0.17218	0.0181138	0.303349	0.116519	0.0822556
0.0965671	-0.151472	0.162045	0.169721	0.139816	0.170788
0.090197	-0.0859253	0.0659968	0.246833	0.0660551	0.152844
0.00855014	0.00823016	0.088246	0.245426	0.172372	0.0932553
0.172973	-0.123715	0.13371	0.186188	0.146609	0.0281564
0.0544088	0.0624431	0.0216031	0.0671447	0.0122922	0.0859239
0.0803232	-0.245683	0.0858741	0.137261	0.34214	0.130366
0.0981405	-0.0662951	0.186934	0.14025	0.205201	0.11036
0.109556	0.0284443	0.203964	0.16595	0.445754	0.13001
0.104284	-0.0987782	0.075195	0.164811	0.163166	0.0469528
0.253475	-0.0659068	0.139548	0.195586	0.148023	-0.0975692
0.0279137	0.0796089	0.180393	0.261652	0.0418192	0.179705
0.124404	0.320008	0.226135	0.309723	0.195308	-0.0498312
0.238868	0.441025	0.0531505	0.221501	0.0962854	0.0725141
0.0637403	-0.0499438	0.269726	0.0772971	0.135066	0.139997
-0.0120418	0.192467	0.0299845	0.0580574	0.1446	0.0844484
0.174677	0.360938	0.0632043	0.161575	0.156874	-0.0518723
0.0516551	0.356763	0.144656	0.207584	0.293668	0.0448087
0.107117	-0.153718	-0.0405692	0.129072	0.0964617	0.0343106
0.116179	-0.158547	0.289358	0.200449	0.15739	0.0349238
0.192914	0.401276	0.0626417	0.123737	0.112894	-0.00278753
0.235766	0.00947697	0.0695361	0.203214	0.242648	0.126721
-0.00875174	0.0157449	0.0853328	0.189839	0.165528	0.116465
0.130543	0.0651339	0.101893	0.186073	0.274155	0.0969428
0.333849	-0.123575	0.23577	0.0551553	0.425633	0.109926
-0.0226407	-0.109005	0.0760764	0.256632	0.177959	0.0315587
0.0805137	-0.185189	0.262331	0.22706	0.0919861	0.192969
0.115379	0.0872126	0.151849	0.190303	0.125496	0.193353
0.0204654	-0.136411	0.387936	0.162171	0.189641	0.0806027
0.131288	-0.120785	0.233086	0.12679	0.339194	0.0666576
0.0857933	0.0676762	0.272463	0.167783	0.156976	0.136342
0.247406	0.128566	0.220427	0.153634	-0.0690833	0.22022
-0.0129519	0.0752251	0.262902	0.121404	0.107153	0.103137
0.0483924	-0.147692	0.0782966	0.220607	0.0945962	0.158097
0.129343	-0.0611799	0.196023	0.15466	0.170299	0.105793
-0.048986	-0.124209	0.123844	0.178765	0.093563	0.257584
0.0509698	0.151241	0.184396	0.177583	0.226216	0.157901
0.237596	-0.00552532	0.151619	0.197022	0.180946	0.102574
0.384388	0.105313	0.0620082	0.235419	0.196941	0.152782
0.164885	0.425142	0.129751	0.281758	0.209807	0.119179
0.128268	0.159249	0.234206	-0.021077	0.28277	0.00296515
0.0159136	0.130871	0.119842	0.12546	0.248018	-0.0332688
0.0645828	-0.0242497	-0.0247053	0.079196	0.169137	0.125643
0.0963932	-0.189445	0.172298	0.136383	0.267991	0.0762462
0.196797	-0.06598	0.0301861	0.0805038	0.368633	0.0883973
0.367834	-0.0904994	-0.00149462	0.209619	0.257686	0.134236
0.0579986	-0.0811185	0.0441913	0.285361	0.171011	0.120837
0.238842	0.272069	0.14668	0.237797	0.148969	-0.188347
0.103714	-0.076033	0.148112	0.20239	0.207984	-0.118356
0.0751433	0.07742	0.145021	0.173993	0.187861	0.0441054
-0.0729589	-0.037841	0.216254	0.213052	0.0820866	-0.00334009
0.306827	-0.207004	0.156247	0.28153	0.362142	0.0191414
0.0667961	0.0217449	0.032122	0.173566	0.24476	0.0541582
0.280339	0.153436	0.0568472	0.194641	0.0808692	0.0936528
0.422908	0.305326	0.0526383	0.269726	0.244086	-0.0463644
0.0274538	0.130579	-0.00887352	0.110294	0.166019	0.267702
0.00139325	-0.19253	0.0629488	0.147966	0.196617	0.123027
0.399483	-0.0577622	0.153433	0.250494	0.19567	0.10456
0.0061852	0.365015	0.0360078	0.171451	0.281268	0.146525
0.0956181	-0.0821847	0.00152134	0.265396	0.222416	0.0341736
0.274767	-0.241501	-0.0516338	0.237593	0.218673	-0.0345364
0.0979957	0.10703	-0.0158172	0.280164	0.235992	-0.0415995
0.0364027	-0.0279546	0.181415	0.140058	0.129847	0.116776
0.171943	-0.2218	0.14355	0.130651	0.0605639	0.104602
-0.0847303	0.117917	0.0625843	0.254428	0.110145	0.060121
0.403895	-0.0322566	0.16578	0.190571	0.129154	0.100247
0.383357	0.0391691	0.0535752	0.234449	0.10861	0.0860824
0.282375	-0.0879835	0.11124	0.205435	0.139319	0.172116
0.284536	-0.0684891	0.0617088	0.115898	0.226264	0.0431475
0.0242072	0.0294892	0.188454	0.224646	0.273265	0.00693517
0.235897	-0.0922	0.157262	0.189877	0.218242	0.150815
0.08481	0.385355	0.0783619	0.0787071	0.294191	0.0376691
0.267394	0.105891	0.0956006	0.191241	0.251384	0.129075
-0.0254435	0.0864637	0.0638205	0.241703	0.249594	0.000215097
0.380042	0.135735	0.160587	0.155593	0.153653	0.0289137
0.101371	0.224439	-0.0437004	0.285636	0.333965	0.189337
-0.01466	-0.0453517	0.11895	0.173754	0.153103	0.193936
0.154623	0.135371	0.0967797	0.322658	0.179458	0.0855006
0.297617	0.0374497	0.187906	0.142158	0.0851066	0.0635297
0.257082	0.357407	0.144841	0.196103	0.175248	0.118623
0.0796294	0.0462322	0.255666	0.248898	0.241933	0.0596519
0.193654	-0.0149538	0.0334144	0.163558	0.235118	0.0969838
-0.0373	0.459544	0.0384986	0.150594	0.238002	0.0873763
0.00939397	0.115988	0.167023	0.154015	0.0234196	0.123617
0.0888592	0.118171	-0.0380995	0.17629	0.366709	0.0420081
-0.0537822	0.108719	0.150133	0.14482	-0.0327847	0.114443
0.185292	-0.11713	0.08661	0.314512	0.185434	0.0461431
0.132201	-0.112479	0.0545814	0.269118	0.0802822	0.107494
0.13618	-0.0729294	0.16617	0.220333	0.192952	0.17304
0.178755	-0.0515924	0.0858362	0.243033	0.0682517	0.184917
0.187502	0.147292	0.0389134	0.159641	0.171689	0.00948827
0.232881	-0.014786	0.0954415	0.14841	0.246241	0.146444
0.0362404	0.161485	0.202795	0.136054	0.229408	-0.055811
0.0867127	-0.050774	0.00685521	0.232006	0.260044	0.0986132
0.0130419	0.200137	0.117585	0.202533	0.192271	-0.00282539
-0.0212651	0.0980302	0.146156	0.111429	0.16154	0.131095
0.104588	-0.0186374	0.142051	0.187536	0.18128	0.156837
0.172162	0.0063958	0.151276	0.136808	0.171832	0.112918
0.055516	0.00974702	0.130523	0.116084	0.177795	-0.0439553
0.338252	-0.150608	0.00718677	0.233986	0.377386	0.0608556
-0.00335331	0.0686212	0.0656794	0.170362	0.161623	0.0942093
0.123781	-0.192815	0.239083	0.302955	0.176004	0.185096
0.104169	0.132506	0.172454	0.214167	0.184147	0.0309457
0.301963	0.199852	0.00638522	0.149006	0.414885	-0.0798695
0.118547	-0.15326	0.136074	0.170405	0.140948	-0.0608777
0.0343535	0.154604	0.04975	0.00718412	0.13171	0.00179817
0.0283844	0.344632	0.0255	0.239543	0.0317104	0.136719
0.0745995	-0.0950522	0.0810408	0.251634	0.104043	0.152712
0.184962	-1.53965e-05	0.147097	0.250892	0.251128	0.0156421
-0.0204882	-0.24398	0.222624	0.252325	0.304671	0.107827
0.190057	0.0204971	0.231015	0.217113	0.037793	-0.017148
0.351256	0.177508	0.0614747	0.17068	0.193457	0.0357206
0.173913	0.015548	0.140117	0.287683	0.233021	0.0612783
0.144989	-0.0369576	0.247737	0.255053	0.041896	-0.0442095
0.0867308	0.0806768	0.0374129	0.303956	0.100849	0.0448224
0.246481	0.0560909	0.281127	0.156451	0.259176	0.00848257
0.310933	-0.0429238	0.114367	0.222714	0.084343	-0.0697726
0.250849	-0.00994628	0.130492	0.105699	0.304276	-0.0822702
0.101858	0.113914	0.0110072	0.259439	0.30063	0.201044
0.103722	0.0108045	0.0741249	0.243135	0.233764	0.0591297
0.215482	-0.036408	0.0811532	0.41384	0.110685	0.218248
0.0561953	0.45792	0.162952	0.142813	0.296089	0.136698
0.262321	-0.0624532	0.174297	0.188365	0.252505	0.025263
0.108767	0.159461	0.184663	0.28518	0.197122	-0.150176
0.488425	0.0191832	0.234008	0.25061	0.213415	0.175797
0.0032069	0.0982964	0.0765383	0.278897	0.112758	0.0753473
0.145405	-0.0226731	0.170679	0.163156	0.103194	0.0612447
-0.0362894	-0.0828816	0.0171527	0.18547	0.20482	0.0995431
0.140767	0.12532	0.126153	0.189971	0.197391	0.0421138
0.0242979	0.015099	0.213747	0.128398	-0.0252094	0.0727127
0.137237	0.113204	0.0947847	0.221798	0.344051	0.236966
0.349987	-0.00132663	0.156247	0.183057	0.0659205	-0.0915703
0.041017	0.0406009	0.165317	0.361544	0.187293	0.23964
0.26025	-0.00790019	0.167444	0.242402	0.0123599	0.025646
0.0704736	0.290858	0.0424272	0.228978	0.072628	0.216006
0.437872	-0.122058	0.22804	0.29776	0.194464	-0.107494
0.0522383	0.148899	0.171807	0.130754	0.0516381	0.0980083
0.147228	-0.0250413	0.129655	0.260666	0.134971	-0.00971109
-0.025077	-0.0624279	0.12324	0.157654	0.142168	0.105558
-0.0844488	0.0188432	0.283771	0.0792454	0.210483	0.129543
0.0756144	-0.170107	0.128013	0.152952	0.151133	0.022341
-0.0379799	0.151197	0.124632	0.124563	0.148112	0.125059
0.439793	0.0200403	0.181073	0.138466	0.120009	-0.111484
0.352767	0.0337323	0.190361	0.15668	0.244455	0.0803026
0.0241497	-0.054124	0.0684296	0.0837535	0.157239	0.00485659
0.313822	0.0211523	-0.0173208	0.255459	0.121817	0.0924855
0.114942	-0.0802086	0.088911	0.218118	0.171057	0.214507
-0.0084841	0.124808	0.14028	0.254284	0.198157	-0.0941922
0.0525416	-0.120565	0.0369531	0.235866	0.134345	0.105351
0.317067	-0.201728	0.134815	0.101547	0.133545	0.0541197
-0.0389558	-0.00423054	0.0579259	0.322888	0.198529	0.240881
0.186573	0.107188	0.0257373	0.171463	0.00147139	0.0514322
0.182406	0.0145398	0.114279	0.189186	0.0793719	0.0920034
0.0968231	-0.0734318	0.0971028	0.304958	0.128692	0.0913144
0.286338	-0.096711	0.0457045	0.396879	0.226873	0.0972957
0.22053	-0.0985892	-0.0721841	0.361413	0.188424	0.0803083
0.262422	0.118054	0.103122	0.179362	0.138558	0.18587
-0.0681511	-0.0941448	0.207397	0.0881795	0.24346	-0.041606
-0.0303261	-0.0460523	-0.0415025	0.0983994	0.24831	0.183272
0.146247	0.126114	0.0884911	0.0705926	0.182833	0.179098
0.00322387	0.0999831	0.0968797	0.298099	0.125034	0.0264913
0.00191083	0.240823	0.121946	0.234969	0.145228	-0.0291438
0.279638	0.15556	0.0950963	0.256585	0.142468	0.0464971
0.012202	-0.189141	0.000120539	0.144507	0.0960476	0.0704829
0.152224	0.13439	0.0244854	0.202264	0.144797	-0.0451953
0.0141025	-0.0865947	0.0479626	0.155503	0.210287	0.113617
0.0615208	0.0837103	0.178888	0.136133	0.160942	0.135525
0.0529044	-0.210712	0.132177	0.101069	0.201726	0.0845055
0.170608	0.0102822	0.1899	0.244983	0.12619	0.110934
-0.0992477	-0.16772	0.124703	0.170601	0.242928	0.0947089
0.163002	-0.113309	0.00177271	0.172113	0.00285264	0.0420015
0.255603	-0.109293	0.146829	0.198397	0.230149	0.174425
0.00831346	-0.0792601	0.215362	0.146668	0.168992	0.0261729
-0.0658087	-0.154466	0.132162	0.0920296	0.177827	0.186182
0.207411	-0.184073	0.194082	0.146231	0.240457	0.0872195
0.354644	-0.0674198	0.0437504	0.185059	0.299758	0.168628
0.10638	0.105825	0.179637	0.250056	0.19606	0.046466
0.339248	-0.0409473	0.125212	0.211842	-0.0184087	0.0933895
0.309693	0.0745636	0.0903195	0.154363	0.191674	0.0992138
0.195125	0.0468525	0.152598	0.243294	0.243744	0.208048
0.000520342	-0.165023	0.0249959	0.196835	0.172876	0.147038
0.117714	0.0496014	0.219767	0.203883	0.0996842	-0.0997563
0.0782267	0.455081	0.0235261	0.0726648	0.0326773	-0.0479155
0.188746	0.431461	-0.0296049	0.106853	0.178753	0.176349
0.415447	0.164993	0.113666	0.210159	0.120375	0.131382
0.352997	0.0635925	0.0374197	0.279559	0.199862	0.121459
0.0845953	-0.0465199	0.0690879	0.298115	0.284606	0.139098
0.272077	0.252724	0.113357	0.204006	0.159736	0.0198046
0.076709	-0.0019494	0.178138	0.169857	0.28324	0.0487424
0.169093	-0.0538116	0.0749032	0.235563	0.126394	0.127769
-0.11956	0.154636	0.0838916	0.25807	0.158208	0.196475
-0.0553226	0.0562783	0.167371	0.202174	0.177	0.225091
0.0828342	-0.155723	0.0988745	0.341318	0.278748	-0.0156272
0.0391724	0.331659	0.104735	0.0961606	0.190988	0.00682941
0.351581	0.0706115	0.120281	0.198173	0.207709	0.0947793
0.0729083	0.32669	0.202299	0.155728	0.157826	-0.00766116
0.50463	-0.0238931	-0.000788119	0.162134	0.106492	0.0476174
0.122303	0.397498	0.134587	0.0922237	0.165509	0.0249025
-0.167716	-0.0342605	0.180666	0.134621	0.13446	0.170567
-0.00787686	0.131436	0.0639955	0.00435877	0.154167	-0.0725174
0.115945	0.117352	0.0810708	0.227208	0.266898	0.124039
0.104558	0.162272	0.103748	0.322077	0.173407	0.11365
0.287474	0.309446	0.0526218	0.181791	0.239187	0.0701305
0.111051	0.155336	0.155276	0.382755	0.276681	0.101647
0.0946703	0.140381	0.243319	0.230203	0.14594	0.0370655
0.208852	0.0677643	-0.199201	0.174443	0.146348	0.0617127
0.400087	-0.00257932	-0.014147	0.15956	-0.0197717	-0.0506401
0.154694	0.0719798	0.132669	0.37787	0.255901	0.0649867
-0.0438352	0.0732899	0.180495	0.109901	0.217548	0.139735
0.221801	0.227668	0.14862	0.261914	0.296174	0.0389562
-0.00275792	0.093284	0.0600346	0.230923	0.165742	0.179453
0.108438	-0.102699	0.240997	0.30998	0.229736	0.102856
0.0197548	-0.124215	0.18174	0.237213	0.080754	0.0788425
0.411211	0.0898005	0.0949166	0.310451	0.254831	0.0206353
0.256725	0.158023	-0.078709	0.157443	0.105235	0.144553
0.0896705	0.133141	0.0834728	0.133771	0.337914	0.111741
0.0640643	-0.00340782	0.153334	0.100472	0.222731	-0.0110118
0.13257	0.0583561	0.145973	0.274188	0.0475019	0.0168141
0.12114	-0.0592986	0.163387	0.20132	0.345498	-0.101321
0.141645	0.140968	0.115549	0.212655	0.0641252	-0.0499527
0.226867	0.395589	0.212352	0.350346	0.10238	0.0242474
0.37472	-0.0635223	0.125431	0.186837	0.187035	0.118809
0.0198327	0.131123	0.135829	0.297132	0.178205	0.182564
0.127548	-0.0466552	0.158893	0.263686	0.105305	0.0629671
0.114446	0.0243446	0.0913208	0.142859	0.204869	0.154809
0.0984821	0.00353366	0.207457	0.21747	0.05747	0.173288
0.0103054	-0.204628	0.145241	0.224917	0.158223	0.0664105
-0.0194433	0.000582756	0.12839	0.268404	0.0881332	0.0016433
0.0861426	-0.00543604	0.136385	0.154174	0.14301	0.0915626
-0.115217	-0.162347	0.0875321	0.255713	0.142134	0.0844704
0.198749	0.0330626	0.290385	0.12339	0.103318	0.0961379
0.173601	0.349263	0.144552	0.308103	0.20259	0.149512
-0.0991151	-0.0600719	0.13077	0.141164	0.169607	0.0224646
0.292825	0.0773838	0.199484	0.308551	0.284726	0.092303
0.0305306	-0.0124832	0.148183	0.278627	0.143964	0.0358439
0.167278	0.0948253	0.378898	0.24507	0.144818	0.137796
0.0850464	-0.0288048	0.0780923	0.159212	0.299456	0.00805726
0.433865	0.0351951	0.154418	0.340151	0.187176	0.0526997
0.167072	0.0446487	0.0301258	0.270427	0.0692891	0.139753
0.00599274	-0.0427386	0.0303249	0.230861	0.0701272	0.038351
0.0637795	-0.022579	0.0853496	0.172851	0.115206	0.178372
-0.00945721	0.146717	0.0326549	0.253478	0.170022	0.074981
-0.0345447	0.162712	0.104653	0.313323	0.197242	0.122586
0.103974	0.409799	0.0196988	0.23651	0.220731	0.229103
0.110871	0.0934866	0.0343904	0.208813	0.344408	0.166234
0.00938183	0.0920542	0.0449865	0.244404	0.0651628	0.108978
0.157664	-0.0999544	0.104135	0.208405	0.0941681	0.174083
0.267987	0.425512	-0.00178134	0.247805	0.284616	-0.0473012
0.331932	0.0157383	0.20778	0.165566	0.27943	-0.101509
0.419684	-0.0761238	0.0984525	0.265782	0.0995241	0.208913
0.0763886	0.0771616	0.164694	0.238949	0.183663	-0.00818034
0.260601	-0.0656215	0.14164	0.172097	0.147087	0.0374949
0.218574	0.367435	0.200115	0.286959	0.298187	0.0634164
-0.00626043	0.0242979	0.161357	0.0735114	0.269169	0.220739
0.137791	0.0135757	0.168026	0.134517	0.156391	0.192913
0.0632636	0.0874966	-0.0206066	0.0831354	0.149565	0.238205
0.127305	-0.0084551	0.0298784	0.207709	0.221511	-0.025716
0.0901837	-0.142127	0.198554	0.243263	0.338324	0.136505
0.0306607	-0.0221289	0.212635	0.221431	0.215826	0.0281752
0.0415943	0.352545	0.0807724	0.197432	0.377792	0.0829543
0.220265	-0.171802	0.0933891	0.264418	0.276786	0.0984925
0.281218	-0.0439156	0.118453	0.2998	0.200756	0.118679
0.172987	-0.0940094	0.0763065	0.124762	0.213073	-0.157367
0.396044	-0.0264556	0.0425177	0.167259	0.201834	0.145385
0.128919	0.0607063	0.118074	0.212122	0.167378	0.188296
0.239158	-0.054102	0.166982	0.418919	0.196215	0.0312146
0.330161	0.135365	0.129458	0.210427	0.143194	0.098111
-0.0187895	-0.0103201	0.207554	0.236839	0.143353	0.134437
0.0407182	0.46327	-0.0741474	0.201949	0.120033	0.0523425
0.223227	0.217293	-0.0140946	0.201748	0.302662	-0.0164074
0.159225	0.0368472	0.00174919	0.0855725	0.232794	0.220637
0.0607153	0.230319	-0.0694385	0.23218	0.163427	0.215851
0.180016	0.0642561	0.167793	0.132488	0.0956728	0.00357044
0.127295	0.0876192	0.0224483	0.173382	0.12956	0.132761
0.0897568	0.224816	-0.0383056	0.171804	0.0753385	-0.0468869
0.26159	-0.0830306	-0.0784737	0.229957	0.117016	0.099891
0.0317786	-0.0437216	0.256008	0.29743	0.206708	0.0551425
0.256927	-0.0172573	-0.26057	0.206867	0.18161	0.130707
0.0369149	-0.0977022	-0.0570981	0.0250138	0.192882	0.00879661
0.134303	0.0171377	0.0214457	0.16907	0.187784	0.125792
0.0664924	0.0299595	0.113973	0.159344	0.116509	0.231984
0.116374	0.0124924	0.165347	0.235206	0.174154	0.0976882
0.10929	0.295889	0.17945	0.0581878	0.170613	0.0279933
0.0398683	0.129114	0.147361	0.308919	0.165244	0.107071
0.0764164	0.0398731	0.0803952	0.229543	0.124771	0.162398
0.33466	-0.0279401	0.101863	0.27673	-0.041385	0.0886634
-0.00192186	0.329653	0.216067	0.204074	0.112297	0.260197
0.359865	-0.166682	0.128557	0.219121	0.182221	0.0230207
0.146789	0.095315	0.132834	0.220613	0.232703	0.0200955
0.061687	-0.16067	0.150146	0.152172	0.113506	0.0371631
0.140005	-0.047999	0.196169	0.144014	0.24898	0.0660097
0.0920557	-0.0946708	0.0581012	0.272754	0.304332	0.0717128
-0.00497579	-0.0569695	0.00871505	0.263706	0.0412589	0.10776
0.116504	0.0657767	0.0471917	-0.0431965	0.21157	-0.00668964
-0.0658702	0.412759	0.147773	0.17041	0.198454	-0.0464714
0.0868819	0.421629	0.067693	0.23149	0.11762	0.207594
0.0113168	0.0534666	0.0362866	0.293315	0.163079	-0.00866354
0.24588	0.17744	0.0816766	0.254788	0.267602	0.040925
-0.0190879	0.04748	0.0413027	0.365802	0.326013	-0.00760469
0.0767495	-0.0296388	-0.12172	0.198219	0.0949882	0.154674
0.208016	0.113417	0.225359	0.322992	0.0759646	0.0732273
0.042383	-0.23191	0.0786267	0.204339	0.261135	0.070425
0.151641	-0.0468566	-0.0602152	0.235033	0.11403	0.117198
0.0625972	-0.00658748	0.172722	0.311771	0.231585	0.101322
0.0695587	0.0181419	0.124867	0.194534	0.192749	-0.119092
0.060428	0.164334	0.0920245	0.00126929	0.0446949	0.179766
0.110811	-0.0532114	0.0672901	0.323995	0.253215	0.125382
0.106346	0.080669	0.0728163	-0.115421	0.134765	0.0848379
0.0514813	-0.0526861	0.0421462	0.227353	0.218677	0.125343
0.35396	-0.0970286	0.194508	0.261706	0.0948889	-0.0174662
-0.152689	-0.10199	0.0182446	0.175294	0.204176	0.151148
0.154044	0.075767	0.147262	0.181183	0.165085	0.124838
0.179151	0.0923901	0.121609	0.137212	0.179185	-0.0470988
0.0733308	-0.176525	0.211552	0.246171	-0.0314779	0.107709
0.0651054	-0.033318	0.0108349	0.211857	0.039479	0.0596726
0.166777	-0.0570635	0.0161869	0.185472	0.202219	-0.0647858
0.0356875	-0.092706	0.0965162	0.126346	0.126839	0.0686197
-0.123054	0.0397344	0.0816733	0.161128	0.184306	0.0344787
0.165439	0.0467197	0.138472	0.220309	0.420189	0.0343295
0.143582	0.0191868	0.211631	0.158873	0.208713	0.141417
-0.0294157	0.0338708	0.113653	0.307442	0.11152	0.0889101
0.164467	-0.00912516	0.133463	0.143251	0.197147	0.0429196
0.0533338	0.0678962	0.071526	0.329081	0.204816	-0.0789192
0.0399751	-0.0346203	0.169128	0.176814	0.335002	0.116062
0.113182	-0.0858014	0.161391	0.231868	0.155052	0.183318
0.230692	0.423769	-0.0152055	0.196516	0.172173	0.00393384
-0.0612959	0.16939	-0.0958103	0.179608	0.0739913	0.0634258
0.339082	0.0707301	0.239658	0.242646	0.182772	0.0996587
0.0498754	0.0208788	0.0464226	0.171169	0.206034	0.134198
0.13512	0.00456469	0.106649	0.264493	0.204331	0.0367824
0.204962	-0.00261891	-0.0389863	0.218375	0.308767	0.125476
0.114137	0.0480938	0.231043	0.104836	0.279545	0.0494906
0.275106	0.00827486	0.0655249	0.154994	0.149303	0.235865
0.0531375	0.110781	0.249807	0.264924	0.0622632	-0.0193612
0.327523	0.411344	0.193436	0.192072	0.203947	0.0289537
0.0622597	-0.00366565	0.135717	0.265539	0.202101	0.124022
NA	0.376983	0.130884	0.251216	0.116721	0.0498763
NA	0.229053	0.133021	0.208937	0.000202141	0.112679
NA	0.371201	-0.0149	0.0974388	0.19085	0.0224883
NA	-0.0256727	0.196877	0.138026	0.236362	0.21578
NA	0.1037	0.00349786	0.27448	0.0268026	0.127202
NA	0.0270425	0.176083	0.325719	0.263077	0.135167
NA	0.0229604	0.160852	0.217522	0.29541	-0.0774397
NA	-0.011964	0.0727159	0.204836	0.266612	0.0998361
NA	-0.00120792	0.110927	0.115811	0.146754	0.00473867
NA	0.390869	0.165938	0.134101	0.218885	0.101921
NA	0.0425173	0.24265	0.166629	0.214538	0.0608646
NA	0.333355	0.082024	0.19649	0.249602	0.00788867
NA	0.144588	0.0260747	0.302609	0.223468	0.179207
NA	-0.0671238	0.247545	0.201746	0.214551	0.242115
NA	0.114286	0.189208	0.175883	0.116554	0.173391
NA	0.154595	0.0445698	0.160399	0.299876	-0.020777
NA	0.372715	0.0438479	0.148788	-0.12375	0.118473
NA	-0.167088	0.146965	0.213682	0.122046	0.133426
NA	-0.10231	0.0594792	0.126256	0.342224	0.133846
NA	0.0559544	0.182092	0.125839	0.287752	0.0453848
NA	0.377556	0.19107	0.243804	0.239978	-0.0105962
NA	-0.0780092	0.150396	0.269895	0.27677	0.0257539
NA	0.105079	0.0894684	0.209223	0.136876	0.153307
NA	-0.0751106	-0.00629727	0.1571	0.055489	0.103831
NA	0.363928	0.0787267	0.265148	0.291169	0.059225
NA	0.429267	0.131285	0.183482	-0.0602066	0.0852882
NA	0.0653801	0.0111956	0.223136	0.218095	0.0643197
NA	0.156206	0.24538	0.313948	0.312806	0.114103
NA	-0.0961103	-0.0478777	0.147968	0.298677	0.0985434
NA	0.186158	0.120362	0.209736	0.183949	0.126687
NA	-0.136703	0.0434251	0.114779	0.183185	0.104857
NA	-0.0825176	0.271749	0.225059	0.177915	0.0105023
NA	-0.0281679	0.25037	0.160625	0.17653	-0.107645
NA	-0.146896	0.0110587	0.0752745	0.0280846	0.132748
NA	-0.0305165	0.0816513	0.126548	0.292697	0.0771049
NA	0.223807	0.123316	0.112677	0.223762	0.165799
NA	0.0951596	0.0333902	0.278143	0.261372	0.0982415
NA	0.0449415	0.00594904	0.17944	0.0443154	-0.10285
NA	-0.120005	0.120188	0.232813	0.155004	0.0462888
NA	0.113218	0.214391	0.114611	0.159399	0.112222
NA	-0.0787376	-0.066557	0.183937	0.143921	0.0887017
NA	0.336497	0.138153	0.146998	0.193469	0.0262302
NA	0.402375	-0.0622441	0.131839	0.113169	0.21902
NA	-0.005166	0.118027	0.243006	0.231148	0.113377
NA	0.145406	0.246866	0.206318	0.261012	0.1436
NA	-0.0168282	0.0859723	0.251127	0.139529	0.045618
NA	-0.0832191	0.11941	0.227006	0.16802	0.0400644
NA	-0.0542018	0.161449	0.200874	0.187015	-0.0271487
NA	-0.091727	0.00125916	0.0970627	0.126946	0.100127
NA	-0.0149576	0.230283	0.209638	0.176008	0.272487
NA	0.02656	-0.00365209	0.124979	0.221039	0.217922
NA	-0.0390123	0.0120227	0.164281	0.160016	0.167291
NA	-0.121486	0.21415	0.152999	0.186037	0.130723
NA	0.351637	-0.0631701	0.156472	0.380252	0.157063
NA	0.480423	0.195136	0.28651	0.145942	0.220342
NA	0.419914	0.234692	0.195646	0.208596	0.14472
NA	0.450946	0.188045	0.166972	0.0507764	0.115069
NA	-0.0523138	0.0694646	0.450488	0.498816	0.132719
NA	0.121772	0.282467	0.143549	-0.0572964	0.147028
NA	0.105214	0.0290433	0.195774	0.337156	0.0509835
NA	0.11364	0.189875	0.258591	-0.0711849	0.0772461
NA	-0.188769	0.0691748	0.237855	0.194712	-0.0545299
NA	0.0645603	0.0866447	0.275587	0.00533658	-0.0105095
NA	0.0414583	0.0719328	0.0505504	0.130884	0.079618
NA	0.170617	0.109687	0.13602	0.27079	0.17232
NA	-0.0781286	0.08317	0.215275	0.223722	0.259196
NA	0.421541	0.0780339	0.146767	0.346368	0.120458
NA	-0.0572063	0.257352	0.160597	0.165901	0.0499854
NA	0.0514394	0.189975	0.1886	0.224719	0.0273177
NA	0.263566	0.152592	0.256208	0.186288	0.0991713
NA	-0.0460116	0.14972	0.280321	0.0910298	0.114389
NA	-0.0420741	0.0934751	0.141083	0.120998	0.102498
NA	0.0383777	0.329113	0.311185	0.19729	0.0451964
NA	-0.0490004	0.177285	0.136622	0.186624	-0.0391637
NA	0.296712	0.104548	0.185091	0.319523	0.133377
NA	-0.0576084	-0.072895	0.172183	0.13276	0.0373756
NA	-0.0475871	0.0784402	0.297653	0.237399	0.0601505
NA	0.0206876	0.109387	0.23836	0.250312	-0.0267599
NA	0.00705399	0.121781	0.0462016	0.236234	0.0776119
NA	0.0677233	0.185125	0.105363	0.0837626	-0.198851
NA	0.171664	0.139629	0.0836987	0.229502	-0.0258213
NA	0.0785002	0.0630113	0.275411	0.256312	-0.0336301
NA	0.144512	-0.01522	0.112468	0.117917	0.127049
NA	0.0165488	0.114593	0.05697	0.216598	0.27114
NA	0.419783	0.0635298	0.00159223	0.24694	-0.0285273
NA	0.326012	0.103087	0.165029	0.199727	0.0227348
NA	-0.158823	0.0188185	0.215942	0.227595	0.208273
NA	0.0288525	0.00179215	0.17311	0.196116	0.0263337
NA	0.0487368	0.245687	0.159209	0.00745969	-0.0333707
NA	-0.021368	0.261979	0.314903	0.21404	-0.0290072
NA	0.0583254	0.167264	0.29133	0.213808	0.198394
NA	-0.0290961	0.0831159	0.197856	0.165565	0.149059
NA	0.415492	0.145268	0.167582	0.110417	0.212972
NA	0.140866	0.0777596	0.192337	0.239405	0.163516
NA	-0.105734	0.0847228	0.213036	0.000359109	0.20737
NA	0.363336	0.138901	0.149289	0.175708	0.0329394
NA	-0.0361244	0.138173	0.177231	0.206037	0.153268
NA	-0.158513	0.181282	0.0131174	0.176387	0.110789
NA	0.0278397	0.0947093	0.0935764	0.198488	0.171946
NA	-0.0628147	0.0210724	0.142463	0.297362	0.240044
NA	0.0894656	0.127959	0.170486	0.145517	0.0701924
NA	0.0367135	0.199106	0.152118	0.143772	0.0619171
NA	0.00829925	0.0448209	0.248777	0.0171044	0.235085
NA	0.160837	0.0871778	0.303356	0.133586	0.137758
NA	0.0654123	0.387218	0.182192	0.152921	0.113674
NA	-0.117402	0.00392274	0.15757	0.128338	0.212155
NA	0.127618	0.0113994	0.210803	0.164816	-0.105212
NA	0.0422561	0.131741	0.183972	0.169799	-0.107821
NA	-0.0467687	-0.0462674	0.215589	0.1572	0.0532292
NA	-0.0912138	0.247147	0.132328	0.224862	0.0731714
NA	0.165328	0.0367406	0.1607	0.163397	0.128164
NA	0.396429	0.11291	-0.00209443	0.112351	-0.0490228
NA	-0.0115527	-0.0601765	0.210782	0.190502	0.0859472
NA	-0.0242725	0.211159	0.202603	0.17341	0.0547228
NA	-0.00685836	0.0880041	0.292912	0.16003	-0.191614
NA	0.0906252	0.167378	0.276531	0.141218	0.144334
NA	-0.132347	0.110107	0.168772	0.179793	0.0723885
NA	-0.0547318	0.117061	0.134908	0.284025	-0.00892895
NA	0.00524341	0.164032	0.259629	0.165799	-0.0179554
NA	-0.0796163	-0.0653962	0.22932	0.36252	0.0113487
NA	0.112788	0.0946964	0.145	0.14568	0.029425
NA	0.0905564	0.216876	0.215418	0.097629	0.0700947
NA	-0.0904054	0.102377	0.197959	0.234004	-0.0477964
NA	0.0384026	0.0386903	0.120697	0.0689846	0.0305871
NA	0.0991027	0.0478073	0.212287	0.204398	0.0141435
NA	0.0634639	0.0742086	0.185208	0.258726	0.0779987
NA	0.0460437	0.136931	0.138342	0.23659	0.0923935
NA	-0.0485373	-0.0204089	0.182679	0.0811379	0.0144989
NA	0.305064	0.180361	0.116163	0.225264	0.165504
NA	-0.0257723	0.15204	0.0907867	0.311702	0.0379048
NA	0.0789703	0.119119	0.0819003	0.14024	0.0803314
NA	-0.0820778	0.0847303	0.17217	0.131953	0.207825
NA	-0.00734401	0.103575	0.254481	0.237143	0.0277388
NA	-0.0201982	0.104622	0.132467	0.141933	0.0996064
NA	0.0725285	0.163106	0.0543843	-0.00695864	0.0294613
NA	-0.044778	0.320614	0.228832	0.172808	-0.01936
NA	0.0853261	0.223139	0.256097	0.16962	-0.0817789
NA	-0.136794	0.180804	0.190617	0.160006	0.0415736
NA	-0.0471836	0.184613	0.256277	0.226734	-0.025015
NA	0.0976332	0.113346	0.128794	0.203036	0.0856824
NA	0.1062	0.242072	0.239395	0.216155	-0.128022
NA	0.101793	0.158788	0.210236	0.133347	0.131219
NA	0.0733857	0.0377698	0.188161	0.111778	-0.0401841
NA	-0.132278	0.0321254	0.29331	0.27792	-0.0285599
NA	-0.107437	0.101195	0.141391	0.207262	-0.00847594
NA	-0.0653143	-0.144845	0.0580581	0.245284	0.186002
NA	0.0979517	0.0363715	0.150311	0.230294	0.132584
NA	0.0895804	0.086481	0.255077	0.186344	0.00297948
NA	0.0270947	0.0630501	0.293729	0.180416	0.0989708
NA	-0.112505	0.12432	0.151917	0.244645	0.0545813
NA	0.306499	0.224319	0.136829	0.118036	-0.0263386
NA	0.400569	0.0314036	0.130478	0.256931	-0.0181995
NA	0.111842	0.198601	0.152811	0.210512	0.0222209
NA	-0.20897	0.0149763	0.160982	0.125362	-0.0152879
NA	0.125206	-0.0780666	0.216064	0.13238	0.114098
NA	0.0111656	-0.0175559	0.183991	0.138689	-0.0871138
NA	-0.09374	0.201051	0.169345	0.401111	0.0444285
NA	0.0334135	0.0668251	0.301097	0.144928	0.109411
NA	-0.0240294	0.16672	0.187863	0.278505	0.10857
NA	0.00636676	0.137087	0.210329	0.0977708	0.112681
NA	-0.104649	0.0149399	0.146855	0.271219	0.0602313
NA	-0.16995	0.114109	0.224075	0.184983	0.119398
NA	0.138115	0.159718	0.17863	0.246692	0.0332061
NA	0.035095	0.258824	0.258335	0.22654	-0.0744668
NA	0.0226771	0.218957	0.205327	0.199874	0.14622
NA	0.277089	0.0697469	0.18032	0.21819	0.0930168
NA	-0.0797698	0.122391	0.272219	0.178579	-0.0234495
NA	0.0773092	0.171519	0.124847	0.217505	0.0767363
NA	0.0467864	0.108044	-0.0615886	0.388457	0.0657607
NA	0.130943	0.0432145	0.110612	0.257163	-0.128597
NA	0.429122	0.164948	0.0410288	0.0985423	-0.0227322
NA	-0.0397968	0.156024	0.138155	0.120793	0.139547
NA	0.206554	0.0961185	0.104991	0.165915	-0.02508
NA	0.297077	0.0152333	0.205778	0.402351	0.108808
NA	-0.130271	0.0750645	0.190402	0.263723	0.164777
NA	0.353071	0.0241417	0.138168	0.212062	0.0575439
NA	-0.0394276	0.0432129	0.0189112	0.160286	-0.0179197
NA	-0.0795805	-0.0794604	0.162476	0.239603	0.115214
NA	0.140896	0.149267	0.276416	0.292993	-0.0714906
NA	-0.144772	0.0801513	0.179309	0.200934	0.134559
NA	0.105806	0.193663	0.204956	0.296974	0.0642543
NA	-0.0216741	0.197832	0.10657	0.125846	-0.116682
NA	-0.0731774	0.116039	0.171966	0.275371	0.112634
NA	0.0466063	0.109207	0.176094	0.251636	-0.00471525
NA	-0.111087	0.25991	0.204365	0.0366037	0.0270694
NA	-0.102618	0.102527	0.23671	0.13329	0.191754
NA	-0.0150581	-0.0697773	0.198134	0.149592	0.133564
NA	0.0416317	0.143321	0.148978	0.18386	0.0923294
NA	-0.17259	0.133366	0.247516	0.284677	-0.00563952
NA	-0.0833161	0.0559449	0.135027	0.116886	-0.0584191
NA	0.300708	0.0687058	0.152856	0.135637	-0.0459172
NA	0.0157014	0.123733	0.211071	0.310501	0.117348
NA	-0.028614	0.182238	0.130576	0.169925	0.0722373
NA	0.0327126	0.144429	0.251087	0.104646	0.0447127
NA	0.183313	0.13124	0.184949	0.241959	-0.0250251
NA	-0.103111	0.203893	0.263292	0.174324	0.159062
NA	0.340064	0.223663	0.0928936	0.122876	0.176856
NA	0.348157	-0.000251522	0.313204	0.220246	0.054783
NA	0.274211	-0.158719	-0.00369395	0.234043	-0.0039614
NA	-0.0848423	0.110334	0.22161	0.175535	0.00864086
NA	0.0678141	0.069301	0.193361	0.175637	-0.0461628
NA	0.070854	0.126513	0.135695	0.136483	0.0616376
NA	0.324621	0.0721521	0.149859	0.23994	-0.0123259
NA	0.117599	0.214957	0.179635	0.132196	0.141197
NA	0.376838	0.0687641	0.335663	0.0850313	0.149482
NA	-0.119958	0.151114	0.362177	0.136193	0.164645
NA	-0.00117687	0.170103	0.244246	0.346842	0.0712255
NA	0.175518	0.159501	0.315612	0.424213	0.186221
NA	0.143278	0.155507	0.362136	0.123799	0.100065
NA	0.0910433	0.0644217	0.15484	0.268821	0.0777464
NA	-0.108959	0.0714427	0.171481	0.223344	0.0396816
NA	0.0956212	0.0316646	0.37917	0.336741	0.0109801
NA	0.0452874	0.270583	0.291878	0.265598	-0.0946848
NA	-0.0613514	-0.0656607	0.189164	0.18222	-0.0452332
NA	0.0712465	0.25735	0.153954	0.243779	0.0634199
NA	0.0852584	0.0728012	0.247265	0.197603	0.0227569
NA	-0.053777	0.0395902	0.102072	0.181621	-0.0382804
NA	0.329858	0.160555	0.1333	-0.0429974	0.0694734
NA	-0.179209	0.178427	0.198701	0.20404	0.148023
NA	-0.103818	0.214398	0.121694	0.24919	0.163567
NA	0.0405051	0.137933	0.173765	0.238604	-0.0155346
NA	0.0458667	0.224071	0.14324	0.235804	0.133048
NA	0.105563	0.0728748	0.201986	0.160136	0.0792978
NA	-0.0493712	0.120698	0.150597	0.182625	0.0453262
NA	0.0775087	0.214274	0.209146	0.239284	0.26827
NA	0.0539123	0.151714	0.192965	0.245212	0.216213
NA	0.0405709	-0.018271	0.146039	0.244277	0.0764881
NA	0.01227	0.12957	0.231047	0.153788	0.0366952
NA	-0.0551602	0.127464	0.179521	0.306966	0.143773
NA	0.0718252	0.12394	0.18001	0.103066	0.161205
NA	-0.0762913	0.227569	0.345922	0.111016	0.207701
NA	-0.00229358	0.0205747	0.176198	0.0784158	0.0782738
NA	0.0215278	0.0750962	0.148874	0.234104	-0.0160693
NA	-0.0514295	0.0914834	0.199783	0.196761	0.0470455
NA	0.0568723	0.0190929	0.205982	0.0785358	0.0269169
NA	0.00702764	-0.144447	0.173459	0.183348	0.233947
NA	0.459218	0.193746	0.192147	0.461758	0.0917403
NA	-0.0326919	0.1341	0.236271	0.110787	0.108072
NA	0.165493	0.26742	0.336261	0.234478	0.03077
NA	0.234645	-0.0218447	0.211854	0.185165	0.157235
NA	-0.0347985	0.167286	0.225656	0.242518	0.026449
NA	-0.116592	0.119467	0.309649	0.113733	0.128956
NA	0.00437387	0.140859	0.170592	0.236134	0.141932
NA	0.188449	0.163466	0.290364	0.251662	0.146171
NA	-0.061237	0.141218	0.0522177	0.215096	0.166414
NA	0.00414819	0.194319	0.231993	0.0937787	0.0119884
NA	-0.00641782	0.245524	0.111448	0.138368	-0.0230633
NA	0.147401	0.057997	0.153857	0.192251	-0.137017
NA	0.0104737	0.016064	0.259811	0.275166	0.128304
NA	-0.0129083	0.0681636	0.170699	0.0675613	0.042632
NA	0.0264865	0.113799	0.143998	0.166921	0.226627
NA	0.00924045	0.0390568	0.156599	0.213739	0.0158512
NA	-0.135471	0.203694	0.217421	0.117687	0.0529301
NA	0.0127522	-0.00684389	0.218221	0.0861558	0.147
NA	0.0816479	0.116707	0.163934	0.1407	0.176946
NA	-0.233659	0.0477561	0.277115	0.244185	0.0578304
NA	0.0100379	0.179442	0.0590858	-0.00193426	0.052171
NA	0.0455052	0.102588	0.05797	0.214871	0.222901
NA	0.00975763	-0.116003	0.183243	0.0642721	-0.148122
NA	0.367321	0.146256	0.346356	-0.105851	0.22257
NA	-0.0417039	0.201027	0.313675	0.0879454	0.121514
NA	-0.0359798	0.170859	0.220174	0.144005	-0.125919
NA	-0.128877	0.0394853	0.0823229	0.254901	0.0374273
NA	0.0516907	0.104589	0.180954	0.207178	0.149548
NA	0.0504731	-0.0193744	0.266977	0.248956	-0.0429765
NA	-0.035857	0.121384	0.0496053	0.172172	0.0159807
NA	0.0325879	-0.0277554	0.148488	0.232891	0.118159
NA	0.127452	0.0222295	0.174112	0.218589	0.0796945
NA	-0.0489109	0.0998669	0.14799	0.164351	0.0693113
NA	0.105251	0.0481462	0.0940549	0.0806675	0.085818
NA	-0.0412108	0.175648	0.322049	0.194799	0.124248
NA	0.264222	0.14696	0.0189079	0.264227	0.0576525
NA	0.0901687	0.0224967	0.108344	0.160525	0.0192872
NA	-0.0111977	-0.022535	0.221947	0.0356377	0.031865
NA	0.00343774	0.0550701	0.1588	0.124909	-0.00829169
NA	0.0803248	0.310313	0.261549	0.116265	0.090651
NA	-0.16009	0.193876	0.193472	0.176132	0.104552
NA	0.00983428	0.180933	0.200072	0.228847	0.1467
NA	-0.106294	0.142914	0.194567	0.231705	0.031836
NA	0.085008	0.138332	0.222676	0.18228	-0.00397532
NA	0.00994956	-0.106147	0.180848	0.0981697	0.124714
NA	0.0586656	0.189516	0.135281	0.125651	0.0855231
NA	-0.139071	0.168728	0.251402	0.212073	-0.236547
NA	-0.169469	0.116372	0.295332	0.206383	0.0476519
NA	-0.0294869	0.104895	0.188523	0.110247	0.0804367
NA	0.354945	0.14079	0.0941955	0.132722	0.0472007
NA	-0.00752506	0.0298227	0.305176	0.188713	0.207424
NA	0.0575454	0.0868717	0.163167	0.227147	0.0724973
NA	-0.0330054	0.00664235	0.180792	0.241232	0.0638803
NA	0.118446	0.0427787	0.26445	0.179307	0.00451224
NA	0.0823889	0.0545233	0.240906	0.0980371	0.0985583
NA	-0.0317245	0.190067	0.1924	0.102052	0.111865
NA	0.136729	0.0563412	0.00974631	0.0363907	-0.0493846
NA	0.471863	0.109795	0.224058	0.121459	-0.0177476
NA	0.200695	0.0175969	0.233916	0.115251	0.0637435
NA	0.0194949	-0.0200349	0.0858108	0.165204	0.0457515
NA	-0.0586191	0.190215	0.195092	0.378524	0.137686
NA	0.141203	0.0852458	0.162702	0.0584767	0.109201
NA	-0.194089	0.11453	0.0514702	0.104062	-0.161509
NA	0.166009	0.128597	0.267765	0.183564	0.102263
NA	0.0293648	0.0641751	0.15633	0.294851	0.153169
NA	-0.0690158	0.236241	0.11159	0.23602	0.00135927
NA	-0.0360037	0.134825	0.297972	-0.00803159	0.0359942
NA	-0.106242	0.176133	0.105103	0.149102	0.364654
NA	0.0677993	0.0514495	0.153603	0.233904	0.158651
NA	0.142252	0.0164393	0.215443	0.193711	0.0909517
NA	0.0041181	0.174205	0.117741	0.323147	0.075281
NA	0.111196	0.126898	0.209618	0.0926524	0.0845043
NA	0.440542	0.0145358	0.0726184	0.0150891	0.00090744
NA	0.072334	0.280328	0.243225	0.184902	0.175706
NA	-0.0341485	0.132864	0.068542	0.141095	0.0844261
NA	-0.173889	-0.105647	0.327886	0.260061	0.126208
NA	0.0590529	-0.110698	0.148562	0.270629	0.0364768
NA	0.0549611	0.256485	0.169092	0.283387	0.110199
NA	-0.0932494	0.0195473	0.30014	0.242395	-0.0853427
NA	0.0399018	0.198941	0.266731	0.099072	0.354191
NA	0.00235637	0.0535883	0.266617	0.105528	0.0985713
NA	-0.0935301	0.081307	0.287355	0.154675	0.136967
NA	0.0634396	0.139812	0.0993881	0.0102134	-0.167048
NA	0.33899	0.114744	0.150641	0.179576	0.0135397
NA	-0.0968253	0.0581061	0.187946	0.195428	0.131908
NA	0.0984328	0.224673	0.273248	0.395725	0.0130094
NA	-0.114467	0.0812364	0.158777	0.117562	0.0133299
NA	0.0684552	-0.013066	0.290584	0.255475	0.0534793
NA	0.204334	0.190208	0.162053	0.128421	0.0181288
NA	0.191833	0.216941	0.0677856	0.167075	0.051147
NA	-0.040725	-0.0972256	0.172004	0.135718	0.0954113
NA	-0.130617	0.118229	0.0864318	0.0808033	-0.0239336
NA	-0.0773181	0.137639	0.310359	0.291958	0.0468174
NA	-0.0351752	0.108599	0.117271	0.15511	0.16979
NA	-0.0394145	0.13376	0.186964	0.176523	0.0309397
NA	-0.05477	0.0504436	0.241881	0.111267	0.0957328
NA	-0.0745838	0.203863	0.212699	0.399908	0.0798121
NA	-0.0915263	0.100567	0.219191	0.057107	0.133374
NA	-0.0653243	-0.0897545	0.166202	0.187475	0.068465
NA	-0.0400705	-0.171818	0.00212203	0.072169	-0.063644
NA	0.0798862	0.0934581	0.105809	0.236795	-0.127607
NA	0.326343	0.0289841	0.153607	0.174016	0.0181689
NA	-0.0536011	0.159258	0.0784177	0.205474	0.0741595
NA	0.0271786	0.110696	0.213605	0.127956	0.156954
NA	-0.0782154	0.208747	0.271975	0.170123	0.0294173
NA	0.063171	0.148091	0.203406	0.134672	0.00672825
NA	0.385688	0.20214	0.334909	0.229085	0.061655
NA	-0.00573134	0.316525	0.131704	0.133995	-0.0234405
NA	-0.105871	0.00534454	0.231577	0.258718	0.156798
NA	0.00150367	0.0359495	0.151701	0.107783	0.0610531
NA	0.0718882	0.131063	0.145198	0.206762	0.0242195
NA	-0.0741368	0.19995	0.201578	0.219706	0.125263
NA	-0.0735058	0.174515	0.164028	0.231294	0.0902126
NA	-0.016583	0.133437	0.145041	0.228346	0.0311324
NA	0.0754372	0.20521	0.20283	0.139573	0.138508
NA	-0.0242045	-0.0493873	0.249061	0.16837	0.161832
NA	0.034757	0.143118	0.0827269	0.197588	0.0827558
NA	0.0253176	0.0866404	0.118816	0.251772	-0.11345
NA	-0.0772308	0.0441277	0.225443	0.169549	0.0258203
NA	0.430462	0.0790353	0.154988	0.226514	0.156246
NA	0.0925654	0.0654254	0.157672	0.343496	-0.0127245
NA	0.15306	-0.0916592	0.364659	0.192118	0.0317489
NA	0.18421	0.211232	0.197444	0.234389	-0.0169443
NA	0.223309	0.29195	0.125556	0.139589	0.110672
NA	0.342367	0.134518	0.143749	0.218837	0.110762
NA	0.200857	0.0771616	0.182598	0.204992	0.108703
NA	0.382189	0.161375	0.239709	0.126742	0.150455
NA	-0.0387859	0.0530785	0.15162	0.168472	0.090266
NA	0.133784	0.362777	0.147367	0.125887	-0.0671096
NA	0.138221	0.169805	0.396152	0.215079	0.150365
NA	0.0288662	0.190921	0.0889461	0.0939317	0.0127584
NA	0.0135594	0.0597002	0.231866	0.146004	0.0636693
NA	-0.00199443	0.0835794	0.246875	0.0157812	0.0195682
NA	0.0524384	0.0461917	0.320333	0.227182	0.119398
NA	0.00606573	0.025986	0.133546	0.117462	0.0401892
NA	0.310381	0.225468	0.038221	0.103216	0.20755
NA	-0.0465797	0.0781122	0.167292	0.169738	0.0534514
NA	0.0104493	0.0297853	0.194026	0.0546042	0.185497
NA	0.0175599	-0.0759466	0.246942	0.107225	0.0916304
NA	-0.103825	-0.0132581	0.272923	0.178169	0.105715
NA	0.0456218	0.216326	0.243455	0.0640599	0.115772
NA	-0.0083237	0.245785	0.317487	0.255823	0.0662489
NA	-0.116362	-0.0121192	0.327665	0.258463	0.252898
NA	0.0817653	0.0777068	0.239941	0.22847	0.0633946
NA	-0.122499	0.147022	0.249632	0.287217	-0.00402756
NA	-0.0659473	0.106588	0.199559	0.293333	-0.0930632
NA	0.103498	0.0257128	0.196206	0.20557	0.174372
NA	0.158672	0.168768	0.294773	0.165277	0.00897159
NA	-0.0709649	0.0327644	0.00326191	0.176093	0.12548
NA	0.0190125	0.175445	0.144733	0.181978	0.115142
NA	0.422332	0.0487455	0.157736	0.168562	0.12007
NA	-0.0051194	0.131297	0.199059	0.308378	-0.102625
NA	0.0570835	0.104673	0.146917	-0.0606652	-0.0978598
NA	-0.160845	0.111286	0.304232	0.129642	0.0684751
NA	-0.00658753	0.134966	0.156983	0.140558	0.0623002
NA	0.168056	0.145482	0.190585	0.248894	0.13235
NA	-0.0839391	-0.0467246	0.0940671	0.152687	-0.0157969
NA	-0.00593916	-0.00656215	0.231966	0.258933	0.128464
NA	-0.185459	-0.193162	0.145684	0.245785	0.0971418
NA	0.0794888	0.0858288	0.163066	0.164423	-0.110513
NA	0.466544	0.181817	0.182157	0.194433	0.0602937
NA	0.296434	0.126524	0.203679	0.202093	0.00960114
NA	0.1813	0.262282	0.121437	0.133031	0.0197903
NA	-0.13205	0.185829	0.248262	0.268574	0.10016
NA	-0.0218478	0.107021	0.131945	0.210988	-0.164962
NA	0.393338	0.178983	0.220599	0.342244	-0.0495946
NA	-0.0140609	0.1109	0.220543	0.37679	0.216999
NA	-0.104937	0.292719	0.281182	0.214974	0.102825
NA	-0.1441	0.169185	0.188706	0.184003	-0.0298989
NA	-0.00939334	0.00881481	0.129857	0.275432	0.139342
NA	-0.0126515	0.0619662	0.16469	0.143399	0.232369
NA	0.0579267	0.26541	0.253953	0.284823	-0.174327
NA	0.0219426	0.103003	0.00733612	0.212636	0.117513
NA	-0.268277	0.142727	0.222727	0.146211	0.116303
NA	-0.297049	-0.0641921	0.100226	0.289006	0.0172976
NA	0.109499	0.0738575	0.379487	-0.0705303	0.0628641
NA	0.402768	0.19789	0.175926	0.0714233	0.0748225
NA	-0.112962	0.0413314	0.32536	0.17646	0.157972
NA	-0.128497	0.180859	0.0897429	0.169142	-0.176341
NA	0.360289	0.0799786	0.242902	0.181766	0.0187606
NA	0.095786	0.140003	0.286927	0.163364	0.16623
NA	0.0801363	0.19041	0.160509	0.171738	-0.074869
NA	-0.0234265	0.205329	0.0754983	0.287765	0.141175
NA	-0.00638234	0.146367	0.137652	0.105476	0.130952
NA	0.388899	0.223842	0.161533	0.238762	0.142224
NA	0.374464	0.16867	0.281985	0.228672	-0.0177443
NA	0.00944481	0.207992	0.226896	0.308682	0.039216
NA	-0.0249358	0.292931	0.17811	0.229953	0.183732
NA	0.230041	-0.00871476	0.121516	0.205886	0.143005
NA	-0.124172	0.113868	0.155428	0.205355	-0.0916779
NA	-0.00586394	-0.0262342	0.234336	0.167513	0.0512105
NA	0.0565887	0.176284	0.218867	0.183822	0.0814847
NA	0.139923	-0.06011	0.114966	0.134757	0.128566
NA	-0.111041	-0.193801	0.193899	0.146184	0.0689737
NA	-0.09086	0.0985053	0.145532	0.214338	-0.123586
NA	-0.157978	-0.0210522	-0.0628737	0.170085	0.00136497
NA	0.124356	0.0378268	0.136592	0.235448	-0.0275361
NA	-0.124196	0.10578	0.106136	0.197781	0.0717192
NA	-0.0468768	0.161136	0.114316	0.413	0.0770811
NA	-0.0685408	0.0406126	0.267885	0.13237	0.0109948
NA	0.0398673	0.0987363	0.20053	0.263358	0.047854
NA	-0.0275883	0.0578597	0.213216	0.118109	-0.0467157
NA	-0.105603	0.134179	0.26209	0.127686	0.24068
NA	0.0119615	0.092227	0.152871	0.259866	0.0660931
NA	0.395853	0.0196399	0.323896	0.249592	0.00337425
NA	-0.107013	0.167575	0.197442	0.202961	0.0797934
NA	-0.112719	0.223187	0.299064	0.114029	0.0755578
NA	0.00611938	0.104305	0.128382	0.273264	0.166253
NA	-0.0996521	0.132936	0.26506	0.148659	0.108013
NA	-0.0692864	0.145952	0.157513	0.237716	-0.0321765
NA	-0.0763968	0.0518035	0.278544	0.201379	0.036565
NA	-0.0633478	0.154014	0.28297	0.182744	-0.0217688
NA	-0.114042	0.11534	0.225583	0.20344	0.0298276
NA	0.146877	0.0325769	0.333786	0.165253	-0.040545
NA	0.0648283	0.202928	0.313972	0.238006	0.135946
NA	-0.0540677	0.17619	0.294743	0.178697	0.100459
NA	-0.131913	-0.0294187	0.13804	0.0166555	0.0614554
NA	0.21578	0.163518	0.193407	0.344527	-0.112842
NA	-0.00463343	0.083731	0.126018	0.294963	0.031627
NA	0.0348215	0.1493	0.136397	0.414579	0.11443
NA	0.367661	0.0146066	0.16422	0.404716	0.0188301
NA	0.0891329	0.043814	0.122182	-0.0160101	0.0738011
NA	-0.0564136	0.0776859	0.207528	-0.0116099	0.0777975
NA	0.168545	0.200689	0.252995	0.123219	0.0209562
NA	-0.039741	0.0528755	0.305808	0.142615	0.0150011
NA	-0.0330288	0.092003	0.258177	0.152011	0.166607
NA	0.0339857	0.161522	0.213176	0.170584	0.222353
NA	0.319148	0.00980391	0.228783	0.149785	0.178874
NA	0.107283	0.15342	0.250583	0.213878	-0.0302491
NA	-0.0575943	0.127915	0.287476	0.1364	0.0587281
NA	0.263898	0.178386	0.142688	0.195448	0.113632
NA	0.00561711	0.138549	0.275982	0.142613	0.167525
NA	-0.110694	0.114771	0.0882193	0.270226	0.0452094
NA	-0.0625907	0.187106	0.0842797	0.0771487	0.0825664
NA	0.126087	0.122659	0.165671	0.094256	0.0133585
NA	0.00607052	0.280674	0.382196	0.250084	0.199045
NA	-0.10279	0.00224605	0.236599	0.192832	0.032629
NA	0.119284	0.177194	0.331162	0.146411	0.0972283
NA	0.441352	0.0451475	0.187376	0.18005	0.18032
NA	-0.12728	0.151637	0.193723	0.217215	0.14662
NA	0.0652817	0.0460194	0.246925	0.163092	0.10765
NA	0.221153	0.095741	0.141299	0.198052	0.124989
NA	0.341585	0.119206	0.0680191	0.09817	0.148675
NA	0.034645	0.205346	0.184158	0.189377	0.0354727
NA	0.0837458	0.170842	0.263762	0.370327	-0.00663394
NA	0.0471192	0.225358	0.174899	0.318645	0.0417268
NA	-0.16478	0.148251	0.220093	0.0981175	0.239247
NA	-0.112489	0.137755	0.173608	0.162622	-0.0119419
NA	0.426468	0.144486	0.241231	0.28843	0.127547
NA	-0.000972798	-0.180038	0.281984	0.214028	0.116661
NA	0.172096	0.108312	0.240909	0.23531	-0.0428417
NA	0.060829	0.0359641	0.256035	0.304778	0.0673263
NA	0.0697111	0.0235891	0.247077	0.238868	-0.00458201
NA	-0.120322	0.352141	0.117202	0.170867	-0.132878
NA	-0.0440803	0.15325	0.181198	0.245845	0.0404203
NA	0.194907	0.0586966	0.0439344	-0.0461376	0.0185608
NA	0.0203582	0.11197	0.239407	0.134184	-0.0425111
NA	-0.0809368	0.171975	0.0937357	0.13459	0.0143343
NA	0.323642	0.0618724	0.187356	0.213658	0.0299633
NA	0.040069	0.211796	0.105952	0.100622	0.0923756
NA	-0.111492	0.0360778	0.143472	0.0722334	0.115288
NA	-0.0685291	0.10058	0.213978	0.248324	0.211264
NA	0.00466659	0.072478	0.268097	0.138105	0.149147
NA	-0.107763	0.152643	0.258454	0.148845	-0.0598656
NA	0.000113732	0.0203879	0.227101	0.0581003	0.150612
NA	-0.0497725	0.253377	0.174146	0.107742	0.0326979
NA	0.142976	0.0599609	0.142544	0.129559	0.0999676
NA	0.00599658	0.035208	0.124196	0.0984409	0.0341052
NA	0.0380338	0.166274	0.305352	0.162552	0.206148
NA	0.0187351	-0.0669768	0.189376	0.257634	0.0218585
NA	0.122597	0.0947355	0.155364	0.355858	0.0627297
NA	-0.0388542	0.154946	0.16664	0.137027	0.185727
NA	-0.00844813	0.195188	0.154616	0.159307	0.181312
NA	-0.195482	0.0693836	0.22378	0.185487	0.121775
NA	0.0698885	0.106598	0.166189	0.171574	0.114871
NA	0.052095	0.0334547	0.266311	0.143035	0.0895908
NA	0.124125	-0.122344	0.132726	0.243174	0.0458358
NA	0.0457762	0.0609778	0.290777	0.19441	-0.0177863
NA	-0.11689	0.179106	0.249941	0.156192	0.131995
NA	0.0353946	0.0382371	0.194043	0.175613	0.0982498
NA	-0.128601	0.126464	0.199835	0.0320493	0.123482
NA	-0.217782	-0.0240565	0.132779	0.111599	-0.0711899
NA	0.35148	0.270653	0.166003	0.309948	-0.0428652
NA	0.0329703	0.219655	0.191208	0.0591388	0.0667419
NA	0.191285	0.136453	0.129124	0.209682	-0.0496367
NA	-0.11325	0.189085	0.255511	0.106873	-0.017585
NA	0.0774249	0.141457	0.0828687	0.143473	0.0574422
NA	-0.0893184	0.0968248	0.355	0.457339	0.114761
NA	-0.0986172	0.110517	0.0959186	0.151498	0.135723
NA	0.117343	0.136507	0.166158	0.334678	-0.0538146
NA	0.124231	0.254348	0.170865	0.1807	0.165623
NA	0.0695687	0.156176	0.163077	0.267868	0.0829931
NA	0.318281	-0.0817936	0.344034	0.0700895	0.0853472
NA	-0.236195	0.247677	0.23188	0.192419	0.0830662
NA	-0.10525	0.179494	0.163197	0.342677	-0.0837336
NA	-0.00755146	0.14046	0.149571	0.114773	0.214186
NA	0.330974	-0.221649	0.170027	0.197171	0.0956315
NA	0.397895	0.207477	0.237208	0.0859095	-0.119394
NA	-0.0774005	0.136297	0.178579	0.0650092	0.246896
NA	0.00975089	0.158093	0.166313	0.0811721	-0.0853709
NA	0.105365	0.220358	0.204831	-0.0363455	0.0209036
NA	0.104905	0.189408	0.178066	0.132922	0.0924115
NA	-0.242613	0.143965	0.183217	0.296757	-0.0289172
NA	0.0405623	0.0601933	0.297274	0.180486	-0.0190161
NA	0.027325	0.0667235	0.0128342	0.20545	0.204468
NA	-0.164437	0.227444	0.259649	0.279902	0.128493
NA	-0.0932853	0.0485784	0.196282	0.419657	0.197578
NA	0.00813669	0.0263522	0.167865	0.101086	-0.0205396
NA	0.135061	0.0438635	0.116759	0.188631	0.0962615
NA	0.301586	0.145247	0.269518	0.252859	0.0455191
NA	-0.0467342	0.141716	0.0875728	0.299644	0.254303
NA	-0.0272729	0.159502	0.193262	0.180213	0.0694061
NA	0.0304159	-0.115279	0.213943	0.14208	0.0530971
NA	0.200158	0.078723	0.229366	0.205755	0.0355606
NA	0.129863	0.0540497	0.21445	0.25022	0.104672
NA	0.230617	0.238835	0.109408	0.211671	0.117705
NA	-0.16886	0.0395866	0.223463	0.104565	0.0541847
NA	0.0746101	0.0910587	0.0945318	0.314272	0.216833
NA	0.120058	0.0272641	0.247318	0.196605	0.0855745
NA	-0.0990123	0.158352	0.0160228	0.248312	0.0524646
NA	-0.174617	-0.164608	0.1367	0.115907	0.176452
NA	-0.0651351	0.155119	0.193229	0.172478	-0.00816368
NA	0.00861147	0.0800752	0.201708	0.168317	0.031441
NA	0.124101	0.169089	0.233004	0.227275	0.0922965
NA	0.030638	0.184942	0.290749	0.155813	0.0941333
NA	0.0485716	-0.0333414	0.260391	0.166517	0.162159
NA	-0.0922648	0.121392	0.272665	0.131569	0.0784844
NA	-0.123161	0.118462	0.159887	0.15887	0.13789
NA	0.16586	0.0096847	0.135822	0.150891	0.113267
NA	0.277556	0.0865709	0.181984	0.031261	0.155753
NA	0.263507	0.0126363	0.183274	0.130808	0.0276249
NA	-0.0901961	0.0826305	0.205797	0.160939	0.244336
NA	0.00136512	0.129307	0.208998	0.246109	0.0297406
NA	0.341099	0.190737	0.120281	0.217671	0.00136294
NA	-0.0166686	0.0861215	0.255396	0.145293	-0.0163647
NA	0.0759707	0.157084	0.285403	0.143595	0.0451507
NA	-0.0650859	0.121808	0.127629	0.14978	0.0860253
NA	0.00112776	0.172846	0.16616	0.214931	0.0195472
NA	0.0090305	0.113421	0.18468	0.264203	0.159891
NA	-0.0141308	0.148537	0.186212	0.0503158	0.00783151
NA	0.113228	0.0452235	0.176839	0.124633	0.262064
NA	0.0136086	0.0710096	0.174324	0.15151	0.0955931
NA	0.354734	0.083831	0.285032	0.190452	-0.0432509
NA	0.000675207	-0.0241863	0.239924	0.167261	0.140729
NA	0.079373	0.0825565	0.122452	0.233095	0.138757
NA	0.441578	0.20865	0.235167	0.195749	0.0217466
NA	-0.186946	-0.0091093	0.192953	0.213526	0.0451203
NA	0.0403468	-0.00684763	0.162891	0.132738	0.0922146
NA	-0.100656	0.174042	0.268976	0.138009	-0.0366955
NA	-0.0743516	0.056779	0.293431	0.177515	0.0827095
NA	0.487658	0.158012	0.13896	0.405002	0.210481
NA	0.00863414	-0.0304557	0.241366	0.000547248	-0.0594485
NA	0.017964	0.0737123	0.207536	0.0747035	0.0408471
NA	-0.107313	0.144795	0.154561	0.357466	-0.00617305
NA	0.350727	0.101432	0.1392	0.027693	0.0909819
NA	0.396036	0.0722984	0.159474	0.12804	0.0353171
NA	0.0665611	0.187633	0.182192	0.184072	0.0382092
NA	0.433127	-0.0762058	0.216257	0.130145	0.077496
NA	0.013985	0.11821	0.173252	0.332842	0.23093
NA	0.127209	0.124321	0.0925141	0.234905	0.092408
NA	-0.132872	0.147803	0.188452	0.18739	-0.0319025
NA	-0.173139	0.215467	0.175272	0.181333	0.0432466
NA	0.0610707	0.0749312	0.276487	0.13938	0.0670806
NA	-0.126334	0.125194	0.26709	0.182224	0.116856
NA	-0.0659865	0.130876	0.164233	0.236727	-0.123245
NA	0.0243494	0.132175	0.203924	0.00881922	0.104501
NA	-0.296604	0.060264	0.198587	0.244845	0.14014
NA	0.257729	0.038712	0.0753503	0.0656376	0.0600743
NA	-0.149994	0.171519	0.107558	0.250702	0.0473814
NA	-0.178507	0.167636	0.25338	0.181465	-0.00500135
NA	0.408657	0.237775	0.173638	0.0779812	0.06117
NA	-0.13841	0.0543799	0.129421	0.415111	0.0591761
NA	-0.0465031	0.213465	0.154218	0.122121	0.0467456
NA	-0.177419	0.18906	0.250211	0.250877	0.0891073
NA	0.0314455	0.125194	0.163707	0.202105	0.124154
NA	0.0255614	0.157312	0.0624159	0.273946	0.0755632
NA	0.0234427	0.17236	0.150869	0.0402921	-0.00384531
NA	0.071231	0.294488	0.217919	0.289137	0.242522
NA	0.0437711	0.0808371	0.408893	0.20789	0.137035
NA	0.102859	0.249056	0.219503	0.104602	0.080408
NA	0.162087	0.117523	0.297642	0.160941	0.0622412
NA	-0.0375805	-0.0371744	0.310544	0.260263	0.175714
NA	0.436071	-0.0686186	0.189085	0.222509	0.133497
NA	0.0229911	0.0769055	0.210304	0.15821	-0.0444234
NA	-0.174408	0.0834266	-0.0166657	0.330189	0.00160807
NA	-0.147006	0.191055	0.206253	0.147762	0.133638
NA	0.166807	-0.0487686	0.226068	0.0930615	-0.00352962
NA	-0.0171596	-0.0749701	0.271796	0.225603	-0.0896913
NA	0.195119	0.147877	0.310496	0.0726346	-0.119196
NA	0.126065	0.105989	0.248805	0.39726	0.112441
NA	0.392358	0.077062	0.102539	0.217753	-0.127388
NA	-0.0638219	0.121599	0.139436	0.189281	0.0610557
NA	0.0709413	0.13896	0.0644826	0.273487	0.105793
NA	-0.0195977	0.336401	0.242086	0.217017	0.0707699
NA	0.00271923	0.200413	0.151333	0.0483655	0.00201134
NA	0.151254	0.248992	0.13046	0.106063	0.021973
NA	-0.0137395	0.304047	0.116687	0.22844	0.120639
NA	0.0522752	0.116659	0.134731	0.0976771	0.0435777
NA	-0.071423	0.00726419	0.182267	0.249593	0.0560641
NA	0.0812968	0.131273	0.227865	0.104577	0.0770332
NA	-0.00284724	0.0960488	0.28619	0.148268	-0.00192105
NA	0.114312	0.186093	0.145735	0.198596	0.0452983
NA	0.163861	0.256277	0.152888	0.153094	0.090502
NA	-0.0538704	0.0759562	-0.00925046	0.1704	0.0465901
NA	-0.0958879	0.17286	0.186619	0.209788	0.1245
NA	-0.217535	0.175395	0.115152	0.355397	0.127733
NA	-0.184483	0.204837	0.0879404	0.273089	0.0711146
NA	0.047188	-0.0361282	0.256255	0.132848	0.075105
NA	0.013231	0.136928	0.0732992	0.132799	0.0716945
NA	-0.215853	0.103799	0.117388	0.0856174	0.00789448
NA	0.0608981	0.164438	0.205413	0.189893	0.0270808
NA	0.0791054	0.22147	0.0858313	0.18144	0.0241281
NA	-0.150111	0.0260805	0.136354	0.236966	0.126863
NA	-0.0342186	-0.0104152	0.33235	0.110475	0.0450268
NA	0.127222	-0.00705087	0.16725	0.0902197	0.0357576
NA	0.0239466	0.211521	0.153343	0.0634065	0.0695991
NA	-0.133492	0.0389016	0.271673	0.194261	0.117762
NA	0.0247648	0.0682645	0.133756	0.0832771	0.0854907
NA	0.00831626	0.146677	0.105034	0.213309	0.0939416
NA	0.141938	-0.0119529	0.145864	0.177241	0.170353
NA	0.00790715	0.195053	0.171887	0.0820959	0.182262
NA	0.0106953	0.017683	0.193741	0.146607	0.250569
NA	0.0017235	0.121519	0.181636	0.160437	0.0433952
NA	-0.116271	0.00883898	0.196451	0.0881581	0.100882
NA	0.146204	0.143248	0.223634	0.246771	-0.00887927
NA	-0.00966077	0.213118	0.330824	0.194366	0.0953439
NA	-0.00370224	0.0425317	0.225574	0.0311222	0.158142
NA	0.352478	-0.0724091	0.249686	0.125131	0.125614
NA	0.0629832	0.19527	0.163182	0.262765	0.0996295
NA	-0.00780055	-0.0179235	0.0973407	0.0212217	0.0279638
NA	-0.0413535	-0.127894	0.188296	0.123157	0.012797
NA	-0.0321409	0.0836306	0.30064	0.124464	0.0202767
NA	0.0314693	-0.0759093	0.208141	0.159048	0.017223
NA	-0.0429673	0.110372	0.0702074	0.251142	0.100768
NA	-0.0659957	0.040501	0.16964	0.270731	0.0534686
NA	-0.0515355	0.0166704	0.162544	0.223963	0.0854933
NA	0.00101699	0.16685	0.202114	0.209076	0.130733
NA	-0.0804319	0.0771938	0.151989	0.306156	0.088308
NA	0.141798	0.174344	0.277758	0.186358	0.0802933
NA	-0.0101004	0.163764	0.150719	0.129231	-0.0105905
NA	-0.153662	0.15173	0.141484	0.039781	0.0380813
NA	0.0437676	0.143161	0.212884	0.189899	-0.0425579
NA	0.0165407	-0.0403263	0.145734	0.0818715	0.0884138
NA	0.440899	0.170206	0.148524	0.16242	0.0185315
NA	0.00276576	0.192188	0.315131	0.127174	0.0721527
NA	-0.0419383	-0.0427905	0.0401111	0.183103	0.123454
NA	-0.10909	0.0405847	0.183583	0.211894	0.059215
NA	-0.0248746	-0.0618416	0.17189	0.159077	0.111496
NA	0.146333	0.0274715	0.13408	0.284218	0.091341
NA	-0.103713	0.186588	0.16011	0.175207	-0.0410402
NA	-0.0330323	0.0727939	0.238761	0.358775	0.141345
NA	0.110827	0.0467335	0.194922	0.0869666	0.168031
NA	-0.0253625	0.0184611	0.129595	0.0141082	-0.0591009
NA	0.151332	0.12013	0.146684	0.221393	0.00214129
NA	-0.0532006	0.152706	0.217215	0.110778	-0.12048
NA	-0.19591	0.159365	0.221637	0.127052	-0.0238323
NA	-0.0599777	-0.0668266	0.0546603	0.113987	-0.0350472
NA	-0.121634	0.114532	0.275031	0.214298	0.060091
NA	-0.0936935	0.0897665	0.150854	0.1764	0.0696104
NA	0.0395281	0.188384	0.150625	0.261026	0.0673731
NA	-0.0421377	0.205779	0.125363	0.148196	0.118234
NA	-0.000328363	0.239925	0.20672	0.13252	-0.0285337
NA	-0.0049272	0.279237	0.319097	0.177892	0.124052
NA	-0.00960108	-0.0578982	0.225042	0.00154615	0.0324887
NA	-0.17255	0.202188	0.090374	0.130062	-1.44683e-05
NA	0.146796	-0.043489	0.196204	0.146293	-0.0092017
NA	0.0661832	0.174359	0.156004	0.0810359	0.162378
NA	0.440362	0.127422	0.398936	0.0305609	0.012638
NA	-0.233365	0.17049	0.217026	0.214478	0.0328569
NA	0.0526432	-0.0206636	0.00975865	0.0991465	0.100209
NA	-0.0238427	0.0827869	0.216934	0.384438	-0.0495022
NA	-0.152316	0.177421	0.169198	0.103651	0.188762
[truncated: 8,764 more rows]

## Sheet: scRNA-seq stromal score
Health_1	Health_2	Calcified_1	Calcified_2	Calcified_3	Calcified_4
-0.0627843	0.0284642	0.330486	0.0544719	0.00613231	0.249653
0.0209053	0.0312325	0.125348	0.116744	0.28901	0.18225
0.170318	-0.117745	-0.152509	-0.0485535	-0.0511654	0.0202351
-0.14147	0.310577	0.197511	0.0810876	0.0188266	0.183682
0.0610737	0.059521	-0.0628515	0.0946264	0.0937796	0.0263587
0.0348432	0.0239942	-0.0141267	0.0620254	0.0522135	0.173895
0.00808192	0.139055	0.142045	0.104354	-0.0390633	0.10109
-0.046863	0.322094	0.137411	0.13939	0.184747	0.134037
0.0771685	0.0645042	0.0408333	0.0621722	0.385816	-0.0879384
-0.157291	0.288704	0.129616	0.00109886	0.132496	-0.0456478
0.193732	0.393664	-0.180402	-0.0242628	0.0271476	-0.000785256
-0.0539596	0.0505479	0.241287	0.0873474	0.00217435	0.0541631
0.0910028	0.0867907	-0.0721225	0.0269618	0.0898461	0.231297
0.186391	0.095681	0.042578	0.162975	0.062903	-0.100308
-0.0063761	-0.0109068	0.0184068	0.110726	0.245435	-0.132657
-0.0717491	0.0571684	0.245781	0.0341298	-0.0319438	0.0818334
-0.0105428	0.0115771	0.210916	-0.0512381	-0.10932	0.0148823
0.222667	0.0930717	0.0352823	0.0213527	-0.0324301	0.161184
0.168805	0.163198	-0.0029863	0.0978907	0.0530673	0.0869353
-0.156188	-0.266537	-0.209212	-0.0675515	0.229332	-0.261667
0.0380521	0.0672085	0.136617	0.188679	-0.0639263	-0.0990912
0.127205	-0.0769423	0.215777	0.0824198	0.0384553	0.09341
0.24297	0.00799353	0.0780764	0.127762	0.0643846	0.140048
-0.0437967	0.0517267	-0.252101	0.126445	0.219002	-0.0267553
-0.226528	-0.0110816	0.00956963	0.0272464	0.326273	0.0917861
0.208706	0.367764	0.0666391	-0.0181192	0.059255	-0.0513882
-0.089988	-0.143459	0.0495412	0.136227	0.0493477	-0.0647786
0.0294697	0.0114528	0.0251555	0.0660042	0.166524	0.14246
0.122178	-0.248857	0.187867	0.0652156	0.0144313	0.191823
0.121191	0.0362322	-0.00369026	0.100841	0.00289355	0.0397546
0.172381	0.0491263	0.254022	-0.102625	0.0395008	-0.0996325
0.327731	0.0817768	0.0728782	0.0726001	-0.0280622	0.0259238
-0.0182699	0.152208	0.284274	0.142484	0.285943	0.163252
0.0141944	0.0412323	0.0235237	-0.0269156	-0.0879701	0.0300403
0.00145984	-0.154543	-0.0233338	0.0591329	0.142582	-0.122586
0.0225079	-0.0603221	0.21318	0.0725033	0.00506888	0.132561
0.172907	0.0282616	0.0813645	-0.014384	0.0786585	0.166011
0.0313846	0.0183596	-0.112923	0.107373	0.229794	0.134622
0.0568765	0.0229538	0.00113149	0.181192	0.259279	0.0655051
-0.130632	0.389271	0.0482609	0.221045	0.141915	-0.158347
-0.0629531	0.113033	0.0977121	-0.140527	0.130504	-0.0212687
-0.109997	0.0271977	0.0779409	0.0751003	-0.1324	0.176243
0.122488	0.0476342	0.0155304	0.0914165	0.167552	0.1343
0.159348	0.268416	-0.0347419	0.0938168	-0.00382555	0.0983295
-0.0395023	0.182891	0.165595	0.00174928	-0.11001	-0.017985
0.110589	0.0303224	0.0600579	0.22809	0.00544555	0.108804
-0.107622	0.217023	0.0560248	0.21496	-0.220615	0.0296326
0.0127865	0.398544	-0.199913	-0.117546	0.178041	-0.0658457
0.171103	0.200696	-0.0543307	0.19327	0.0668567	0.121782
0.216137	0.06503	0.313983	0.0745955	0.0936877	-0.032356
0.123552	-0.139119	0.229188	0.0105625	0.0228948	0.0390792
0.277307	0.0307951	0.244752	0.0295273	-0.0284943	0.00442649
-0.129815	-0.0178256	0.034964	-0.0120146	0.00968884	0.00207416
0.141516	0.29428	0.0857359	0.0777807	0.151496	0.256771
-0.0936804	-0.0269244	0.226703	0.189176	0.0451817	-0.168673
0.144975	0.136733	0.0129788	-0.0750796	0.139798	-0.170579
0.157647	0.195751	0.149482	0.0368854	0.0711272	0.117421
0.0981419	0.314333	0.240008	0.170645	0.0663432	-0.202258
0.0134854	0.142168	-0.0566189	0.0283905	0.245564	0.206728
0.0147952	-0.252023	0.114607	0.00722414	0.029435	-0.0561673
-0.11835	0.111496	-0.179854	0.0304329	0.17659	0.000303238
0.0231628	0.114197	0.175549	-0.151884	-0.0138339	0.077588
0.12739	0.29156	-0.0591002	0.0534677	0.148065	-0.00817222
-0.149886	0.141104	0.0920321	0.154409	0.248007	-0.0177779
-0.124553	0.0603023	0.0638563	-0.0407392	0.122216	0.0434429
-0.0498025	-0.136805	-0.0998677	0.0530507	0.151153	0.244889
-0.149022	-0.17672	0.125491	0.18414	0.248977	0.161414
0.0238943	0.106047	-0.0165826	0.0531254	0.331369	0.132393
0.227522	0.220034	0.317334	0.207024	0.264893	0.25793
-0.0600259	-0.056781	0.0146623	0.254427	-0.0184342	0.00490501
0.116873	0.392022	0.134652	0.0936442	0.0988683	0.233312
-0.26878	0.312577	-0.129508	0.0982953	0.186455	0.0217553
0.0468811	-0.0588743	-0.0910141	0.0299398	-0.0448695	-0.0339829
0.0325477	0.261605	0.145115	-0.0348615	0.184736	0.135231
0.081845	0.261017	0.0900822	0.0619458	-0.171115	0.137299
0.057156	0.131077	0.258414	0.264489	0.192933	0.208534
-0.0801968	-0.208723	-0.198795	0.0236906	-0.055152	0.10503
0.124102	0.0262833	0.218034	0.23447	0.171371	0.154106
-0.0497083	0.0705769	0.0657053	0.132387	-0.104921	0.000825029
0.0190679	0.003654	0.112054	0.147184	0.0545761	-0.105624
0.0716639	-0.108919	-0.0109062	0.062874	0.248046	0.0995005
0.00259383	-0.0167156	-0.0692097	0.188867	0.106866	-0.00273822
-0.168338	0.339543	0.104741	0.136823	-0.112353	0.143541
-0.155938	0.216109	0.23026	0.273173	0.00641805	-0.0302868
0.0683714	0.0270312	-0.018123	0.0783707	0.270784	0.105056
0.12025	0.0707194	0.0574032	0.255595	0.14063	-0.0926026
0.039329	0.0564733	-0.0223986	0.248407	0.15572	0.122148
0.225188	0.268814	0.205669	0.0865102	0.110458	0.0795424
0.185532	0.119436	0.0587481	0.0835612	0.139273	0.0895454
0.227637	-0.0424723	-0.092926	0.0853234	0.158519	0.0021582
0.00873939	0.155731	0.0677906	-0.0381254	0.124298	0.0784681
0.207351	-0.0219165	0.128283	0.257466	0.0919878	0.128897
0.0352432	-0.154629	-0.117964	-0.070051	0.259557	-0.11641
0.117413	0.182206	0.131445	0.263087	0.287543	0.0447178
-0.0246338	-0.100051	0.0053168	-0.0878874	0.314862	-0.11912
-0.0932022	0.0181221	-0.0167107	-0.0139037	0.268593	0.0330749
0.294452	-0.0685089	-0.0620407	0.165427	0.149153	-0.177816
0.110915	0.30347	0.235625	0.0277792	-0.0908871	0.211802
-0.0688964	0.238833	0.0814029	0.000252836	-0.0204761	-0.0919973
-0.0905708	0.0818258	-0.0491911	0.152655	0.213401	-0.146554
0.139605	-0.0897292	0.149563	0.000677004	0.251044	-0.117812
0.17086	0.22213	0.226663	-0.00387853	0.203774	0.0803013
-0.103655	0.0757037	0.236603	0.121052	0.106357	-0.0363081
-0.0926305	-0.271467	0.193628	0.15177	0.0233684	0.109173
0.0780095	-0.0427688	0.0463359	0.115139	-0.171217	-0.00404093
0.00706983	0.12182	0.187761	0.159139	-0.11594	-0.0664214
0.185384	0.201797	0.0122525	0.255834	0.232537	0.138346
-0.151397	-0.0309658	0.150648	0.156771	0.348948	0.38761
-0.0447288	-0.21937	0.0948945	0.151709	0.0938602	0.0107448
0.0230809	-0.0814649	0.377725	-0.00278041	0.184409	0.107631
0.130055	0.336499	-0.0485464	-0.12545	0.0392466	0.287458
0.0976748	0.0983354	0.0165211	-0.0897213	0.0661627	0.13257
0.195691	0.0739739	-0.068495	-0.130354	0.0457959	0.230875
-0.0821908	0.0501321	-0.0581612	0.037457	0.0617179	0.0709707
-0.0410729	-0.30152	-0.113139	0.0281669	-0.0304402	0.360512
0.0276045	0.069341	0.0823405	0.171949	0.164986	-0.0427543
0.242207	0.194255	0.2619	0.112989	0.0372964	0.197603
-0.121686	-0.0348755	-0.0799298	0.0240391	0.242171	-0.0829976
0.0797716	0.358063	0.0212617	0.169139	0.341678	0.00625676
-0.00529764	0.370107	0.139466	0.0316424	0.0291246	-0.0706849
0.139461	0.127247	-0.0779416	0.1731	0.100237	-0.166569
-0.171529	-0.176532	0.237397	0.261257	0.206797	0.0664488
0.0389786	0.39888	0.0268467	-0.0357857	0.314808	0.0766196
0.1104	-0.0831967	-0.137539	0.312167	0.0679341	-0.0470372
-0.139731	0.00690428	0.13922	0.235765	0.110828	0.0782686
-0.256925	-0.213739	0.0601047	0.151624	0.0736909	-0.162857
0.111659	0.20071	-0.15459	0.0784182	0.174035	0.12479
-0.177744	-0.140927	0.151172	-0.0158836	0.182204	0.154109
0.340168	0.190597	0.0533674	0.41245	-0.0275839	0.115096
-0.195373	-0.00473604	0.144167	0.0504049	-0.0766867	0.210565
-0.0290567	0.226316	0.0616206	-0.02844	0.0247812	0.0138293
0.0263777	0.1291	-0.0111524	0.192519	0.0583011	0.0169547
0.0986178	-0.149075	-0.0215829	-0.116931	-0.0807082	0.0377563
-0.0158504	0.0692359	0.04454	-0.0336333	0.123168	-0.0175746
-0.00268082	0.112171	0.103616	0.0963848	0.265195	0.0548171
0.070363	0.148052	0.129837	0.0228138	-0.0344294	0.125438
0.000228548	-0.271084	0.0286566	0.213817	-0.0536716	-0.0248155
0.0325853	0.278163	0.125967	-0.0870524	0.0352298	0.0879203
0.0627682	0.19673	0.0794773	0.0685627	0.0173083	0.0338693
-0.128353	0.215489	0.0800517	-0.0567633	0.213031	0.175964
-0.229759	-0.0319591	0.316942	0.25624	0.107116	0.15724
0.0947141	0.0440658	-0.0842134	0.0472737	0.0710051	0.204708
0.0945898	0.398411	0.0652232	0.00102069	-0.0248208	0.071219
0.186012	-0.0269009	0.220278	0.220858	0.399461	0.378499
-0.279631	0.0227326	0.0519904	0.0672962	-0.00501329	0.319857
0.0691193	0.0028565	0.367094	0.0487589	0.103685	0.0173886
-0.0952772	0.151896	0.141012	0.166308	0.0330937	0.0689184
-0.030779	0.230246	-0.0814189	-0.00466331	0.144888	-0.155754
0.0950849	0.377684	-0.074214	0.0934259	0.0031396	0.236497
0.150963	-0.038261	0.0561816	0.0014926	0.0246202	0.262168
-0.0362673	0.198623	0.100474	0.0981016	0.159634	0.293905
-0.0822446	0.134667	-0.248173	0.00136562	0.193494	-0.102547
-0.185772	0.322696	0.0670288	0.312596	0.175164	-0.0946068
-0.0781502	0.103213	-0.0129107	-0.0412981	0.00824911	0.202143
-0.0667261	0.169831	0.0992768	-0.113659	0.276581	-0.176434
-0.135858	0.160104	0.26305	0.0911637	0.460306	0.0629132
0.293577	0.292832	-0.0731783	0.187002	-0.0509389	0.0872268
-0.223147	0.111094	0.246112	0.0438965	0.239629	0.188656
-0.218289	0.00305487	-0.0192233	0.278282	0.115895	0.0615201
0.0334488	0.108416	0.207989	0.107946	-0.183032	0.121724
0.0452123	0.0773973	0.064863	0.0647071	0.265284	0.0819883
0.0232488	0.177058	-0.0445556	0.187775	0.188054	-0.0530058
0.0457798	0.136702	0.211262	-0.109526	0.218215	-0.306872
-0.11515	0.149144	0.117754	0.0956214	0.14828	-0.0143179
-0.0314428	0.167634	-0.0409152	0.194862	0.0858011	0.114718
0.0297358	0.258677	-0.0291517	0.164951	0.294682	-0.183212
-0.166429	-0.022888	0.064443	0.0896494	0.0554004	0.105483
0.150571	0.179605	-0.0273704	0.134388	0.0663193	0.0492023
0.0636207	0.201576	0.0155	0.155297	0.0809083	-0.124458
0.135535	0.0902557	0.0245646	0.029137	0.29366	0.0141066
-0.0628818	-0.00214362	0.0265151	0.104631	0.341399	0.0684087
-0.114112	-0.276255	-0.184422	0.220407	0.108791	0.0138533
-0.110746	0.0119184	0.0279221	-0.0605038	0.0594457	0.144009
0.0325438	-0.146043	0.0953474	0.0415213	0.0469071	-0.146486
-0.0880295	0.136443	0.0762838	0.040592	0.146678	0.156245
0.274796	0.00395722	0.158205	0.0175993	0.231541	0.0587241
-0.237016	0.0357348	0.130337	0.217762	0.057825	-0.0659583
-0.0569666	0.354097	-0.0316133	0.123583	-0.0609677	0.0309682
0.15969	0.103008	-0.0478711	0.15976	0.305731	0.163895
0.203695	0.130922	-0.0094297	0.0098164	0.185531	0.174469
-0.0565183	0.203589	-0.166007	0.0816176	-0.0293674	0.246528
0.0397602	-0.163299	-0.112104	0.101929	0.121361	-0.136044
0.164042	-0.107472	-0.0452301	0.0976646	0.25569	-0.0264281
-0.100028	-0.139016	-0.131565	0.166006	-0.00914218	0.18675
-0.147191	0.0250054	-0.0866435	0.11381	0.159727	-0.0393581
-0.171336	0.158584	-0.191586	0.0693411	0.0890825	0.154303
0.12966	0.105625	0.0162332	-0.0753189	0.00949586	0.0949585
0.038215	-0.0808511	-0.0211289	0.0860491	0.0460068	0.235527
0.224242	0.410006	-0.151785	0.123649	0.150641	0.104086
0.0488925	0.251098	0.0308665	0.225965	-0.0987355	-0.163603
0.021919	0.308234	-0.0716612	0.0871419	-0.028192	0.299964
0.0198982	0.169912	-0.059262	-0.0299388	-0.0194133	-0.164828
-0.102588	-0.0305314	-0.0310272	0.0417575	0.139011	0.0623933
-0.022741	0.151797	0.0442194	0.121587	-0.00142191	0.112992
-0.0478917	-0.0149916	0.272992	0.224895	0.20644	-0.111462
0.0891144	0.0917466	0.00914679	0.0298652	0.147917	-0.0535187
-0.169599	0.0322626	-0.0532969	0.133177	-0.0353307	0.0674357
0.269815	0.00623483	0.172103	-0.00436882	0.0975131	0.0769817
-0.137066	-0.162301	0.0939975	0.235601	-0.017037	-0.0547044
0.102155	0.206503	0.00857065	0.1461	-0.136104	0.121476
-0.155925	-0.122048	0.264486	-0.0286434	0.0211938	0.047721
0.0235195	0.143126	-0.0120503	-0.0536646	0.227305	0.0839932
0.0860934	0.280027	-0.0671561	0.114381	0.30286	0.224819
0.0462203	0.127851	0.101495	0.0767315	0.0845536	0.0393852
-0.046583	0.185757	0.190954	0.00692991	0.153988	0.189096
-0.170936	0.219404	0.0206497	0.0343137	-0.0524795	0.297652
-0.0811709	-0.0407892	-0.0238386	0.0862068	0.131283	0.215718
0.19122	-0.134205	0.0425219	0.0109954	0.265564	-0.102725
-0.0506651	0.0517075	0.0558571	0.237132	-0.0292972	-0.0949667
0.0899794	0.105584	0.136999	-0.132143	0.0440652	0.253465
-0.0510155	0.0355873	0.190638	0.144226	0.0667385	0.173577
0.296674	0.2066	0.0679452	0.0924871	0.174221	-0.0347838
0.0603283	-0.0393774	0.201042	0.089912	0.0989402	0.0249739
0.134711	-0.203939	-0.140586	0.217603	0.00766994	0.209449
-0.0785723	0.315128	0.0826388	0.0427049	0.170047	-0.115856
-0.210507	0.248091	-0.102021	-0.0879939	0.0495037	0.296654
0.0506086	-0.217306	-0.0530379	0.0189086	0.0409215	-0.0839004
0.226487	0.128645	0.0503212	0.0718654	0.122498	0.0768357
0.205545	0.189843	0.192439	0.1773	-0.0938066	-0.305656
0.0321719	-0.0982281	0.164983	0.048166	0.268873	0.211137
-0.175307	-0.144148	0.103965	0.0777038	0.0879052	-0.0351302
0.333237	-0.180122	0.141376	-0.0990877	0.0496896	-0.145513
-0.0318158	-0.017227	-0.0679	-0.025348	0.0975198	0.500212
-0.0203636	0.260355	0.268236	0.0493066	0.138088	0.0081258
0.0722615	-0.0556724	-0.0587384	-0.0492755	-0.0322411	0.00508619
-0.0526926	0.0530863	0.00447163	-0.0319443	0.0590483	0.108078
0.191835	0.348069	0.258433	0.137872	0.17595	0.0855113
0.19209	-0.0377072	0.115932	-0.156467	0.100808	-0.0324244
0.00644329	-0.0342107	0.0867041	0.0613299	0.190156	0.172522
0.113518	-0.00319251	-0.123501	0.0590393	0.21569	0.202449
0.0611117	0.0165495	0.0915916	0.143021	0.156283	0.0174502
0.0546674	-0.00148493	-0.155122	-0.0293769	0.128054	0.215705
-0.179849	0.24186	-0.0528106	-0.210313	0.245715	0.00763712
0.105184	0.102352	0.174804	0.21703	0.182088	0.0588172
-0.0538191	0.259748	-0.0156932	0.330181	0.0776117	-0.198596
0.101686	0.0406964	0.15032	0.277456	0.238573	0.192584
0.0411011	-0.00511316	-0.0719864	0.0226696	0.0114813	0.00341487
0.0754914	0.223108	0.055956	0.179294	0.170277	-0.345068
-0.000765466	0.169784	-0.0992773	0.0370216	0.215855	0.0818596
-0.0667745	0.00693267	-0.0564329	0.105438	0.0531581	0.0190246
0.354798	-0.0261257	-0.240027	0.050176	0.215136	0.116173
-0.122379	0.292556	0.177041	0.274202	0.00740232	0.273181
-0.125216	0.116329	0.0496405	0.0567092	0.275219	0.263551
0.101682	-0.166328	0.0286407	0.157732	-0.0818687	0.125597
-0.0195738	0.203324	0.301009	0.0905491	-0.032061	0.271826
-0.107569	-0.1975	-0.10244	0.203964	-0.0210388	0.069389
0.0344267	-0.0806484	0.180623	0.296061	0.0191239	0.254933
0.225853	0.404098	0.170714	0.153721	0.398833	-0.137233
0.222267	0.0369114	0.291123	0.0471147	0.0846239	-0.0356903
0.251412	0.0635982	0.122334	-0.0777727	0.185765	-0.0453105
0.0869873	0.294943	0.21142	0.13604	0.24372	-0.245571
-0.0730265	0.0132016	-0.0475047	0.0330758	0.195172	-0.0927378
-0.00781297	-0.123017	-0.00892692	0.0371075	0.0366136	0.0798295
0.0877193	0.112149	0.228849	-0.0912203	0.205111	0.0564452
-0.18093	0.286009	0.00644857	0.119213	0.0125745	-0.0692524
-0.0838122	-0.0988994	0.402461	0.0972753	0.21238	0.245598
0.186411	-0.0175217	0.223475	-0.00266177	0.175901	0.277042
0.0200799	-0.104236	0.302988	-0.0130545	-0.0945014	-0.125963
-0.130569	0.0654021	-0.0695046	0.0797122	0.228899	0.207737
0.0213451	-0.0756154	0.0560684	-0.00640919	0.260016	0.0203043
0.024361	0.132872	-0.0969333	0.143644	0.239865	0.0165508
0.0843985	0.0353862	0.221557	0.0582733	0.171789	0.0743719
-0.0516927	-0.0302695	-0.0708708	0.123897	0.166847	0.12509
0.0745202	0.104858	0.127111	0.157217	0.159311	-0.0343421
0.099011	0.019352	-0.0480489	0.164314	0.0448057	0.0988287
-0.0483127	-0.342749	0.200375	-0.0729296	0.162057	0.0626242
0.0372286	-0.270082	0.202308	0.0713842	0.224995	-0.0944518
0.369585	0.101709	0.0559285	-0.0778611	0.0203326	-0.108886
0.00371203	0.0102416	-0.0187459	-0.0564967	-0.0687942	-0.13168
-0.133839	0.0672035	0.217215	0.0895252	0.110436	-0.0127808
0.149739	-0.0462304	0.00781497	-0.0117067	0.140405	0.0689528
0.110334	0.0752951	0.26809	0.101654	-0.0163453	-0.0660064
0.0534067	0.331937	-0.0140895	0.130942	0.162918	0.324109
0.082797	0.255997	0.191299	0.0782501	0.0150603	0.0220427
0.0883752	0.165339	-0.113697	0.0817375	0.0852789	0.268338
-0.0567448	0.259492	-0.0433807	-0.0765561	0.0502949	-0.0201916
0.00862041	-0.0649588	-0.095655	0.0517509	0.0246615	0.196558
0.168405	0.0498151	-0.0444706	-0.106515	0.179375	0.246241
0.0415088	-0.0605195	-0.245244	0.122731	0.0915956	0.139081
0.133512	0.254712	0.0612652	0.0333312	0.123249	0.136817
0.116387	0.202948	0.0575214	0.158508	-0.0119205	0.118886
-0.0495265	0.173866	-0.0949335	0.162497	0.182094	-0.0322913
0.0468923	0.316029	-0.0200602	0.237573	0.0937255	-0.00850925
0.149123	0.147687	-0.150564	-0.0388998	-0.131721	0.094423
0.0185139	-0.0782579	0.297451	0.00726494	0.228895	0.0975459
-0.0817306	0.0667044	0.0174262	0.0665773	0.156276	0.027696
0.00606741	-0.0131808	-0.117909	0.0174004	0.141467	0.157151
0.277981	0.0239742	-0.13826	0.27128	0.223398	0.0904005
-0.241593	0.231968	-0.0110428	0.0227948	0.108531	0.0344469
-0.063721	-0.0365332	-0.103393	0.231293	0.385816	0.184954
-0.179466	0.0173412	0.0706928	0.129889	-0.0314358	0.296432
0.0842977	-0.0747047	0.197741	0.303961	0.105876	0.078853
-0.00927019	-0.194721	0.0146063	-0.244409	0.0629732	-0.092032
0.000768468	-0.153955	-0.0365391	-0.00230128	0.00852501	0.0780704
-0.0902119	-0.0501806	0.136589	0.0169368	0.170929	0.102743
0.230802	0.283132	0.0704412	0.232197	0.0814626	0.0814176
-0.0199409	-0.231501	0.0341687	0.018804	0.259277	0.132147
0.214213	-0.189656	-0.0547355	0.216444	0.290701	0.232803
-0.0382362	0.0961207	0.0866749	-0.0565328	-0.0807084	-0.157021
-0.036392	-0.152833	-0.0579792	0.130103	-0.0381826	0.0172223
0.0839986	-0.0778475	-0.285314	0.00657501	-0.112882	0.0850005
-0.123763	0.213463	-0.256961	-0.0156698	0.148091	0.113119
0.124365	0.277682	0.156823	0.15326	0.15217	-0.0428613
-0.0486734	0.0283497	-0.0774493	-0.0106882	-0.00941608	0.26699
-0.0766293	0.176027	0.288989	0.209211	0.160492	-0.13856
-0.0393591	0.309425	-0.117198	0.0704573	0.0972701	0.0836219
-0.0953351	0.00905426	0.128101	0.142547	0.0879993	0.0264263
0.208318	0.166358	0.0907003	0.208734	0.109232	0.211066
-0.23826	0.242779	0.272744	0.121013	-0.0308375	-0.0704217
0.196492	0.312125	-0.121561	0.10279	0.00277937	0.032352
0.0127659	0.105108	-0.0552668	-0.102334	-0.100415	0.120799
-0.0524258	0.390513	-0.123065	-0.00949891	0.0566436	0.037537
0.113908	-0.0100481	-0.0972503	0.0776089	-0.00757209	0.0787181
-0.0413452	0.10442	-0.0582146	-0.0311418	0.0771276	0.0435025
0.148223	0.255073	-0.035021	-0.00648227	0.0608152	0.0373554
0.0866674	0.142336	0.0543179	0.19921	0.0519464	0.0622329
-0.22888	-0.0447709	0.202628	0.00983329	0.115293	0.087256
0.176399	0.22056	0.176782	0.231999	0.109587	0.294916
-0.0677497	0.052295	-0.0863133	0.310281	0.00245448	0.0850188
-0.0910382	-0.113979	-0.110259	0.256886	-0.0877901	0.0967613
0.192003	0.308844	0.070823	0.0511705	-0.10803	0.111816
0.0892652	-0.0429514	-0.0977832	0.0845828	-0.029174	0.0917822
0.0156094	0.10938	0.168709	-0.0643131	0.198939	-0.209227
0.217228	0.053273	-0.0926452	0.108112	0.133099	0.203968
0.039179	-0.133423	-0.27949	0.100562	0.274561	-0.0207027
0.0509379	0.323451	0.275973	0.0663844	-0.0156418	0.162188
0.151038	0.236713	0.0436041	0.122937	0.0184788	-0.00279463
-0.236067	-0.0258851	-0.136686	-0.057689	0.0817389	0.191639
-0.03392	0.249497	0.133232	-0.0818308	0.200448	0.0620469
-0.0578533	0.192192	0.155689	0.0835732	0.103797	0.000912507
0.0926237	-0.0370475	-0.0531057	0.175476	0.31527	0.00880036
0.211457	0.114471	0.176281	-0.0196671	0.107839	-0.0983111
-0.289502	-0.161577	-0.0246971	0.0588354	0.000336866	-0.140712
-0.0188376	0.447079	-0.0308522	0.00667733	0.263788	-0.0152988
-0.0817189	0.0681934	0.0904508	0.031726	0.0796059	0.0331239
0.0075734	0.14177	0.190591	0.0796386	0.218913	-0.0395361
0.123585	0.2911	0.094392	0.119177	0.0237094	0.181132
0.161926	-0.0162155	0.186544	0.0288617	0.132865	0.118648
0.143587	0.157515	0.145539	0.0475846	0.0551584	0.122091
0.0222961	-0.0525197	0.0379558	-0.0187551	-0.0892335	0.0904163
-0.118938	-0.24194	0.112956	0.152633	0.069787	0.175203
-0.0423904	0.0599369	-0.0322755	-0.0161623	0.173785	-0.268595
0.0595453	0.0221748	-0.112067	-0.0861552	0.0966289	0.124812
-0.0482449	0.050304	0.0591886	0.0428706	0.0700069	-0.169646
0.0610541	-0.0572077	0.112177	0.0558189	-0.0128706	-0.0100307
0.0271359	-0.126187	-0.158085	0.0906806	0.14651	0.061203
0.10197	0.0871177	0.00141046	0.00776974	0.15718	0.0330498
0.193428	-0.205617	0.120317	-0.039813	0.194191	0.154426
-0.112923	0.070182	-0.192047	0.0757088	0.125516	0.0663622
-0.0516495	-0.337454	-0.139374	-0.0394174	0.0730174	0.199246
-0.129458	0.0233658	0.0855035	0.19424	0.0965984	0.0443054
-0.125382	-0.203819	-0.180186	0.17816	0.0691698	0.0884921
0.137908	0.264844	0.15174	0.125467	-0.0229362	0.288625
0.0611145	-0.340082	0.258721	0.112211	0.0447095	-0.11478
-0.0485643	-0.0572023	0.26679	0.166768	0.084316	0.019497
-0.178236	0.0378715	-0.126703	0.104934	0.177599	-0.0227968
-0.0267639	0.0620765	0.112895	0.124176	0.022193	-0.058469
-0.120824	-0.306602	-0.12654	-0.0347144	0.167865	0.23475
0.0886932	0.243183	0.0284583	0.17957	0.135946	-0.0882728
0.00354264	-0.00417969	0.28679	0.106546	0.0767276	0.0350679
-0.153531	0.0820326	0.166947	0.163282	-0.0565607	0.13379
-0.0342751	0.0161466	-0.110085	0.185575	0.304417	0.18227
-0.0436058	-0.099241	0.0136493	-0.0305006	0.125971	0.0584923
-0.119784	-0.0633308	0.118154	0.151847	-0.0634362	0.298024
-0.192168	0.200694	0.17206	0.192929	0.136875	0.180049
-0.00132016	-0.016579	0.15852	-0.0675216	0.0623954	0.300386
0.0946965	0.0607103	0.109519	0.0560861	0.14876	0.148452
-0.145894	-0.247544	0.041156	0.189432	0.197162	0.0176487
0.0999296	0.295653	-0.130169	0.0286362	0.0151065	0.222892
0.0569446	0.076631	0.353397	0.412916	0.0370448	-0.0207813
0.147222	0.246418	0.0373508	0.190429	0.290017	0.295461
-0.0349693	0.175401	0.0935759	-0.0129674	0.0355477	0.0641791
-0.207361	0.226212	0.0390422	0.0442177	0.126853	0.098957
0.0981201	0.0183303	0.199156	0.136229	-0.0375866	-0.00178077
-0.18373	0.300744	0.0592245	0.0493077	0.049663	-0.267751
-0.10737	0.0809996	-0.0741007	0.00952336	0.0349819	-0.163083
0.23178	0.41666	0.0748296	0.109068	0.0784456	-0.00928618
0.167732	0.204335	-0.0541181	0.198331	0.0248008	-0.0141439
0.0827417	0.0819451	-0.0875469	-0.0147318	-0.0846439	0.101369
-0.136887	0.120719	0.0333076	0.143818	-0.0336459	-0.16743
0.0186033	0.201058	-0.129823	0.122243	0.269421	-0.0197718
0.0354793	0.162976	-0.335906	-0.0567681	-0.012623	0.366849
0.0100899	-0.243218	-0.0447447	-0.0224213	0.181213	0.0289727
-0.0353928	0.102526	0.119338	-0.0620227	-0.00459306	-0.0740048
0.0566683	0.10077	0.0556024	0.0512425	0.435505	-0.236731
0.109532	0.457275	0.258004	0.032946	0.140302	0.049089
0.0437898	-0.142145	0.381448	0.199006	-0.0667763	-0.11822
-0.0930127	0.0939567	0.0286197	0.223228	0.146159	-0.156706
-0.164919	0.207274	-0.115583	-0.180861	0.0162388	0.195279
0.147055	0.082058	0.285121	-0.0494273	-0.0162192	-0.0698994
0.0274347	0.288424	0.124713	0.248574	0.00219702	0.104862
0.105839	-0.0975782	-0.0159574	0.202043	0.0446011	0.0312053
-0.162003	-0.445629	-0.0684739	0.101747	0.0323621	0.0397912
0.0172356	0.0280711	-0.01261	0.0672595	0.0626828	0.119939
0.13117	0.051494	0.0130646	0.21338	-0.0697035	0.214926
-0.0623141	0.137659	0.0752139	0.0208186	0.010917	-0.104616
0.0949185	-0.12354	-0.0575607	0.152155	0.303538	0.132957
0.120509	0.0216805	0.0256061	0.197024	0.207212	-0.158846
-0.158128	-0.138605	-0.0690702	0.166874	0.0166288	-0.0783871
-0.348652	0.0238999	-0.233901	0.117784	0.0583688	0.283422
-0.072701	-0.030235	-0.0551318	-0.102245	0.248088	0.182608
0.0874742	-0.0912456	-0.0231569	0.00661757	0.115621	0.136823
-0.134119	0.334957	0.162418	0.00574054	0.38128	-0.0148768
-0.106959	-0.131491	0.158236	0.218446	0.103614	0.0511327
0.0255449	0.290595	-0.0468273	-0.0158817	0.174519	0.0768551
0.213017	-0.0715064	0.180563	0.0173467	0.0531274	0.149326
0.126305	0.175372	-0.00540819	0.0730203	0.0648752	-0.13073
0.102946	0.0953845	-0.0344678	0.1502	0.29515	0.0436575
-0.0955267	-0.24775	0.13395	0.173997	0.23733	0.0789194
0.0583845	0.254038	-0.0193188	0.182277	0.253009	0.0332827
-0.0264163	0.209842	0.00127889	0.220902	0.218741	0.100693
0.11104	0.308619	0.0587066	0.216455	0.200956	0.0955611
0.143209	-0.0768974	0.0321846	0.0302927	0.0355024	-0.117655
0.11696	0.264057	-0.014416	0.112057	0.113359	-0.0320399
0.115062	0.121711	0.0610029	0.0790049	-0.0386578	0.0526639
0.0162366	-0.015581	-0.198508	0.217764	-0.0418155	0.180725
0.0804269	0.395226	0.0616643	0.183843	-0.0310811	-0.00224599
0.0457275	0.23513	-0.0880209	0.0389297	0.159795	0.138354
0.0585341	-0.142303	-0.0952955	0.0142808	0.0699129	0.0196913
-0.00279351	0.158968	-0.0627463	0.046077	-0.0432004	0.0338314
0.0134863	0.202026	-0.192648	0.105188	0.151342	-0.0506559
-0.00787051	0.387333	-0.161363	0.00136884	0.119014	0.104429
0.139823	0.0562813	0.260689	-0.0963964	-0.0267312	0.123449
-0.142196	0.124408	-0.0569288	-0.084017	-0.0961878	0.115157
0.335079	0.0856025	0.0876576	0.0331753	0.145261	0.18931
0.0220707	-0.00839753	-0.16232	-0.0507115	0.12478	0.0946012
0.152508	-0.221589	-0.362784	-0.0483345	0.0450845	-0.0316639
0.221983	0.344106	0.0503195	0.00418992	0.0969718	0.0338157
0.225612	0.131295	0.146443	0.288649	0.247497	0.178017
-0.176669	0.111531	-0.031369	0.115667	-0.0375764	0.00587226
-0.124027	0.150498	0.0432854	0.137905	0.0954777	0.122323
-0.0322654	0.168588	0.204483	0.125826	-0.170435	-0.0405707
0.171745	0.263448	-0.14036	0.0905492	0.304439	-0.160171
0.0513235	0.308503	-0.00841385	0.127417	0.072951	0.114408
0.122464	0.0454838	-0.164866	0.0290414	0.258821	0.215221
-0.0780322	0.0838035	-0.268899	0.0220479	0.216755	-0.0249168
-0.209206	0.171446	-0.183717	0.156194	-0.00508223	0.173901
0.152914	0.0618932	-0.111856	0.190097	0.0752354	0.0295803
0.108739	-0.0292449	-0.220595	0.0892879	-0.0426624	-0.0724931
-0.0159793	-0.000584352	-0.00496187	-0.0112439	0.0896423	-0.0479718
0.203282	-0.0163715	0.0315464	0.251405	0.0889766	0.209549
0.208774	0.139572	0.178389	0.154008	0.278579	-0.0119659
0.069232	0.0675651	0.0858191	0.217924	0.129374	-0.128526
-0.0622661	-0.0281193	0.185934	-0.0552974	-0.0852004	0.0208196
0.168571	0.225453	0.21723	0.0858066	-0.0190779	-0.109101
0.226348	0.000601293	-0.133887	0.217581	0.0908289	0.267555
0.0973608	-0.0845495	0.34158	0.082806	0.371237	0.213841
-0.0450213	-0.00427623	-0.108387	0.0956787	0.133421	0.0142848
0.0247307	-0.0674997	0.0767236	0.0736205	0.0327762	0.0492511
0.0149587	-0.044833	0.0527692	0.0198255	0.135599	0.120844
-0.108349	0.152397	0.0933432	-0.0634391	0.233763	0.00525749
0.0832354	0.146688	0.114638	0.0947357	0.202105	0.136791
-0.160636	-0.0300052	0.204523	0.0628815	-0.0539687	0.0815362
0.0750209	0.255687	0.0842518	0.10346	0.143214	0.236991
-0.013732	0.0911282	0.0358007	0.102148	-0.0164697	0.125144
-0.0216383	0.105106	0.0294587	0.125091	-0.0234624	0.0094434
0.0862264	-0.197914	0.0384483	0.15801	-0.0147281	-0.0135908
0.166924	0.00564048	-0.0388623	0.00330862	0.132263	0.185868
-0.171436	0.141378	-0.0984315	0.00414015	0.0108651	0.121802
0.178735	0.0873908	0.121138	-0.123228	0.140262	0.109481
0.119506	-0.137207	-0.076957	0.246981	0.0640676	0.0491221
-0.260754	0.0445704	-0.142509	-0.0449684	0.160939	-0.0563316
0.0366872	-0.0885901	0.178961	-0.219213	0.137629	0.0419185
-0.0684035	-0.0695878	0.305482	0.0302057	-0.0435597	-0.0802116
0.100774	-0.181926	0.122329	0.334813	0.0641512	0.0622107
0.299274	-0.0194359	0.406197	0.301661	-0.112856	0.112157
0.0732873	0.126613	0.267533	0.127702	0.283664	0.0367087
0.00845344	0.128916	0.0511886	-0.0747917	0.00743842	0.0510372
0.0201972	-0.0226892	0.0475996	0.138008	-0.0416783	-0.12418
-0.00159978	-0.0832364	0.274301	-0.0863317	0.0915771	0.13347
0.102079	0.25567	0.0417174	0.0247076	0.358783	0.165653
-0.013965	0.0228405	0.258854	0.0350846	0.137699	0.0783777
0.0266279	-0.262726	0.170031	0.0334214	0.176453	0.0120676
-0.0418438	0.283368	0.0863608	0.0551694	0.011206	0.164274
0.218219	0.104717	-0.0230126	0.192284	0.128675	-0.123128
0.00427997	0.138682	-0.100794	-0.163271	0.0973686	0.11014
-0.0799176	0.199587	0.176044	0.0659806	-0.0181541	0.297347
0.137971	-0.103109	-0.232954	-0.0138957	0.111563	0.0972582
-0.0666855	-0.0299883	-0.121477	0.158083	0.11496	0.249834
-0.0177569	-0.198984	-0.0289528	0.119813	0.20188	0.0156936
-0.018072	0.335118	0.0658744	0.0129559	0.180447	0.292119
0.0487403	-0.0195142	-0.0352209	0.0475028	1.90864e-05	0.0864714
-0.0798108	0.0653025	0.170201	0.210927	0.0247326	-0.0790021
0.0321788	0.124305	0.160684	0.0890386	0.106189	0.309907
0.0124635	0.0279845	-0.077633	0.107604	0.213311	0.219281
0.273284	0.166584	-0.137045	0.0556299	0.195402	-0.0746927
-0.131002	0.179084	0.0934247	0.0240376	0.282902	0.412752
-0.063369	0.187794	-0.0348882	0.16378	0.0730443	0.00175879
0.0671819	0.023195	0.185097	0.171812	0.124358	0.105227
-0.0864488	0.135457	-0.156492	-0.007126	0.145428	-0.00701721
-0.0686253	0.266723	0.233096	0.215745	0.0787273	0.0183683
-0.100849	0.0296837	0.0202103	0.00683253	0.0118781	-0.0424133
0.0272372	0.37116	0.163872	0.0515525	0.186011	0.120435
-0.00202116	-0.102995	-0.163911	0.0761922	0.244237	-0.0973152
-0.0757045	-0.20783	-0.212602	-0.0761558	0.198023	-0.062379
-0.0791478	-0.124072	0.147624	0.152874	-0.162538	-0.120307
0.157304	0.144202	0.170998	0.242535	-0.0216239	-0.134438
0.200901	0.279008	0.00900411	0.154346	0.0444257	0.00368018
-0.117489	-0.132054	0.141725	0.204303	0.133549	0.234168
0.0654934	-0.0886957	-0.193526	0.11634	-0.00413361	-0.0222456
-0.0784942	0.0366276	0.00896056	0.118412	0.0396156	-0.0466934
-0.0976005	0.0175259	-0.00408118	-0.00438932	0.237444	0.00850454
-0.181968	0.0261544	-0.136687	0.28681	-0.0612149	0.0231003
-0.197529	0.382993	-0.057427	0.0600764	0.169719	-0.0943088
0.130206	0.00117405	0.126657	0.127354	0.0687944	-0.0331721
0.116457	0.104192	-0.131994	-0.0379528	-0.0993776	0.29471
0.183567	-0.0438796	0.0440222	-0.0281527	0.0541398	-0.0154122
-0.0980695	0.267811	-0.0360508	0.0540788	0.0210644	0.0563833
0.0404081	-0.00343856	-0.0944629	0.065359	0.0222238	-0.0961447
-0.226948	-0.120092	0.0762773	0.222635	0.124386	0.000940655
0.185423	-0.00794217	0.181977	-0.0523574	0.255763	0.134828
-0.0245038	-0.0242531	-0.0120336	0.125369	0.0595311	-0.0420241
-0.062497	0.250935	0.0778308	-0.0992477	-0.030307	-0.0643986
-0.150077	0.0226933	0.142335	0.336913	0.0133737	0.0176314
0.115231	-0.0382149	0.264642	0.162616	0.00156695	0.157055
0.204643	-0.229986	-0.138155	-0.0490874	0.14171	0.160174
0.0320575	0.288784	-0.164234	-0.013824	-0.0220167	0.09541
-0.0611646	-0.0627	0.155611	0.116338	0.249045	0.0264785
-0.0256897	-0.0110274	-0.0561953	-0.0671606	0.160765	0.0641335
0.0271359	0.00897555	0.174074	0.00155	0.166055	-0.00771976
0.172509	0.195152	0.114087	-0.0829073	0.30315	0.191207
0.139129	0.141189	-0.0379688	-0.233636	0.015037	0.0379714
0.162491	-0.288591	-0.0624576	0.109474	0.143265	0.0578206
-0.000591722	-0.0713585	0.243895	0.0552322	-0.316857	0.194535
0.00645503	0.231755	-0.157586	-0.13768	0.0143656	0.0611326
0.122967	0.204217	0.0954777	0.150878	0.0231524	0.392431
-0.0924641	0.0169084	0.107009	-0.0554945	0.212808	0.0784469
0.0303953	-0.082787	-0.208671	0.098096	0.0107302	0.0022055
0.107662	-0.0313299	-0.139959	0.0683173	0.0332074	0.295426
-0.115959	0.151239	0.00251666	0.0154418	-0.0191896	0.219835
0.00463564	0.15111	-0.197588	0.134455	0.171201	0.247668
-0.0326637	0.0977118	-0.0157341	0.0630875	0.176283	0.144136
-0.11886	0.193059	0.0320015	-0.11969	0.0906221	-0.0509128
-0.383718	0.0330897	-0.0675022	0.0129578	0.0613968	-0.0223762
-0.149947	0.211615	0.266186	0.0318416	0.205657	0.243567
0.114412	0.251409	0.234209	0.282812	0.193928	-0.0287372
-0.172002	0.0120692	-0.0616557	-0.111639	0.0228766	0.00275451
0.03877	-0.0856937	0.276192	0.0340598	0.172129	0.158741
-0.0629164	0.459396	0.230892	-0.133671	-0.122347	0.0377717
-0.0874328	0.255615	-0.214025	0.113299	0.00746677	0.0449456
0.205903	-0.139925	0.278641	0.0603933	0.123256	0.174948
0.203559	0.00687577	-0.0519903	0.262811	0.184309	0.139864
-0.0744865	-0.0428791	0.0734555	0.0487187	0.244171	0.0157047
0.217681	-0.00609024	0.0295779	0.105841	0.0950965	0.303429
0.13897	0.024869	-0.124768	0.268707	0.187791	0.249377
0.370251	0.142009	0.291728	0.215704	-0.016881	-0.0526572
-0.25809	0.0950756	-0.0832556	0.149207	0.178553	0.186497
0.132625	0.222668	-0.0145775	0.18779	0.0903291	-0.194264
0.0769199	-0.00947753	-0.219829	0.0618802	0.0928611	0.244086
-0.0540804	0.0201351	-0.124803	0.343327	0.28688	-0.121424
0.195159	0.266207	-0.076041	0.20258	0.027196	0.0262694
0.0840099	0.235758	-0.0777989	0.16964	0.104475	0.0836671
0.289508	-0.12718	0.296225	0.109222	-0.0718687	0.0294995
0.178348	0.0419214	0.110914	0.12948	0.0258362	-0.0708775
0.120305	-0.203316	-0.0759594	0.0503152	0.0218752	0.083611
0.0186993	0.227583	0.246992	-0.134754	0.148776	-0.029032
-0.0666322	-0.108724	-0.0675252	0.0593209	0.125718	-0.240914
0.346865	0.0846636	0.0788427	-0.00472882	0.0711465	0.0788091
-0.0713785	0.136727	0.292427	0.0977915	0.0437064	-0.0897269
0.087853	0.0621362	0.18393	0.0478104	-0.0115556	-0.0236152
-0.184656	0.299543	-0.266627	0.204949	0.0969484	0.439574
0.107782	-0.130045	-0.0188672	0.149453	0.249819	-0.0530802
0.192389	0.0940215	-0.24789	0.0965932	0.132179	-0.136316
-0.0777234	-0.0929796	0.137292	0.0335814	0.149528	0.155066
-0.268323	0.331963	0.0703467	0.0853737	-0.192632	-0.0597706
-0.0174388	0.388113	0.199461	0.072679	0.0750192	0.139326
-0.0147658	-0.120646	0.0223661	0.0890759	0.0363248	0.0183976
-0.0136584	0.191916	0.0310355	-0.0128219	0.102612	0.271198
0.0484282	0.108906	-0.228249	0.240778	0.0397736	-0.00105737
0.0932179	-0.126349	0.0354704	0.0340956	0.0957627	-0.132788
-0.359063	0.0389554	-0.000931884	0.0318494	0.0730527	0.219111
-0.0316086	0.0052872	0.0594084	0.0894675	-0.0518224	0.161175
-0.036587	0.0240882	0.0349965	0.104977	-0.0427536	0.0722742
0.0813129	0.386837	0.269522	0.196793	0.0822949	0.125716
0.196356	0.119703	-0.161893	-0.0569072	-0.05316	-0.0568812
-0.011279	0.309326	0.0998858	0.020702	-0.0825844	-0.0804056
0.0816154	0.047784	-0.00943421	-0.132495	-0.0748445	0.209071
-0.0264381	0.138317	0.141335	-0.145765	0.0939353	-0.0932605
0.107918	0.116429	-0.0208502	0.0837433	0.137028	-0.0521825
0.105593	0.0667653	-0.0031697	-0.050789	0.188746	0.127815
-0.0229179	0.026348	-0.108614	-0.0604337	0.0756401	0.151302
-0.0260316	0.182543	0.0697201	-0.0376672	0.180679	0.191855
0.227671	0.183399	0.0131582	0.116042	-0.00527227	0.145485
-0.260016	0.0546179	-0.0434057	0.262593	0.176013	0.0483118
0.132061	-0.0411998	0.0380032	0.0418711	0.156233	0.149047
0.502741	0.116562	0.217862	0.105862	0.0523159	0.148998
0.052577	0.148022	-0.0363213	0.00981556	0.0716209	-0.095912
0.0681235	0.208035	-0.143085	0.0942681	0.215022	0.174425
0.31032	-0.112308	0.000378903	0.0426633	0.0849178	0.165485
-0.106971	0.129667	0.138118	-0.0343899	-0.0767122	-0.0669498
0.249658	0.0512436	-0.139345	0.14858	0.24308	0.079882
0.00351507	0.161536	0.122111	-0.0600115	0.0386089	-0.0648151
0.0809647	0.209088	0.100854	0.063778	0.040201	0.026611
0.34172	-0.211125	-0.146629	0.0832634	-0.00385639	0.0743086
0.0372789	0.411568	-0.173907	-0.00655485	-0.0544039	0.0891884
-0.073417	0.0601853	0.0287541	0.07489	-0.00695651	0.161828
0.258763	-0.0848032	0.085475	0.235863	0.309686	-0.0603165
-0.0413296	-0.0495315	0.112558	0.201116	0.0493544	0.175778
-0.126056	0.227619	-0.124102	0.117512	0.106388	0.0688921
0.000142823	-0.0437573	-0.017537	0.252187	0.12365	0.0763424
-0.199252	0.142855	-0.284077	0.00523284	0.0964717	0.295572
-0.0782234	0.226579	0.26856	0.454097	0.221383	-0.0806527
0.120068	0.263235	0.0123245	-0.00239396	0.100604	0.124783
-0.0528429	-0.0882786	-0.234626	0.0219081	0.160762	-0.114143
0.164396	0.159043	0.0882282	0.0239065	-0.0462758	0.13839
-0.025451	0.090108	-0.0518932	0.107716	0.110363	0.167936
-0.0672253	-0.116777	-0.158657	0.0443915	0.0685245	-0.0584544
0.0232959	0.00497978	-0.154264	0.0807165	0.199299	-0.0504244
0.198118	0.0569019	0.300062	0.0619781	0.40996	0.129083
0.0592583	-0.134693	0.122258	0.090212	-0.0497376	0.0171611
-0.135825	0.138627	-0.057257	0.251509	0.235335	0.179467
-0.234031	-0.290611	-0.109266	0.0701526	0.160835	0.105262
-0.0734137	0.39503	0.0472335	0.0388812	0.120189	0.269882
0.0179319	-0.0462188	0.372217	0.041809	-0.0125286	0.0966354
0.0628006	0.268554	0.0283342	-0.0120104	0.170423	0.402315
-0.0755843	0.293234	0.217264	0.100993	0.294349	-0.0051232
0.00943713	-0.213734	-0.0916937	0.180771	0.182211	0.0194729
-0.10426	0.316754	-0.202936	0.0162935	0.0729568	0.102611
0.0224616	0.0218159	0.0464544	0.0682126	0.0281588	0.0929071
0.0636064	0.269762	-0.0998571	0.0350636	-0.0404306	0.0839501
0.101015	-0.0510336	-0.0011817	0.0736875	0.164696	0.0644142
-0.226067	0.12124	0.124032	0.0040233	0.13873	0.203544
-0.0122994	0.231617	0.0378078	0.100238	0.063262	0.0759058
-0.0837911	-0.0210628	0.208841	0.0191167	0.252994	-0.0294196
0.287011	-0.0792839	0.120728	0.0723743	0.0506185	0.15151
-0.132234	0.280256	-0.0862986	0.0989551	0.156393	0.0435463
0.0157074	0.0709536	-0.189097	0.100667	-0.0578705	-0.096725
-0.384966	-0.00148863	0.161883	-0.379485	-0.0662438	-0.0476877
-0.173332	0.158425	-0.018596	0.0174223	0.336105	0.0662881
0.194802	0.19909	-0.0773632	0.211504	-0.0467748	0.224267
-0.188081	0.340413	-0.115431	0.288015	0.0465311	0.0140256
0.0552733	-0.00587434	-0.0596345	0.103956	0.316744	0.266988
0.0472887	-0.0397917	-0.00725159	0.250088	-0.0114073	0.0555766
0.0256426	-0.05713	0.0570047	0.226118	-0.0854343	0.00242727
-0.0748053	-0.113465	0.121755	0.0202608	0.267849	-0.0119751
-0.130373	-0.168461	0.177553	-0.0584931	0.173986	0.189396
0.391085	0.290212	0.322274	0.290827	0.290212	-0.0780208
0.217641	0.214434	0.126269	0.0011885	0.16283	-0.0355186
0.0934789	-0.172013	0.222488	-0.0321405	0.0980524	0.0596297
0.0490834	0.154964	0.173896	0.103117	0.00166382	0.228952
0.118616	-0.177764	0.20882	0.133826	0.205226	0.354302
0.0129939	0.102337	0.00171025	-0.0151227	-0.0213882	0.0102356
0.127208	0.0132	-0.168295	0.209099	0.113498	0.098353
0.0871881	-0.191177	0.04944	0.0760155	0.0576673	0.0449764
-0.0330282	0.241595	0.0799544	0.11962	0.10894	0.0622578
0.0574557	0.127956	-0.0486969	0.133213	0.130296	-0.125757
-0.037698	0.0311893	0.0245798	0.106555	0.32517	-0.0748549
-0.0339355	0.263538	-0.0652731	0.0981297	-0.0234438	-0.0366547
0.0126805	-0.254514	-0.0850957	0.176128	0.191169	-0.0544671
0.124566	-0.343858	0.238587	0.105179	0.200786	-0.0754973
0.00861604	-0.0954405	-0.140257	-0.037076	0.0584048	0.264385
-0.187776	0.0898763	0.4857	-0.0871695	-0.0458539	0.183328
0.18641	-0.0280968	0.00719033	0.121068	-0.067207	0.00866042
-0.0206949	0.207958	0.0434315	0.128283	-0.0771449	0.29409
0.0371754	0.114546	-0.0208497	-0.0198286	0.165889	0.0355048
0.0519564	0.118954	-0.0190407	-0.0193498	0.310962	-0.174099
0.137926	-0.0141838	-0.159604	0.0538353	0.183764	-0.0157933
-0.0254505	-0.0393196	-0.0233149	-0.0617193	0.259328	0.0894563
-0.119203	0.0151901	0.310062	0.295994	0.238382	0.0435225
-0.0616194	0.028493	0.10011	0.0752934	0.0523914	0.216306
0.0127616	0.0888936	-0.0345415	-0.0169112	0.144598	0.334139
-0.103669	0.202017	-0.10363	0.157831	0.189882	0.204465
-0.071716	-0.162507	0.0151856	0.0263377	-0.0919946	0.228835
0.0775478	0.209455	0.148025	0.193759	0.0523241	0.0108724
-0.183922	-0.196915	-0.0709184	-0.0651763	0.11377	0.0626005
0.216579	0.261515	0.0174102	-0.0315838	0.124957	0.123505
-0.133596	0.0665914	0.175305	-0.0846585	-0.141789	-0.30579
-0.256897	-0.269081	0.0558621	0.0613975	0.157256	-0.147015
0.201366	-0.166066	-0.128167	0.100802	0.397339	-0.165644
-0.258898	0.307794	-0.0962346	0.0738229	0.365639	0.152031
-0.038196	0.286936	0.0760521	0.0952748	0.0489951	0.257642
-0.202277	0.0520707	0.153213	0.125784	0.0457351	0.0015266
-0.159061	-0.325448	-0.235098	0.0217395	0.0441433	-0.0436954
0.0902703	0.149348	-0.0170367	0.0149215	0.154968	-0.0217476
0.143797	0.266788	-0.0146396	-0.0733316	0.209727	-0.03168
0.284015	-0.0160469	0.0786962	0.0726893	0.00111004	-0.0150387
0.170775	0.129763	-0.172232	0.102197	0.169006	-0.0519436
-0.14985	0.201221	-0.0474301	0.16071	-0.158507	0.0993811
-0.253032	0.0713307	-0.164907	-0.0187546	0.175449	0.150007
0.197793	-0.238807	-0.128148	-0.00391049	0.221055	0.043242
0.129386	-0.131477	0.197626	-0.0238009	-0.0765797	-0.144913
0.0377298	-0.185018	0.116283	0.0518258	0.296758	0.196732
-0.0986879	0.00318452	-0.199178	0.218931	0.0958668	0.306194
0.262146	-0.0715335	0.0998761	0.147736	0.114049	-0.0711747
-0.0136436	0.267887	-0.0594717	-0.0760658	0.106556	-0.102438
-0.162586	0.287123	0.115718	0.0200449	0.060935	0.356935
0.0379228	0.145308	-0.174651	0.0397575	0.0880121	-0.0331794
0.252641	0.145543	0.187001	0.130666	0.114449	0.246626
-0.0368762	-0.06823	0.184439	0.0438951	0.190336	0.25136
-0.102861	-0.013337	0.142228	0.0973605	0.0920229	-0.0708143
0.207068	0.225566	-0.108557	0.0377191	0.165234	-0.0218685
0.273878	0.203189	0.109072	0.0341355	0.129481	0.0896024
-0.161314	0.197042	-0.159993	0.228278	0.107543	0.0835659
0.0555264	0.185268	0.0273616	-0.0546699	0.0595132	-0.122548
-0.000599571	0.0898388	0.258914	0.143333	0.203046	-0.0170382
-0.251293	0.0929174	0.168976	0.169271	0.231039	-0.0405374
-0.250875	0.0840561	-0.0756	0.152376	0.0603119	0.0350835
-0.00906631	0.113829	0.102738	0.153477	0.0458371	-0.0338383
-0.301976	-0.276834	0.0561822	0.0940573	0.0747473	-0.163658
0.00114125	-0.129021	-0.108214	-0.0469075	0.116347	-0.0165306
0.135833	-0.0960427	-0.165789	0.211557	0.0802782	0.149797
-0.342565	0.191084	-0.0778789	0.0788967	0.0744817	-0.0510071
0.320239	0.258679	-0.0968252	0.197924	-0.0719185	0.181486
-0.0385455	-0.00601454	-0.108	0.170515	0.195514	0.233811
0.105598	-0.158747	-0.0833639	-0.0534352	0.10109	0.157136
-0.135073	0.214121	0.227246	0.0757658	0.173157	-0.013941
-0.0464354	-0.0597325	-0.16917	0.0801227	0.107382	-0.110956
0.203311	0.00608597	-0.037675	0.0252599	-0.026427	0.0537467
0.233466	0.0395638	0.00644131	0.183654	0.0857016	-0.0786936
0.323102	0.435798	0.0208138	0.175534	0.374657	0.0649129
0.191431	-0.0684753	0.201103	0.192187	0.0992971	-0.0152954
0.0971087	0.137356	0.233612	0.145848	0.0879644	0.180372
0.102372	0.105086	-0.0087658	-0.0658743	0.2111	0.109962
0.117426	-0.096114	-0.21496	0.0710243	0.174945	0.255281
-0.0839215	0.0101522	-0.166421	0.0765785	-0.0935627	0.0587833
0.176497	-0.118213	-0.0702481	-0.0842085	0.0597461	0.293988
0.039744	0.389421	0.000931172	0.197338	0.100253	0.195991
-0.145359	0.183525	-0.0356917	-0.00795276	0.127843	0.0980708
0.215173	-0.0445275	-0.111215	0.0359241	0.0330598	-0.171672
0.0106547	0.22217	0.119243	-0.000311232	0.0208864	0.169175
0.0179836	-0.0816496	0.0479842	-0.00894065	-0.0234373	-0.0205588
-0.0383363	0.123722	0.0172346	0.0989569	0.170987	0.144693
0.187917	0.0314227	-0.0476983	0.0664494	0.0546017	-0.0950662
-0.21656	-0.0893775	0.0347276	0.138595	0.00165678	0.286397
0.129702	0.0870303	0.148978	0.030076	0.0124781	-0.222211
-0.137899	-0.00901064	0.148874	0.0425047	0.159447	0.440394
0.108985	0.056399	-0.138405	0.0584845	0.265055	0.0822642
0.0535962	0.35489	0.0767415	0.059902	0.155144	-0.247897
0.0523532	0.00706363	-0.0549814	0.113143	0.0546533	0.0626075
-0.14857	0.0772919	0.345002	-0.132358	-0.21937	0.0682821
0.0269726	0.139585	0.150621	0.169367	0.363	-0.0739565
-0.111148	0.197388	0.137175	0.0695506	0.00780951	0.0448966
0.100942	0.0347903	-0.137867	-0.0931996	-0.100248	-0.170498
0.010716	-0.00244942	0.145905	0.207408	0.154578	0.14257
-0.0078385	-0.0131189	-0.0916682	0.169535	0.185645	-0.0734618
0.100904	0.371627	-0.0736378	0.114509	0.326915	0.0780254
0.27969	0.171569	0.0901203	0.0368038	-0.132716	0.135906
0.0134983	0.216723	-0.152575	0.1054	0.0779963	0.0979188
-0.206868	-0.0892001	0.0565467	0.0801232	0.0317926	-0.141516
-0.0898313	0.0578995	0.201709	0.020434	0.0386697	-0.0314955
0.0313822	0.270965	-0.0502001	0.0491901	-0.0831412	0.187464
0.0931993	-0.0462407	-0.0300132	0.212668	0.0459788	0.0463214
0.0369391	0.100277	0.0143583	-0.0134309	0.175914	0.0263218
0.000487527	0.272806	0.0922778	0.046822	0.218699	0.0636774
-0.0469992	0.051451	0.207224	-0.0297964	0.0858131	-0.147546
-0.037395	0.0401923	0.0274599	0.088501	0.187216	-0.0173832
0.116284	0.443501	0.120668	0.00753068	0.104834	0.371589
-0.0780109	-0.0273011	0.140692	0.151113	0.0137122	0.0564611
-0.0344678	0.205644	0.0594089	0.00250353	0.164777	-0.00327306
-0.0991918	0.00748642	0.151267	0.0891219	0.156581	-0.024225
-0.042905	0.116298	-0.0959039	-0.0366479	0.229077	0.263745
-0.0126708	0.00297677	0.0601439	0.12116	0.100952	-0.113783
0.192676	0.149189	0.0596324	-0.0464732	0.295571	0.16143
-0.197581	-0.13992	0.0235505	-0.198135	0.029673	0.199481
-0.135021	0.273063	-0.0906886	0.0769792	0.281365	-0.37051
0.0753702	0.0867093	-0.0999111	0.147651	0.0347381	0.129715
-0.175255	0.195641	0.0833645	-0.0114375	0.0854707	0.0732625
-0.011855	0.249561	0.244216	0.211073	0.171758	0.0590494
0.23046	-0.125877	0.15111	0.248081	0.0735727	0.185818
-0.176221	0.17511	-0.0164408	0.350569	0.249026	-0.0382811
-0.0428138	0.048823	-0.0938337	0.0201848	0.272752	-0.0382018
0.0264468	-0.259352	0.060302	0.157074	0.200958	0.0126757
0.0400134	-0.0671921	0.0806589	0.12259	0.240815	0.302145
-0.0748948	0.349575	0.00869574	0.0170151	0.280641	0.176429
0.246008	0.117838	0.0496273	-0.00371277	0.171609	-0.0162872
0.00147398	0.396928	-0.00536631	0.205029	-0.0646065	-0.00892277
-0.0613119	0.118583	0.159283	0.0563498	0.159847	-0.0280171
-0.0316076	0.298138	-0.14211	0.147252	0.0754719	-0.022926
-0.0783634	-0.0858425	0.040147	0.0783356	0.221848	0.0398875
0.0418744	-0.0726429	0.177463	0.10284	0.00299317	0.0662794
0.0276565	-0.114298	0.213462	0.0166894	-0.0404956	-0.165437
0.18901	0.301135	0.125494	-0.00454059	0.0303875	0.049511
0.0371751	0.0931651	-0.0449954	0.0785868	0.138084	-0.071119
-0.0927697	-0.0616216	-0.0164294	0.0472891	-0.0528188	0.213552
0.253415	0.0369424	0.132087	-0.0684188	-0.0157004	-0.0284994
-0.131202	-0.0690119	-0.0444887	0.103493	-0.0553557	0.252811
0.30345	0.0719358	-0.0870414	0.12742	0.208175	-0.0158992
0.0145944	0.0793453	0.267942	0.0815423	0.171337	-0.169644
0.161766	-0.222964	0.0752632	0.0702647	0.0771113	-0.0576906
0.181775	0.103419	-0.0852492	-0.0559254	0.182658	0.197957
-0.0117513	-0.00810903	-0.080852	0.0855914	0.312437	0.0706952
-0.0730984	-0.00463628	-0.204128	0.245064	0.000777719	-0.0656913
0.0713513	0.322937	0.000993643	-0.0274687	0.0795179	0.132265
0.121977	-0.132198	-0.00161688	0.172114	0.136566	0.131443
-0.123465	-0.0681946	0.0294254	0.0436482	0.0794873	0.086896
0.0128751	0.131389	0.120612	0.110088	0.0528982	0.19262
0.174709	-0.0496761	-0.0945132	-0.0843811	-0.088804	0.213239
-0.161584	0.0471232	0.104439	-0.0094241	0.120453	0.0636697
0.201364	-0.0841841	0.326289	0.246705	-0.0302718	0.0162454
0.155749	0.12918	0.102261	0.0290984	-0.0714741	-0.0267363
-0.0456063	-0.00288438	0.097084	0.0518332	-0.0600563	0.155786
-0.00375519	0.322167	-0.017785	0.0803901	-0.0804011	0.0250912
0.0223689	0.0297188	0.179835	0.120413	0.0778505	-0.107337
-0.0741181	0.00302797	0.21908	-0.166235	-0.111067	0.0314164
-0.0999648	0.0609185	0.0180419	0.0720958	0.146942	-0.00792431
-0.0705575	-0.0396235	0.128466	0.0585142	-0.000590175	0.276215
-0.0720352	-0.325138	0.11622	0.161586	0.159963	-0.0065428
-0.0722445	0.0530823	-0.247148	-0.00912575	0.242494	0.19961
-0.173038	-0.118659	0.102552	0.154423	-0.0883779	-0.139058
-0.0347575	0.304756	-0.274319	0.115471	0.310334	0.219046
-0.215001	0.28564	0.156514	0.122035	0.0928584	0.184113
-0.0276638	0.305103	-0.153819	-0.0380207	0.0602722	0.191334
-0.131995	0.27101	0.0500667	0.0981482	0.065012	0.0481103
0.26886	0.0840692	0.0499026	0.0845133	0.0462144	0.134853
-0.0986028	-0.00547747	0.0357175	0.212667	0.0930498	0.023404
-0.114344	0.354544	0.326204	0.149572	0.134514	-0.137445
0.130394	0.298218	0.0832878	0.0175717	0.13852	0.107689
-0.27849	0.137702	-0.0982794	0.115653	0.202596	0.176014
-0.00126585	-0.197317	0.183425	0.248575	0.0218261	-0.0479662
0.150937	0.0847689	0.00481542	0.16868	0.0520125	-0.0936754
-0.162827	0.128883	0.187075	0.00713133	-0.0356102	-0.169772
-0.158788	0.102013	-0.145675	0.168737	-0.11194	0.171862
0.0679547	0.159093	-0.00406212	0.0621222	0.0800031	0.0743411
0.164156	-0.114749	-0.108302	0.171173	0.235336	0.139144
0.247195	0.131576	0.158926	0.0420267	0.23758	0.050822
-0.0862751	0.070831	0.00213458	0.0534007	-0.0780688	-0.20412
-0.00602544	0.175892	-0.037937	0.271059	-0.053774	0.0980796
0.0213737	0.0796977	0.186523	-0.121503	0.0356217	-0.306201
-0.0137325	0.0650357	0.0385881	0.105851	0.0790377	-0.0179814
0.0882275	-0.133398	0.13489	0.00536697	-0.0768348	0.0664173
0.17162	-0.0155782	0.0509327	0.276502	0.0742036	0.158713
-0.146843	0.161284	-0.0997055	-0.0154866	0.0938785	0.0866432
-0.104812	0.0791384	0.0402066	-0.0393247	0.0803	0.0560699
0.242576	0.17051	-0.19474	-0.0485051	0.0371607	0.00532612
-0.151514	-0.0422194	0.381842	-0.122346	0.255926	0.194175
0.00659941	0.142748	-0.292924	0.163779	0.189579	-0.110357
-0.0178512	0.361752	-0.187021	0.0529662	-0.0537989	0.0140248
-0.0159366	0.0686879	-0.0116434	0.0845111	-0.0255947	0.0506174
0.0194477	-0.191369	0.165636	0.00157312	-0.077451	0.011272
0.196342	-0.105162	-0.0324879	0.211102	-0.0550178	0.170629
0.0881024	0.22389	-0.115305	0.25108	-0.0996547	0.14251
-0.0717714	-0.154251	0.0990382	0.0806529	0.0239852	0.0763172
0.041788	0.00451921	0.0888728	0.0388035	0.0458	0.0625226
-0.00113626	0.410151	0.166958	0.308225	0.307037	-0.220001
-0.081823	0.0575539	0.154109	0.179344	-0.117805	0.0340825
-0.0487257	0.141926	-0.173295	0.0212451	0.0989115	-0.0718443
0.0748971	0.00983061	0.0216801	0.0986598	0.0803771	-0.0625869
-0.11538	0.208239	0.0662668	0.131135	-0.0598529	-0.167532
-0.0386982	0.0511722	-0.152607	0.0207421	0.0186364	0.00229285
-0.123598	-0.0622238	-0.0932592	0.197924	0.218987	-0.119421
0.0858321	0.437138	0.191156	0.0806675	0.139825	0.00659724
-0.231529	0.154816	0.0394978	0.0254052	-0.0444867	0.17964
-0.0441344	0.207994	-0.0222687	0.071342	0.106374	0.185153
0.091623	0.182624	0.0537995	0.000797968	0.138779	-0.21433
0.0284348	0.0804934	0.0291554	0.138369	0.228402	-0.107859
0.0655493	0.11636	0.189714	0.0716429	0.00857972	0.181797
-0.120459	0.238726	0.0214438	0.174604	0.155	-0.150221
-0.155649	0.28974	-0.211545	0.00402557	-0.115564	-0.195445
-0.0916878	0.147722	0.015335	0.14666	0.0913306	0.0993916
-0.0256326	-0.124471	0.120857	0.0673918	0.104138	0.294349
0.211069	0.169483	0.279005	0.21503	0.270907	0.0197746
0.113442	-0.336975	0.125309	0.115898	0.0646504	0.259843
-0.00349164	0.293824	0.0905081	0.084732	0.315266	0.117992
-0.015307	0.105263	0.23776	0.121822	0.28015	-0.0620441
0.0806	0.196293	-0.0471605	0.0139204	-0.0136315	-0.0944146
-0.141972	0.401274	0.11671	0.0930387	0.103281	0.345427
-0.239155	0.0919834	-0.0199001	-0.0679773	-0.0530477	-0.0771714
-0.0691737	-0.0931403	0.0310249	-0.0868392	0.0604668	-0.183841
-0.129294	-0.260701	0.0168991	-0.0670105	0.174914	-0.258518
-0.00818549	0.0124986	0.0465591	0.0037151	-0.13685	-0.286815
-0.248267	0.0492992	-0.046263	0.170632	0.0144735	-0.111547
0.0609774	0.069581	-0.0942118	0.274708	0.269311	0.179962
-0.00297025	0.0585739	0.227301	0.188256	0.012358	0.051033
-0.0712751	-0.0586719	0.226636	-0.02334	0.260845	-0.257194
-0.354294	0.17967	0.231692	0.129798	-0.164197	0.194619
-0.0977202	-0.316981	0.0528733	-0.0108276	0.0900541	-0.0393452
0.174442	0.0096024	0.10143	0.131782	0.232683	0.176187
0.237292	0.32819	0.259716	0.163648	0.00563388	0.0443769
-0.154279	-0.0368895	-0.0892333	0.185606	0.266741	-0.0177502
0.0821902	-0.073862	-0.0789487	0.185876	0.194766	0.135837
0.0656282	0.0165407	-0.096086	0.165843	0.0839171	0.161677
0.0312378	-0.271472	0.00721991	0.0388319	-0.0461827	-0.0881491
0.0946343	0.288623	-0.00666733	0.11913	0.120031	0.10341
-0.0699795	0.244777	-0.0391082	0.107359	0.163013	0.107675
0.259907	-0.13783	0.247717	0.00495431	0.0699581	0.0854825
0.0555363	0.265235	0.259072	0.162351	0.236223	-0.0103861
-0.132002	0.198726	0.135089	0.0358857	0.0368171	0.0300915
-0.0762828	-0.152737	-0.133599	0.0625937	0.0160434	0.0238151
-0.123474	0.23531	-0.107115	0.0805367	0.0538327	-0.0233149
0.00761583	0.122776	0.359813	0.115272	0.1138	-0.124784
-0.261557	-0.052637	0.226618	-0.0600565	0.0784112	-0.00829029
0.167539	0.262136	-0.041364	0.103693	0.0174444	-0.137363
-0.0307299	0.000687913	0.222953	0.0201573	0.0273237	-0.000370556
0.223588	-0.00223994	0.117608	0.0246398	0.0373682	-0.20599
0.019229	0.164101	0.0269914	0.427912	0.079544	-0.0618544
0.0699832	0.101362	-0.03267	-0.0259263	0.0482239	0.169928
-0.13739	-0.0204731	0.0773619	-0.0861241	0.160426	0.242598
-0.0931016	-0.0297229	-0.234225	0.152333	0.127893	-0.151356
0.0918213	0.134514	0.159517	0.12468	0.201385	0.134884
0.150164	0.234777	0.0515285	-0.0512498	-0.0721994	0.128563
0.120912	-0.101834	0.128342	0.171535	-0.0743466	0.0132386
-0.210019	-0.0372215	-0.0456476	0.0892888	-0.0733642	0.221537
0.0286888	0.292184	0.177633	0.156231	0.00711658	0.186191
0.166611	0.0212187	0.019566	0.0547054	-0.000229848	0.165525
0.103784	-0.395945	0.0983343	0.0941953	-0.0445862	0.0401829
-0.0196064	0.187728	-0.00368631	-0.068418	-0.0344248	0.273326
-0.0459373	-0.289962	-0.0916233	-0.0803931	0.0303874	0.0446068
0.249809	0.231831	0.16028	0.122897	-0.0394661	0.12055
0.158989	0.213904	0.00459556	0.037465	0.152146	0.212209
0.216209	0.00440927	-0.161737	0.0713447	0.065421	-0.218535
0.343288	0.228664	-0.0537231	-0.0431144	-0.0390379	0.271529
-0.0360045	0.245629	0.150826	0.192317	-0.0887514	0.383241
-0.00725925	0.208192	0.295226	0.14861	-0.00961081	0.0687287
-0.010265	0.089561	0.0245232	0.180185	-0.034681	0.149564
0.187097	0.186909	0.252177	0.0184241	0.35907	0.148562
0.0586455	0.289441	0.153371	0.102828	0.105365	-0.00982695
0.053459	0.00272252	-0.00862256	0.14569	0.228858	-0.121623
0.0551012	0.181709	0.22683	0.360201	0.146254	0.184228
-0.0651591	0.265578	-0.117	-0.0366233	0.134094	0.054167
0.167473	-0.119556	0.0169824	0.0610313	0.0649207	-0.0885904
0.0888022	0.0873896	0.0560627	0.206366	-0.0113778	0.103154
0.0555904	0.0767801	-0.0510323	-0.0471086	0.0407453	0.042356
0.175779	0.0154602	0.174614	0.190659	0.0258805	0.123843
-0.0394796	0.294981	0.0111778	-0.0746563	0.390658	-0.0352045
0.101585	0.0772714	0.00783397	0.163191	0.054632	-0.0758902
-0.157694	0.11163	-0.0469209	0.207627	0.0508004	0.136246
0.114678	-0.0235837	0.133164	0.0343693	0.0767586	0.117907
0.211744	0.181456	-0.141831	-0.0128696	0.194723	-0.148029
0.0866816	0.0258646	-0.0245413	-0.060409	0.114529	0.188135
0.178544	0.350191	0.213042	-0.0432463	0.22623	0.0356261
-0.0132101	0.0188884	0.145886	0.101633	0.0996228	0.0191798
0.0539181	0.0602354	-0.0407793	0.091858	-0.0401311	-0.026864
-0.191765	-0.0486673	0.015177	0.128275	0.0573128	-0.12152
-0.0464936	-0.174875	0.291988	0.126064	0.207271	-0.0536549
0.117831	0.0441208	0.207437	-0.0286635	0.0198173	0.00601657
-0.163125	0.186024	-0.118041	0.118352	0.241624	-0.0281524
0.160699	0.123828	0.409495	0.0191265	0.0955585	-0.00426512
0.0510725	-0.141374	-0.0529147	0.0846648	0.0472313	-0.167569
0.16373	0.142868	-0.0112508	0.0056469	0.187973	-0.0129492
-0.133585	0.218376	0.180623	-0.0438242	-0.0279882	0.25858
-0.0423734	-0.0343116	-0.212936	0.255176	-0.045399	-0.140293
0.0601797	-0.170259	-0.210413	0.0432937	0.101887	0.0423544
0.0229788	0.130616	0.0320076	0.180596	0.223866	0.00641843
-0.2046	-0.0556832	-0.13162	0.20098	-0.0132924	-0.324464
-0.0988714	0.155777	0.00561298	0.0486657	0.0875742	0.122655
-0.0802667	0.252176	0.154703	0.0540834	0.11211	-0.181277
0.0182142	0.159517	-0.0777866	0.192841	-0.00941527	-0.0239873
0.0154426	0.00881259	0.17262	0.014978	-0.101631	0.111312
-0.0271731	0.393295	-0.105414	0.0988734	0.0347759	-0.0434441
-0.276501	0.19994	0.198279	0.055237	0.190184	0.0814348
0.151246	0.295353	0.0499491	0.015695	0.157216	-0.0159544
0.197908	0.177699	0.0814553	-0.0438912	0.0747155	0.0382758
-0.0863507	0.0980126	0.0440097	0.134868	0.231157	0.0688147
0.0799357	0.443499	0.110861	0.196785	0.175774	0.336347
-0.0599768	-0.00528895	-0.0825317	-0.0809611	-0.0108208	-0.147962
0.121406	-0.123632	-0.177464	0.00850406	-0.0925692	0.0894473
-0.372403	0.012399	-0.0153088	0.013206	-0.0169623	-0.0537608
-0.0662406	0.0165299	0.117878	0.09109	0.134173	-0.0635292
-0.0744681	0.0448277	0.0933615	0.221221	0.0477481	0.136042
-0.072671	0.181181	0.0581175	0.183349	0.295722	0.126693
0.0166939	0.167024	-0.0183944	0.00254617	-0.0824436	0.0121182
0.0451452	0.231552	0.00826717	0.0760974	0.287006	-0.107037
0.0838816	0.104579	0.037428	0.0155774	-0.121196	-0.0556941
0.226628	-0.0438429	0.174187	0.388467	-0.00623824	0.036923
0.0187995	-0.222852	-0.0057352	0.046105	0.24405	-0.00722853
-0.147548	0.10873	-0.0998988	-0.131415	-0.0108514	0.0400673
0.000513352	0.147672	0.208908	0.297801	0.102495	0.186122
0.154379	0.297163	0.150525	0.0583638	0.0394446	0.236128
0.223962	0.145322	0.186226	-0.00228518	0.300622	0.119061
0.297796	-0.31961	0.105569	0.16534	0.102387	0.0565304
-0.0893721	-0.0117847	0.193964	-0.0651951	0.194796	-0.0142242
0.0828889	0.252728	0.384828	0.0319383	0.353485	-0.156357
-0.240763	-0.0392891	0.217466	0.101754	0.130656	0.00249079
0.013985	0.00672261	-0.00860002	0.115528	0.152441	-0.101527
-0.131352	0.0970288	0.0968146	-0.0419448	0.247605	-0.0362725
0.0585239	0.124025	-0.062398	-0.0630505	0.0344656	0.35812
-0.0836576	0.222999	-0.188371	0.126448	-0.119698	0.11132
-0.0946542	-0.0138446	0.0635386	0.0724733	0.416609	0.080792
0.0266113	0.101187	-0.0549697	0.185755	0.137219	0.103179
0.254465	-0.0193356	0.0618408	0.0537622	0.0418262	0.262272
0.0841238	-0.191125	0.16556	0.0446214	0.0364693	-0.0756474
0.127726	0.219763	0.195877	0.159017	0.0143428	-0.109684
0.0173486	0.280693	0.149191	0.201463	0.105805	0.216924
-0.157491	0.0888762	-0.135159	0.0134727	0.244097	0.14297
0.214206	0.0554308	0.204245	0.176881	-0.0876736	0.0557321
0.0991426	-0.0448116	0.2783	0.225953	0.00235105	0.221667
-0.0513744	-0.0285372	0.102464	0.000350431	0.0089276	0.143177
-0.015516	0.192129	0.116187	0.12115	-0.0818894	0.164675
0.0151779	0.0627369	0.218004	0.136123	0.26482	0.113734
-0.0274799	0.249965	0.047303	-0.0968082	0.112713	0.0796255
-0.0325784	0.124631	-0.113419	-0.00910374	0.0577502	0.0602629
-0.182836	0.291389	0.185239	0.136578	0.0249253	-0.0422538
-0.17291	-0.343047	0.16369	0.201131	0.162912	0.115152
-0.139537	0.264613	0.122414	-0.131685	0.280552	-0.163458
0.0302207	0.180904	-0.0201447	0.0420782	0.0025145	0.0290083
0.24458	0.0526347	0.177825	0.155572	0.138657	-0.013482
0.0549877	0.147295	0.156101	0.1454	-0.0886448	-0.0698081
-0.0155481	-0.32007	0.121081	-0.114322	0.0105208	-0.0213029
-0.355185	-0.1123	-0.0945823	0.0200179	0.0855576	-0.0626951
0.0693924	-0.189254	0.00974285	0.14605	0.326186	-0.0229489
-0.12798	0.395359	-0.0930584	0.164255	0.0817415	0.00196306
-0.179926	-0.0853926	-0.171972	0.13368	0.158116	0.0488707
-0.146387	0.178867	-0.0403717	0.139346	0.118746	-0.118377
-0.0844295	0.13731	-0.153518	0.0838897	0.165717	-0.0168089
-0.00550314	0.193897	0.223397	0.0762377	0.320068	0.163393
0.124496	-0.0740341	-0.0374454	0.0132741	0.154067	-0.00525225
0.160293	0.303754	0.16374	0.0534024	-0.0112579	0.312884
-0.0116492	0.0595325	-0.0367125	0.387041	0.215069	-0.0225838
0.048119	0.27695	-0.0216411	0.0113474	0.0369991	-0.201327
-0.00928524	0.326432	0.0464867	-0.050022	0.00472371	0.0466091
0.0935081	0.236923	-0.0211024	0.121969	0.237667	0.13429
0.174451	0.44255	-0.127206	0.153401	0.389553	0.00665203
-0.0418676	-0.0125158	0.0912566	-0.0661293	0.0183399	0.28363
0.206819	0.345332	0.0932006	0.0542417	0.176733	0.0370635
0.0351508	0.0331056	0.0429952	0.00413111	0.125897	0.0361316
0.0438713	0.0942268	0.0243246	0.147336	0.318155	0.0927975
0.0518441	0.120618	0.0305849	0.128494	0.0153493	0.253683
-0.0501564	0.124228	-0.167799	0.0251878	0.155367	-0.251562
0.0461444	0.17014	0.12389	-0.0483402	0.000336574	0.211419
-0.124747	0.337672	0.0454454	-0.0630839	0.251213	0.0609469
0.133096	0.268517	0.028878	0.00348046	0.162566	0.118103
-0.224694	0.292636	0.0953663	-0.0497275	0.0282411	0.0237138
0.0300424	0.109152	0.053814	0.172993	0.0935212	0.249341
-0.0726613	-0.0877509	0.0838037	0.0609779	-0.0461066	0.184999
-0.0721322	0.207902	-0.0836716	0.182816	0.24943	0.00137735
-0.0121286	0.0892998	0.174605	-0.00412039	0.00611955	-0.0540784
0.19093	-0.14593	0.154726	0.216202	0.0883942	-0.0198227
-0.0174994	-0.259687	0.223524	-0.105053	0.077034	-0.0473281
0.0122717	0.21061	0.105444	0.0349529	0.463321	0.0921405
0.22187	0.128948	0.0997414	0.0760499	0.23342	-0.0519413
0.208839	0.332775	-0.0974728	-0.150818	0.185742	0.0422844
-0.0449059	-0.0695305	-0.245279	-0.0184019	0.0930964	-0.181617
0.216596	-0.00500536	0.0996575	0.0963301	0.200162	0.102592
-0.154708	0.176645	-0.173319	0.310612	0.405875	0.0134976
-0.306239	-0.131994	0.0159964	0.1339	0.21771	0.0111648
0.253626	0.24749	-0.06866	-0.041514	0.236101	0.0796509
-0.0431317	0.0602515	0.0500466	-0.0750861	0.224033	-0.031704
0.153034	-0.168349	-0.0219047	-0.0136639	0.069974	0.0417229
-0.14151	-0.283923	0.326006	0.204502	0.138656	-0.0661381
-0.0976903	0.0984331	0.139119	0.187808	0.168515	0.202146
0.132746	-0.187689	0.167998	0.10588	0.119055	-0.171058
0.231966	0.236685	-0.156239	0.120176	0.213997	0.0168903
0.189816	-0.187416	0.105086	0.0197227	0.228883	0.0638507
0.0109892	-0.0713964	-0.048201	0.0520152	0.198238	0.0845661
0.196954	-0.0868492	-0.00733345	0.0189618	0.270101	0.205839
-0.124395	0.2125	0.110528	0.0976458	0.275438	-0.120855
-0.111532	0.210038	0.105339	0.165121	0.2488	0.0684385
0.13201	0.0985257	-0.14782	-0.00561554	0.27072	-0.0121086
0.0530434	0.340558	0.0310252	0.164967	0.36235	0.0535816
-0.242018	0.16019	0.057988	0.0224097	-0.092693	-0.00890232
-0.107958	-0.0890533	-0.0865166	0.0515411	-0.0856058	0.174025
0.058588	0.179724	0.00549123	0.0143722	0.0184797	0.0381557
0.249081	-0.11904	-0.233862	0.0218974	0.0314934	0.0459599
0.162967	-0.0322107	0.289054	0.0167311	-0.0686587	0.112008
0.131198	0.268422	-0.0171711	0.0416699	0.374199	0.0146312
-0.0126453	0.394522	0.0999269	-0.0781137	0.21218	-0.0995528
-0.123034	0.366076	-0.062165	-0.129959	-0.0996055	0.32233
-0.239494	-0.144753	0.192636	-0.0229956	0.0591649	0.0154374
0.111281	-0.0053213	-0.012768	0.0793421	0.0276508	0.129535
0.179331	0.25889	-0.0594954	0.34769	0.0608546	-0.0333453
0.016915	-0.210709	0.109529	0.0215278	-0.108215	0.038608
-0.00387071	0.219423	-0.0917273	-0.0231471	0.110368	0.0419675
0.0715149	-0.0897737	-0.0239471	0.139904	0.153034	0.150607
0.0418473	0.153043	-0.013613	-0.166207	0.147467	0.172657
0.0744406	0.31811	-0.0430181	0.0803302	0.0655129	-0.0550474
0.1859	-0.135409	-0.0690838	-0.0550493	0.089678	-0.00275945
0.152696	0.00420228	-0.0592932	-0.083625	0.166933	0.121265
-0.0502416	-0.112039	0.0995676	-0.0305232	0.225949	0.0601106
-0.00016863	0.197071	0.0383219	0.192716	-0.00230787	-0.137197
0.0104702	0.0155766	0.411685	0.172415	0.163814	0.148552
-0.177366	0.293716	-0.083469	0.0213943	0.0577503	-0.0353133
0.143729	0.1522	-0.0874116	0.0497484	-0.0618373	0.139087
-0.0331493	0.260916	-0.0773231	0.328728	0.0834524	-0.184971
0.0139921	0.112132	0.196203	0.137857	0.0760866	-0.0916623
-0.224196	0.0188171	0.14146	0.0573168	0.0847984	0.167271
0.02914	0.336903	0.169824	-0.0716009	0.159876	-0.0597898
0.0968791	0.243701	0.0874904	-0.0267693	-0.00302553	0.173457
-0.00193749	0.242405	0.240656	0.161881	0.27146	0.0747456
-0.102945	-0.000168286	-0.0521165	0.214216	-0.0920282	0.233586
-0.135044	-0.149674	0.0916868	0.0131707	0.0722202	0.195161
0.0860846	-0.0373117	0.138466	0.105156	0.090652	0.148377
-0.0105778	-0.223643	0.0634566	0.080237	0.00724178	0.0925383
0.0252354	-0.0908505	-0.00348386	-0.0943178	0.18697	-0.168313
0.0254978	-0.0167793	0.016063	0.0271445	0.241314	0.101253
-0.0541325	0.183724	-0.0767277	0.00181009	0.438808	-0.00455506
-0.105296	0.105123	0.154841	0.257592	0.142578	0.259876
0.099721	-0.266242	-0.0848416	0.073849	-0.118249	-0.154199
-0.0379099	0.118508	0.143321	0.361171	-0.0672218	-0.0686176
-0.0547095	-0.0410349	0.119759	0.144757	0.126061	0.0136933
-0.128651	0.294258	-0.114985	0.053701	-0.0736359	0.253684
0.0663464	-0.0238499	-0.0380199	-0.0120931	0.0813399	0.325365
0.114745	0.346195	0.0516361	0.0628341	0.113892	-0.0724838
0.00299035	-0.210209	-0.128372	0.083195	0.0092671	0.238564
-0.0319782	0.0775839	0.0983496	0.158646	0.10855	0.1338
-0.114274	-0.234786	-0.00129765	0.062375	0.0646361	-0.0413017
-0.0620401	-0.0782768	0.111349	-0.00613048	0.125704	0.0208539
0.213953	0.0576178	0.0604733	0.0461226	0.0350858	0.168528
0.215199	0.374043	-0.136314	0.00248428	0.356383	-0.0723159
-0.149421	0.151341	0.0641151	0.257602	-0.0857299	0.0280284
0.0911642	-0.015063	0.0420888	0.156829	0.0299669	-0.168924
0.0240771	0.156418	-0.13889	0.179098	0.148323	0.102694
0.0581151	-0.20716	0.238628	-0.0229018	0.310802	0.230804
-0.140319	-0.228838	0.0954505	0.0869743	0.105109	-0.0597883
0.206313	0.0723504	0.0893774	0.0671016	-0.00839299	-0.0183513
-0.137146	0.0424899	-0.0872179	0.305188	-0.0094939	-0.0715417
-0.20418	0.316418	-0.0473945	0.156532	0.302527	-0.0330829
-0.0471673	-0.103858	0.0768264	0.244392	-0.02401	-0.0468276
-0.00125321	0.194157	-0.0368011	0.192327	-0.0867741	0.213826
-0.125812	-0.0700509	0.0206025	0.20785	0.171732	0.073072
-0.00335114	0.121099	0.0705863	0.00249202	0.0866058	-0.187901
0.091862	0.0183311	0.00156057	0.121916	0.0833059	0.0814029
0.0771031	0.229432	0.146072	0.0114378	0.157992	0.145796
-0.0302711	0.0267913	0.156142	-0.00526842	0.169085	-0.146888
0.161104	0.167322	0.0441023	0.10066	0.0363999	-0.0870009
-0.0213867	0.181524	-0.0105994	-0.0942284	0.0240636	-0.147672
0.130699	0.0606512	0.126541	0.216004	0.338042	0.00689169
-0.281435	0.179297	0.0444706	0.0187011	0.21544	0.255034
-0.012139	0.232004	-0.0706364	0.0283763	0.00472319	0.177742
-0.0115466	-0.0759095	0.184093	0.0873801	-0.0312588	0.131391
0.0632767	0.0170598	0.0977946	-0.057326	0.0930129	-0.00818153
-0.0356592	-0.208949	-0.201598	0.0953396	0.11246	0.160832
-0.104255	-0.0244423	0.0958841	0.0259449	0.0717559	0.0758824
0.186042	0.0988934	0.155298	0.148093	0.0185757	0.122554
0.200867	0.173157	-0.211398	0.0342888	-0.0110918	0.0466655
-0.0151434	0.365349	0.196404	0.120526	0.0484252	-0.0180735
-0.116196	0.135035	-0.012264	0.0731176	0.274259	0.0323345
0.0526269	-0.215938	-0.0167296	0.0864806	0.0607909	-0.309657
0.00551986	-0.0903409	0.194919	0.0803648	0.0259024	-0.0337884
0.0521666	-0.0228205	-0.0276511	0.226636	0.0892058	0.199432
-0.09717	0.12127	0.0576531	0.214314	0.117285	-0.043086
-0.125458	0.203564	0.129006	0.309289	0.327991	0.0890532
0.11946	0.00207529	0.0279049	0.101998	0.279163	-0.115626
0.0514008	0.0505001	-0.0763743	-0.0130878	0.118311	0.0181223
-0.107732	0.220501	-0.085042	0.423094	0.0734102	0.108001
0.0284183	-0.156491	0.0602213	0.0448321	-0.344448	0.125497
0.0335549	0.102439	-0.161352	0.0465193	0.123519	-0.0243801
0.112369	-0.00721722	-0.261414	0.0893004	0.208238	0.272421
-0.190231	0.35812	0.0563699	0.160935	0.116479	0.12209
0.221923	-0.0825307	-0.299999	-0.0567393	0.0732763	-0.133678
-0.178246	-0.0279922	-0.0888538	0.284688	0.0712936	0.206735
-0.0352838	0.289828	-0.0103497	0.244591	0.177052	-0.0101824
0.0519177	0.153339	-0.197592	0.143207	0.0170562	0.0653612
-0.0186801	0.245457	-0.0938383	0.319352	-0.00425444	0.0938999
-0.0674359	0.203734	-0.0238785	0.154864	0.00328024	-0.000444629
0.0330716	0.198109	-0.0917733	0.0473997	0.138316	0.160114
-0.0364295	0.107688	-0.172049	-0.0140253	-0.0726081	-0.0895567
-0.297597	0.498172	-0.0342638	-0.0695399	0.129187	0.0230892
-0.0559135	-0.0347911	0.267544	0.363161	-0.171461	0.0970105
-0.0585218	0.0930003	0.157577	0.0752783	0.16386	-0.136163
0.0385331	-0.0879442	0.157086	0.114824	0.0341331	-0.0577774
-0.184995	-0.111243	0.216619	0.0990039	0.259582	-0.0592833
-0.0836856	0.265566	-0.248283	0.125062	0.0246597	-0.00316583
-0.0146561	0.178763	0.244255	0.0990326	-0.0270959	0.146578
0.220224	0.0117274	0.112917	0.0309821	0.0655764	0.238599
0.134806	0.139297	0.115772	0.0853195	0.0841346	0.0524089
-0.202516	0.281489	0.125045	0.264413	0.0124652	0.188835
-0.0505829	-0.0270566	0.136014	0.00518613	0.426834	0.0619987
-0.177374	-0.0261533	-0.0589253	0.0105664	0.093808	-0.120451
0.141764	0.0145682	0.0354121	0.0202363	0.163653	-0.254875
0.0172526	0.023204	-0.188451	0.0914418	0.0733891	0.135433
-0.00275783	0.030533	-0.0913848	0.104562	0.0476229	0.185456
-0.197485	0.0366906	0.311668	0.128901	0.0653335	-0.148781
0.0637088	0.0255548	0.139229	-0.0357523	0.050796	0.0441557
-0.181735	-0.0643661	0.0374861	0.0799466	0.0719997	0.072491
0.250276	0.125652	0.0463072	0.128192	0.116849	-0.249806
-0.0968613	-0.0956123	0.0182046	0.0423267	-0.0481306	-0.161007
0.123589	-0.0329115	-0.0820807	0.0146421	-0.102989	-0.0765635
-0.0654949	0.280913	-0.0651981	0.18727	0.0423638	-0.173452
-0.0227181	0.0121474	-0.147307	0.139786	0.32029	-0.12723
0.0319698	0.152275	-0.0257517	0.235784	0.0164513	0.0225077
0.224148	-0.0287864	-0.134947	-0.0700551	0.0500589	0.0327006
-0.0525008	-0.186118	-0.285031	0.0380207	0.26489	-0.0924774
-0.0882255	-0.0352624	0.165928	0.143752	0.178974	0.066008
-0.212683	0.0816051	-0.217623	-0.0716081	0.392851	-0.261405
-0.0709825	-0.211672	0.0418868	0.0972281	-0.0629591	0.328937
0.0424749	-0.251625	0.211342	0.0970287	0.183709	0.182459
0.0887918	-0.172051	0.0839346	0.0603958	0.209917	0.0305339
-0.0585505	-0.1005	0.217685	0.190907	0.209732	0.0263321
-0.0904975	0.114022	-0.184277	0.0796095	0.150358	0.0211175
-0.000126055	0.206985	0.0305493	0.185739	0.0708639	0.0457865
-0.0803941	-0.00532531	0.206414	-0.0686087	0.238642	-0.00877835
0.0470897	0.158213	0.0657755	0.0325228	0.164161	-0.186056
-0.00823653	0.242356	0.0551125	0.215919	-0.0303642	-0.161052
-0.091605	0.221826	0.14315	0.205814	0.0176329	0.186159
-0.152246	0.0554744	-0.05803	0.0180182	-0.123253	0.417103
0.0787046	-0.0435263	0.0276884	-0.0666963	-0.0608092	-0.0731725
-0.123754	0.254383	0.125545	-0.0919098	0.0882564	-0.0373071
0.196705	0.0345864	0.253589	0.0544195	0.068417	0.108239
-0.0587296	-0.00630858	-0.0605607	0.0629407	0.42023	0.153568
0.0970198	0.0778315	0.0174893	0.298629	0.0692374	-0.045116
0.0822348	0.255785	0.0126251	0.128139	0.249907	0.0226204
-0.00284061	0.212249	0.291726	0.0433958	0.037062	-0.255474
-0.24191	0.100844	0.140923	0.190857	0.0995243	0.0616332
-0.0893241	-0.0375672	0.0562664	0.0405396	0.319235	-0.202964
-0.089922	0.177432	0.0586439	0.0970322	0.20495	-0.125486
-0.178631	-0.0104372	-0.0383745	0.179486	0.0108631	0.0223063
-0.00606556	0.209405	0.0299454	0.17851	0.231953	-0.282364
0.0517695	-0.0344552	0.101481	0.276659	0.0902159	0.038965
-0.0746279	0.130066	-0.173564	0.00447137	0.132615	0.19426
-0.0924421	-0.0129518	0.0215774	0.0246119	0.0644396	0.148641
0.0593054	0.335123	0.0895575	0.00763558	0.0827606	0.136271
0.108335	0.118941	0.221643	-0.0834474	0.00152147	0.0946064
-0.0144813	0.152415	0.0335547	0.081204	0.258556	0.150566
-0.161806	-0.223832	0.169711	0.155212	0.233716	0.0489216
0.0913858	-0.138484	0.100111	0.0890961	0.233159	-0.112734
-0.0840619	-0.240293	0.0623933	0.0619789	0.0179438	0.0423908
-0.142902	0.0891198	-0.101794	-0.036485	0.103596	0.077478
-0.0631053	-0.20833	-0.161644	-0.00317433	0.185644	0.0394095
0.0989816	-0.152794	0.247136	0.0721849	0.0380295	-0.0916956
0.215321	0.152971	0.0148783	-0.0320901	0.133225	0.0519131
0.222478	-0.213229	0.102144	0.0379594	-0.18001	0.301855
0.0796787	0.0824063	-0.0459476	-0.0729804	0.164667	0.088386
-0.0780363	-0.012229	0.186345	-0.0333872	0.300379	-0.159454
0.00432642	-0.0283116	0.0799859	0.0611143	0.167963	0.082301
-0.155662	0.0260581	0.150783	0.0737602	0.0170911	0.0938146
-0.0663624	-0.140488	-0.0106978	-0.00674659	0.328421	-0.00221613
0.158321	0.00315332	0.284743	0.121937	0.156377	0.041286
0.0091841	0.0768577	0.394111	0.26748	0.134985	0.0561047
0.137883	0.179273	0.0254836	-0.117282	-0.0522487	0.352595
0.0244769	0.166324	0.000430711	-0.0147845	0.0533207	-0.155818
-0.284109	0.13055	0.0033253	-0.00783623	-0.16225	-0.127641
-0.0277844	0.102471	0.141801	-0.0349869	0.138637	-0.270921
0.0125581	0.227889	-0.0917806	0.0667312	0.28316	-0.0099165
-0.168687	0.0657579	-0.0844617	0.0560132	0.265208	0.197446
0.250394	0.194356	-0.164438	-0.043554	0.0713899	0.229336
0.0147504	0.356708	0.0956863	0.264322	-0.0974055	-0.0780567
-0.0536198	-0.272622	0.0832904	0.268549	0.0139947	0.048775
0.0553929	0.143142	-0.15328	0.103695	-0.174147	-0.0820525
0.0609354	0.229635	0.0315937	0.117278	-0.0317785	0.100823
-0.171813	0.155636	0.149852	0.160853	0.188468	0.0694397
-0.0952814	0.257927	-0.170319	0.137032	0.0612302	0.227667
-0.0178416	-0.0283848	0.153651	0.111176	-0.0175176	0.279347
0.142697	0.0559281	-0.0821559	0.187063	0.081431	0.0502242
0.0722193	-0.0474107	0.332351	0.0175571	-0.0660499	-0.00808059
-0.0406627	-0.109093	0.0508603	0.0376533	0.00968652	0.383994
0.0375894	0.340889	0.170059	0.0626165	5.05006e-05	0.0846744
0.0866225	0.0492273	0.169529	0.202258	0.201875	-0.190374
-0.0965683	0.233533	0.0705119	0.149674	0.265507	0.0930637
0.042269	-0.138221	0.149403	-0.0297467	0.142942	0.057019
0.161268	-0.177448	0.199015	0.00954315	0.335264	0.0985476
-0.0211386	-0.0450775	-0.18502	0.0997691	0.338176	-0.131544
-0.0529001	-0.309952	0.114925	0.0998637	-0.0823039	0.0510089
0.0870208	-0.0128401	-0.0171427	0.206978	0.107238	-0.185724
0.40623	0.0970765	-0.0250241	-0.0189728	0.00777836	0.0740141
0.239192	-0.122238	-0.115859	0.105157	0.0109771	0.280062
-0.0398572	-0.00975072	0.203216	-0.0285823	0.156069	-0.0524159
-0.0308812	0.0334817	0.0973306	0.0692458	0.182613	0.32344
-0.0298999	0.194012	-0.0735693	0.0963531	0.322084	0.0509898
-0.0259932	-0.139201	0.0777362	0.0168017	0.131941	0.113289
-0.142384	0.027724	0.0565055	-0.0297177	0.117718	0.155637
-0.0772903	0.178753	0.0194761	-0.01055	-0.0345346	-0.132986
-0.0504262	0.180274	0.0425439	0.0974512	0.0988418	0.0499373
0.0477444	-0.134591	-0.0569446	0.0755782	0.0769144	0.149226
0.237096	-0.0737977	-0.00197896	0.0168779	0.100504	-0.367953
0.0630129	0.117185	0.187099	0.107607	0.056991	0.119415
-0.0681233	0.0063985	0.062207	0.152446	0.0720385	0.256742
-0.178652	-0.133992	0.12568	0.0599876	0.150055	0.0655317
0.0247724	0.415703	-0.134873	0.180498	0.316762	-0.0623212
0.0403889	0.161046	0.0503588	-0.0685108	0.340803	-0.0168537
-0.0233488	0.119627	-0.181364	0.168462	0.0533903	-0.0849909
-0.230177	-0.150357	0.182315	0.0955771	-0.0547666	-0.108636
0.0272025	-0.211738	-0.120143	-0.00961907	0.0634951	0.192903
0.0248947	-0.148391	-0.0758649	0.120304	-0.0228465	0.156754
-0.185566	-0.200116	-0.0595826	0.178516	0.12113	-0.1612
-0.194801	-0.160449	-0.186868	0.0346014	0.337537	-0.0315548
-0.283106	-0.0581242	-0.0607782	0.026344	0.116256	-0.0980958
-0.121672	0.239933	-0.0606287	0.0943276	0.220484	-0.0925534
-0.131101	0.0727749	-0.144294	0.188953	-0.106927	0.224169
0.0738737	0.378075	0.244754	0.0619488	-0.0333536	-0.135053
-0.172532	0.345962	0.386065	0.19948	0.161833	0.0579171
0.0693749	0.0941627	-0.0336003	0.249109	0.15358	-0.0304683
-0.0362512	0.197929	0.143263	0.0595733	0.064709	-0.0164112
-0.27122	-0.217032	0.0961919	0.304193	0.124639	0.0397523
-0.0361253	-0.29389	-0.0177797	-0.0322373	0.0141549	0.166885
0.206902	-0.0310451	0.107421	0.0605471	0.112894	0.01892
-0.115846	0.38381	0.165208	-0.0293503	0.292666	-0.253372
-0.130889	0.0225966	0.0854626	0.0804445	0.0422473	0.26797
-0.0462745	0.269593	0.0307615	-0.013726	0.00556419	-0.0402605
0.0135422	0.278959	0.204386	0.0985841	0.0323958	0.0178522
-0.19798	0.104842	0.0731867	0.302886	0.275002	0.0117895
0.00994108	-0.0858315	-0.0292508	0.0223311	0.174071	0.069531
-0.0259303	-0.00208588	0.29759	0.144591	-0.0258541	0.16231
-0.083317	0.11717	-0.0240769	0.00735772	0.0983728	0.106334
0.220743	0.277096	-0.173627	0.0481901	0.0395911	0.0568539
-0.213652	-0.13634	-0.120125	0.0617191	0.0315329	-0.0147916
-0.0564485	-0.00786893	0.0895219	0.17837	0.0348627	0.139142
0.0526913	-0.174475	-4.31626e-05	-0.0108359	0.166429	0.0967921
0.16519	-0.177995	-0.0473189	0.0924824	0.129165	0.0825142
-0.265409	0.0241453	-0.110877	0.0243029	-0.0632716	0.25365
-0.0228312	0.196732	-0.0145999	-0.0371939	0.133751	0.192067
0.035657	0.0647905	0.342144	0.0665728	0.0153852	-0.0214376
-0.103201	-0.198525	0.134493	0.0836344	0.194455	-0.0272392
0.0100357	0.238353	0.211558	0.0983518	0.112527	0.13483
0.272554	0.134706	0.0104467	0.184051	0.0471692	0.168571
0.205093	-0.0493788	0.162115	0.00720723	0.0759875	0.131758
-0.0112244	0.0729197	-0.10987	0.362729	0.0301762	0.192128
0.0720237	-0.194121	0.0144763	-0.129633	0.121442	0.303265
0.0216132	0.0354809	0.33293	0.227217	-0.0156774	-0.0191647
0.0495469	-0.133294	0.226127	-0.073029	0.199877	0.0432532
-0.00710766	-0.124609	-0.222053	0.139486	-0.158638	-0.0372269
-0.318007	0.065376	-0.0220641	0.090656	0.248888	0.244991
NA	-0.187758	-0.0941965	0.0880792	0.0465839	-0.258311
NA	0.0365928	-0.00819701	0.294238	0.0616036	-0.03038
NA	0.151277	0.225726	0.210995	-0.0463069	0.0294155
NA	0.0796714	-0.0706974	-0.0712654	0.0586703	-0.156889
NA	0.102242	0.065998	0.0103387	0.0888616	-0.00776961
NA	0.271083	0.0483085	-0.00553037	0.0917302	0.0259439
NA	-0.0503076	-0.082639	-0.10225	-0.0111162	0.144898
NA	0.0341138	-0.0205722	-0.0911341	0.19395	0.0927059
NA	0.174498	0.0109596	0.136884	0.211581	0.114807
NA	0.0693436	-0.126037	-0.0698994	-0.0166762	-0.0438978
NA	0.161091	-0.144557	0.139391	0.211709	0.00321703
NA	0.0133978	0.126858	0.190587	0.170323	0.321194
NA	0.0195703	0.187738	0.14717	0.292042	-0.145474
NA	-0.321826	0.108751	-0.0523164	0.0982857	0.0439711
NA	0.0614503	-0.113459	0.282055	-0.0610771	0.0849308
NA	-0.190275	-0.00831911	0.176904	0.0520022	-0.0366443
NA	-0.00445388	0.135674	0.22032	0.169466	-0.0374627
NA	0.170499	0.151809	0.130857	0.112555	-0.201073
NA	0.145297	0.143675	-0.0334536	0.171931	0.146616
NA	0.0416241	-0.012105	0.237882	0.236373	0.242254
NA	-0.0317333	0.310682	0.295618	0.0582444	0.140308
NA	-0.0709418	0.043617	0.0852768	0.030799	-0.0523149
NA	-0.0268375	-0.0718788	0.014151	0.147991	0.13664
NA	0.217619	0.094091	-0.0751333	-0.055289	0.245481
NA	0.0398931	0.0744059	-0.061438	-0.00805211	0.116062
NA	-0.0169238	-0.0833601	0.10014	0.202513	-0.0968463
NA	0.224039	0.14368	0.0802929	-0.133393	0.152806
NA	0.148111	-0.106489	0.225051	0.181813	0.0968216
NA	0.12139	0.0789471	0.131725	0.0475707	0.120466
NA	0.208306	0.273582	0.18715	0.258856	-0.0369785
NA	0.0577201	-0.00585512	0.066021	0.241956	0.0836703
NA	0.0968318	0.0464136	-0.011235	0.154529	-0.018773
NA	-0.117709	0.124908	0.120757	0.0494221	-0.127319
NA	0.294313	-0.0685391	0.105277	-0.137428	0.189406
NA	-0.184063	-0.10205	-0.0377981	0.221182	0.00228396
NA	-0.0697927	0.00262935	-0.0870352	-0.0577847	0.116129
NA	0.162404	0.118988	0.0966285	0.0607979	0.0886993
NA	-0.101505	-0.0608587	0.0810551	0.27994	0.0508362
NA	0.290889	0.166996	0.0519638	0.117638	0.242306
NA	-0.138725	0.239753	0.0334499	0.0469285	0.43134
NA	0.354037	-0.0248442	-0.0439366	0.046009	-0.00663987
NA	0.203646	0.243301	0.325448	-0.0598229	0.00437584
NA	0.0695694	-0.125224	0.144708	0.293593	0.0977535
NA	-0.300098	-0.0799771	0.0293857	0.0785252	0.0917087
NA	-0.228977	0.00160397	0.0918991	0.172745	0.00375448
NA	0.0991086	-0.084817	0.0784388	-0.153422	-0.121499
NA	0.0187848	-0.0499851	0.0838352	0.0387881	0.183139
NA	-0.142621	-0.0530437	-0.04183	0.152085	0.014015
NA	0.406497	0.0559015	0.102185	0.00109018	0.0762917
NA	-0.181293	-0.0363632	0.121733	0.226478	0.0559364
NA	0.137496	-0.102109	0.0120915	0.00795246	-0.00876704
NA	-0.155212	0.277519	0.217471	-0.0187731	-0.0302656
NA	-0.135195	-0.10758	0.100936	0.256167	-0.196712
NA	-0.00987439	-0.0307931	0.000566174	0.049803	0.176481
NA	-0.0356275	0.0386697	0.188164	0.175356	0.324717
NA	-0.0855136	-0.0292548	0.12658	0.342519	-0.0571876
NA	-0.1895	0.115965	-0.0333129	0.15758	0.101088
NA	0.145899	0.143991	0.0756637	0.232801	-0.00486808
NA	-0.124506	-0.038339	0.10626	0.0441708	0.0623313
NA	0.388851	0.100934	-0.0116408	0.0811258	0.0177328
NA	0.0581766	0.0957196	0.122325	0.182741	0.21294
NA	-0.00686543	0.332959	0.171145	0.188365	0.186141
NA	0.200719	0.0589022	0.130063	-0.037842	0.0639456
NA	0.0136728	0.215096	-0.117449	-0.100321	0.30304
NA	-0.229542	-0.159077	-0.141953	-0.0273985	-0.0391092
NA	-0.0213377	-0.147826	0.0320645	0.431942	-0.0635974
NA	0.140104	0.017433	0.0798301	-0.0977104	-0.00364729
NA	0.162718	-0.0343737	0.189898	0.0403753	-0.144671
NA	0.207362	-0.0674312	0.179769	0.152769	0.0771473
NA	-0.0262608	0.269831	0.190722	0.217334	0.133419
NA	-0.228017	0.184763	0.0211021	0.0911303	-0.0281458
NA	-0.153421	0.222132	-0.0131341	0.0684033	0.0518004
NA	0.114998	0.11139	0.117008	0.141614	0.00561277
NA	0.196631	0.221514	0.19276	-0.124242	-0.102936
NA	0.0611433	0.112155	0.269894	0.0751412	0.194987
NA	0.202516	-0.07163	0.288218	0.142728	-0.0268628
NA	0.179108	0.388187	0.106035	0.264648	0.314925
NA	-0.0204291	-0.0920876	-0.00747324	0.0913993	-0.218792
NA	0.0626415	-0.0432055	0.0539274	0.0895111	0.217833
NA	-0.0189585	0.0901018	0.239045	0.0908053	0.0821185
NA	0.151362	0.0532272	0.10625	0.121127	-0.149914
NA	0.118106	-0.184638	-0.0750617	0.243674	0.142654
NA	-0.364411	0.111047	0.123684	-0.0775256	0.323589
NA	0.238819	-0.131177	0.221615	0.0350577	0.0856919
NA	-0.0297232	0.049186	0.13027	0.162786	0.0473363
NA	-0.134623	0.155047	-0.00845956	-0.0892713	0.178446
NA	0.433763	0.123694	0.307517	0.314393	-0.0061004
NA	0.0551081	-0.0662591	0.0666355	-0.0933487	0.17531
NA	0.17185	0.167345	0.0142342	-0.0992908	-0.106292
NA	-0.164731	0.00735039	0.174027	0.189295	-0.000981988
NA	-0.0913912	-0.155311	0.194767	0.0589895	-0.0030296
NA	0.189943	0.0536911	0.136165	0.023259	-0.0141092
NA	-0.0577223	-0.0564971	0.112695	0.083974	-0.0553715
NA	0.0372909	0.0780438	-0.00437778	0.295765	-0.0722474
NA	0.30489	0.021404	0.0612286	0.00173974	-0.110793
NA	-0.0799157	0.00821459	0.146534	0.0700425	0.0134757
NA	-0.00754015	-0.0276814	-0.0202145	-0.160544	0.0363152
NA	0.0646019	0.307682	-0.0860029	0.0885119	0.00840706
NA	0.230362	-0.119097	0.0486301	0.126707	-0.00505441
NA	0.0672075	0.0478702	0.103861	0.137944	0.0360844
NA	0.202633	0.0529123	0.167683	0.239592	0.0860629
NA	0.0801916	0.072594	-0.0516822	0.120757	0.0651843
NA	0.237326	0.0159444	0.219741	-0.0536173	0.0985156
NA	0.0772891	-0.178636	0.0820024	0.0563187	0.17073
NA	-0.200889	0.198506	0.0511202	0.282085	0.0289466
NA	0.00741565	-0.0666679	0.101064	0.0654147	0.180109
NA	-0.13154	0.115319	0.0637568	0.0356527	-0.0287703
NA	0.344037	0.0203605	0.0482449	0.0729408	0.0642638
NA	0.0956872	0.029956	0.0531184	0.0743768	0.0318444
NA	-0.159438	0.22899	0.12209	0.243553	-0.0138826
NA	0.0588317	-0.237224	0.109432	0.103542	0.209963
NA	0.182331	-0.0220308	0.00888096	-0.0151592	-0.00161237
NA	0.027372	-0.103402	0.274204	0.00758317	-0.0154977
NA	-0.209767	0.0169409	0.0481554	-0.0269913	0.0270495
NA	0.101783	-0.162555	0.0460701	0.0473833	-0.052963
NA	-0.238794	0.116859	0.148007	0.142854	0.14876
NA	0.199753	0.0669832	-0.0221597	0.183083	0.0728455
NA	-0.283095	-0.0214672	0.0395497	0.221817	0.036429
NA	0.048974	0.24521	0.223823	-0.0493927	-0.0102224
NA	0.0776593	-0.180203	0.366784	-0.0799753	-0.0551572
NA	0.334587	0.1431	0.357744	0.0403445	-0.0216629
NA	-0.365335	0.220319	0.273264	0.0386874	0.154
NA	0.174587	0.163271	-0.0482565	0.064225	0.169376
NA	0.130903	0.0132349	-0.0200981	0.0777847	0.0379791
NA	-0.198086	-0.12298	0.0905102	0.146175	0.0148036
NA	0.0128765	0.385838	0.00982969	-0.0552917	-0.189892
NA	0.0782842	-0.0251903	-0.0809689	0.00101545	0.179183
NA	0.0401252	-0.0268831	-0.0132083	0.309832	0.0251744
NA	0.0543456	-0.0246094	0.251986	-0.0500753	0.152749
NA	0.240936	0.203714	0.112915	0.0941914	0.145845
NA	0.296506	-0.222879	0.147061	0.116029	0.135417
NA	-0.0825031	-0.10649	0.0327264	-0.0356999	-0.124248
NA	0.216286	0.0507011	0.0655285	0.17187	0.178169
NA	0.185664	0.0294734	0.103712	0.143439	0.00403608
NA	2.55144e-05	-0.0789318	0.214731	0.0407624	-0.0410271
NA	-0.10331	0.155806	0.0839254	0.110635	-0.0142237
NA	0.200328	-0.0149129	-0.0156155	-0.0825091	-0.0440271
NA	0.332782	-0.0603522	0.0567478	0.019062	0.0173857
NA	0.0239986	0.158959	0.105684	0.261414	-0.0822063
NA	-0.0962244	0.06306	0.202255	-0.000870105	-0.0119226
NA	0.136577	-0.00578808	-0.0118343	0.00561146	0.22791
NA	0.212582	0.184836	0.00734157	0.130178	0.174258
NA	0.267447	0.258979	0.138646	0.166446	0.109658
NA	0.074129	-0.213496	0.144804	0.00147562	0.0331307
NA	0.168894	0.125062	0.0811018	-0.0812586	-0.0122892
NA	0.152265	-0.0694139	0.0640056	0.208231	0.181326
NA	0.0366673	-0.0789888	-0.0655028	0.19059	-0.146399
NA	0.149733	0.385032	0.0682266	0.0992946	0.202035
NA	0.181414	0.0108473	-0.00969085	0.112063	-0.0835951
NA	0.204216	0.17734	0.0887237	0.216326	0.0568144
NA	-0.220567	-0.0957615	0.0661295	0.258028	-0.175416
NA	-0.0382496	-0.0536851	-0.15559	-0.0428369	0.133087
NA	0.240877	0.0972155	-0.0124207	0.116931	0.224719
NA	0.164039	0.199545	0.147137	-0.198163	0.256277
NA	0.0146624	0.0265679	0.0115352	0.129532	-0.0421825
NA	0.0162086	0.222273	-0.0847687	0.0138182	0.0308683
NA	0.272861	-0.0905543	0.0213723	-0.0219001	0.0652781
NA	0.246719	-0.0389308	0.100473	0.0948218	0.15459
NA	-0.0562598	0.0955497	0.161953	0.189608	-0.106648
NA	0.29255	0.15976	0.21882	-0.0413319	0.303103
NA	-0.0703191	-0.300338	0.132826	0.205154	0.284935
NA	0.269986	-0.116976	0.263917	0.0555973	0.207925
NA	0.023263	-0.132171	-0.0609504	-0.043621	0.256614
NA	-0.0521468	0.449347	0.289353	0.0449059	0.0633602
NA	0.0709178	0.193069	0.00323148	0.0938279	0.094012
NA	-0.0257687	-0.0310388	0.228447	0.0217223	-0.0815466
NA	-0.0104454	-0.00588519	0.0176318	-0.0216822	-0.0123973
NA	0.0895643	-0.0426878	0.259218	0.204237	0.148585
NA	0.280903	0.175048	-0.0522466	0.00605432	0.00558582
NA	-0.225561	0.0595925	0.139835	0.0878263	-0.0365476
NA	0.186601	0.241737	-0.0286191	0.211887	0.0775062
NA	-0.0736245	-0.134633	-0.105794	-0.149414	-0.143997
NA	-0.19926	0.249688	0.107616	0.0483342	0.175526
NA	0.00188188	-0.103382	0.0023314	-0.0974344	0.159591
NA	0.233305	-0.00292421	0.15797	0.2018	-0.147931
NA	0.124725	-0.031245	-0.0141647	0.0807663	0.228955
NA	-0.0649168	0.0795299	-0.0004065	0.2131	0.179156
NA	0.135669	0.153651	0.207602	0.170605	0.110031
NA	0.237465	-0.111363	0.0508932	0.0522367	0.096188
NA	0.233877	-0.232172	0.195502	0.164191	-0.0251424
NA	-0.0251534	-0.00837204	0.0412171	0.201528	0.315962
NA	-0.00260781	0.167084	-0.0913029	0.050273	0.00870165
NA	-0.226488	0.147246	-0.0288112	0.124426	-0.0138259
NA	0.122273	0.089299	-0.091851	-0.165553	0.131442
NA	0.0252964	0.111128	0.143959	0.218034	-0.186377
NA	0.0782729	0.0231453	0.0346764	0.180482	0.17713
NA	0.030945	-0.135795	-0.018526	0.200506	0.113823
NA	-0.106644	0.0809424	0.427501	0.232287	-0.0756655
NA	0.117777	-0.00117361	0.146262	0.137457	-0.0291445
NA	0.114824	0.222574	0.021011	0.0253979	0.160021
NA	-0.0620838	-0.0929102	-0.00366253	0.116242	-0.0252042
NA	-0.178592	-0.13265	0.135806	0.122793	-0.04806
NA	0.207232	0.0813359	0.0976631	0.0430329	0.115678
NA	0.226487	0.340425	0.108998	0.257382	0.174131
NA	-0.0183013	-0.155757	0.0184201	-0.0124965	-0.0256909
NA	0.024571	0.0794301	0.0994661	0.112117	-0.19871
NA	-0.106832	0.149163	0.0374871	0.250887	0.0582256
NA	-0.0985266	-0.0307577	0.0103467	0.0594531	0.132289
NA	0.0303934	-0.111384	0.0929169	0.0473815	0.122718
NA	-0.150354	0.15259	0.0302566	0.0965722	0.306376
NA	-0.221562	-0.069792	-0.0162529	0.14948	0.201353
NA	0.10077	0.00621403	0.201919	0.263131	0.274548
NA	0.232189	0.0217322	0.108589	0.150082	0.458402
NA	0.00107789	0.34148	0.1914	0.076868	-0.0426079
NA	-0.00675471	-0.0816027	0.100031	0.0076762	-0.00282844
NA	0.105815	0.23379	0.0222758	0.307287	0.0599773
NA	0.0773658	-0.026599	0.101821	0.116551	0.0350565
NA	-0.31079	-0.0367474	-0.0231122	0.172548	0.125667
NA	0.15645	0.113842	0.124943	0.0612551	0.151946
NA	0.346643	0.0662413	0.213971	0.343661	0.027633
NA	0.0209657	0.110931	0.0213505	0.0900725	-0.194267
NA	0.151443	0.065366	0.0870263	0.0315733	-0.0591316
NA	-0.0330896	-0.0401058	0.0464929	0.0018298	-0.0308428
NA	0.237506	-0.217858	0.131038	0.125213	0.0183719
NA	0.0396102	0.225838	-0.0240075	-0.119002	-0.0498889
NA	0.305248	0.0985369	0.120608	0.404139	0.192742
NA	0.14675	0.182379	0.0600971	0.0819757	0.15132
NA	-0.0566477	-0.0738632	0.152969	0.211163	0.0234508
NA	0.176194	0.115488	0.0959339	0.203354	0.0764182
NA	0.226699	0.0290352	-0.0946995	0.236331	0.149574
NA	0.389539	0.105382	-0.0759705	0.192206	0.0613194
NA	0.286062	0.120962	-0.0608494	-0.0121675	-0.00511338
NA	-0.172046	0.148983	0.153472	0.0406087	-0.0723394
NA	0.0189101	0.12319	0.003482	-0.103822	-0.00657919
NA	0.208661	0.235884	0.207549	0.137961	-0.0609153
NA	-0.179723	0.438149	0.00881529	0.0788488	-0.137728
NA	0.273035	-0.0481893	-0.0698109	-0.031164	-0.0942152
NA	-0.0418776	-0.13938	-0.0132799	-0.0779776	0.0201127
NA	0.406716	-0.0509446	0.0877044	0.45865	-0.0306063
NA	0.210941	0.0977775	0.150282	0.194421	0.144207
NA	0.0745998	-0.0943046	0.107898	0.11203	0.0925587
NA	0.143453	-0.139524	0.0743497	-0.0416416	0.122071
NA	-0.176293	0.144656	0.0865478	-0.196686	-0.0662229
NA	-0.160453	-0.0979959	0.224019	0.0937511	0.15919
NA	0.130234	-0.0951117	0.00127911	0.213188	0.00285187
NA	-0.00163109	-0.191655	0.119008	0.186874	-0.0288894
NA	-0.0329561	0.137656	0.225612	0.112867	0.321197
NA	0.00502196	0.135689	0.0578703	0.0859853	0.088313
NA	0.168151	-0.0646983	0.190323	0.310893	-0.0173325
NA	-0.0729515	-0.153335	-0.0521415	0.265492	0.168988
NA	0.0679535	0.0392049	-0.0559918	0.113499	-0.0570168
NA	-0.0745538	-0.0336592	0.131069	0.245466	0.138767
NA	0.17062	-0.13416	0.216928	-0.0313014	0.0960752
NA	0.0289982	-0.112661	0.201732	-0.0197969	0.297166
NA	0.11847	0.142	-0.0165855	0.242268	0.0270597
NA	0.171734	-0.0901347	0.141886	-0.114354	0.0685269
NA	0.125027	0.239705	-0.00916064	0.158163	0.0749305
NA	0.295592	-0.0227025	0.0561847	0.155908	0.290218
NA	-0.101898	-0.0464628	0.0162949	0.0514301	0.0825388
NA	-0.156285	-0.0772812	-0.0555343	0.0959443	0.130333
NA	-0.0492597	0.0154989	0.249337	0.00104842	0.223424
NA	-0.251031	0.0302033	-0.0411101	0.154674	-0.104147
NA	0.062388	-0.0550283	0.239685	0.112619	-0.161204
NA	-0.113256	0.232659	-0.0748174	0.251696	0.202126
NA	0.357189	0.0720416	0.0617794	0.108226	0.0223705
NA	0.240731	-0.00731719	0.07176	-0.0775091	0.120464
NA	0.209841	0.129213	0.151846	-0.118589	-0.0297671
NA	0.109015	0.110338	0.0726554	0.226371	-0.164735
NA	0.309023	-0.121009	-0.0753281	0.0854275	-0.070964
NA	0.0706202	0.0304584	0.170636	-0.0726103	0.201404
NA	0.141751	-0.0632031	0.100039	0.120761	0.308213
NA	0.0341543	-0.0792447	0.123776	-0.0239578	0.253622
NA	-0.0635203	0.143984	0.11579	0.00970692	0.177285
NA	0.321924	-0.0708729	-0.0528658	0.0340674	0.00375091
NA	0.1342	-0.0345335	0.107439	0.159929	0.0643709
NA	0.111166	-0.0280332	-0.00634252	-0.0699865	-0.138373
NA	0.129707	-0.0336356	0.0526521	-0.0637853	0.0153424
NA	-0.16481	-0.0487451	-0.0079238	0.00836209	0.109937
NA	-0.136845	0.278414	0.143165	-0.0622822	0.0107733
NA	-0.0106762	0.164938	0.0615785	0.230233	-0.02886
NA	0.033969	-0.0925251	0.189319	0.149686	0.171409
NA	-0.021497	0.215182	0.0905932	-0.0454259	-0.0835161
NA	0.348204	-0.0761776	0.00655354	0.226545	0.0856651
NA	-0.241916	-0.0350216	0.0123407	0.148158	0.0890874
NA	0.0791819	0.0733604	-0.0340736	-0.0749521	0.236053
NA	0.146512	0.0588816	0.192075	0.144049	0.041483
NA	0.412987	0.0720359	0.232821	0.065386	-0.0392185
NA	0.27795	-0.0885065	-0.0538637	0.328035	-0.0539893
NA	0.0863376	0.279556	0.0422599	0.0363409	0.120048
NA	0.24239	0.260959	0.0699353	0.0408892	-0.0419825
NA	0.123729	-0.245039	0.175754	0.0178027	0.0969199
NA	-0.0494622	0.191888	-0.000203383	0.123619	-0.0649629
NA	0.0379941	0.202182	0.0987462	0.256101	-0.129559
NA	0.0383618	-0.170136	0.00485091	0.316309	0.133568
NA	-0.0234758	0.155963	0.0461096	-0.22251	0.165105
NA	-0.0234516	-0.021726	0.177316	0.295213	0.0118271
NA	0.334102	0.0717494	0.120368	0.129755	-0.0223814
NA	0.0233376	-0.172179	0.0135056	0.346996	0.308621
NA	0.0947424	-0.146568	0.179061	0.137765	0.273473
NA	0.0414644	-0.375549	0.00861368	0.156387	0.0294443
NA	-0.0010824	-0.0989926	0.218177	-0.0232525	-0.0974908
NA	0.000625274	0.101278	-0.00799419	0.312812	0.0272509
NA	0.0180336	0.0410404	-0.0173026	0.101854	-0.0225646
NA	-0.010299	0.439319	0.232468	0.232077	-0.02531
NA	0.197214	0.0763678	-0.0763995	0.222565	0.3425
NA	0.131866	0.10655	-0.0377954	0.00534396	0.0862436
NA	-0.393637	0.159898	0.0861121	0.113703	0.153028
NA	-0.015057	0.125037	0.214476	0.113002	-0.0715548
NA	0.137262	0.00987433	-0.0765798	0.109144	-0.116749
NA	0.318993	0.0721906	0.323193	0.02123	-0.042334
NA	0.0988756	-0.0358625	-0.046261	-0.0513271	0.198366
NA	0.0607494	-0.155614	0.208445	0.0346028	0.129257
NA	-0.0350517	0.0739872	0.0648648	0.135468	-0.0255346
NA	0.134837	0.0198804	-0.273105	-0.0107017	0.0208004
NA	0.277236	-0.0538235	0.293111	0.014615	0.0390504
NA	-0.0794409	-0.179122	-0.0371536	0.122527	0.0459309
NA	0.206711	0.425801	-0.0358399	0.0727965	0.0814067
NA	-0.295096	-0.148598	0.0726433	-0.0614177	0.0332306
NA	0.0665643	-0.316545	0.0257122	-0.0871164	-0.110631
NA	0.106236	-0.211078	0.189088	0.0277943	0.363199
NA	-0.159024	0.179994	-0.163301	-0.0552454	0.127724
NA	0.330737	0.0243854	-0.0698816	-0.108115	-0.00337157
NA	0.0528879	0.180932	0.201131	0.0788661	0.120067
NA	0.343296	0.221125	0.0133261	0.126622	-0.0626529
NA	0.170568	0.191189	-0.00429816	0.142439	0.0160941
NA	0.389423	0.0145522	0.0199137	0.106842	-0.00476354
NA	-0.10416	0.0934211	0.0390367	0.193075	0.276704
NA	-0.206354	0.0937503	0.0277058	-0.125503	0.337485
NA	-0.0264928	0.019212	0.0195647	-0.0804909	0.0336706
NA	0.00773235	-0.0210846	0.181075	0.220115	0.0928177
NA	0.228293	0.0763641	0.215429	0.105145	-0.00906886
NA	-0.290732	0.145229	0.11005	0.0806003	0.287706
NA	0.181671	0.250032	0.156994	-0.0458908	0.233303
NA	0.177122	0.388513	0.146371	0.20925	0.283297
NA	-0.174175	0.300916	-0.103658	0.081384	0.0668111
NA	-0.0147112	0.115363	0.0320407	0.0434084	0.0950048
NA	0.109458	0.0976839	0.203097	-0.0959525	0.114255
NA	0.304874	0.210662	0.135322	0.0753487	-0.0196387
NA	-0.105174	0.111339	0.24283	-0.0610565	0.114614
NA	-0.113739	0.195102	0.196356	0.110676	0.297227
NA	-0.0485665	0.0552936	0.0794619	0.0927539	0.184335
NA	-0.0213716	-0.0649335	0.166169	0.0999077	-0.0352495
NA	0.25749	0.220872	0.283411	0.041284	0.00184976
NA	0.0760597	0.0395561	0.0571464	0.367442	0.253375
NA	0.105632	0.0852481	-0.0012035	0.203125	0.127269
NA	0.100683	0.210074	0.11826	0.117077	-0.013032
NA	0.00692907	0.0677649	0.0646313	0.291759	0.0966555
NA	0.105004	0.0469921	0.225051	0.252862	0.166915
NA	0.0461341	0.0617876	0.103674	0.100253	0.0519344
NA	0.178445	0.0912598	0.0697152	0.028131	0.0699795
NA	-0.0471083	0.0412475	-0.0131115	-0.0450502	-0.108461
NA	-0.206894	0.143857	0.191548	-0.0266591	0.216497
NA	0.167315	0.13451	-0.0359861	0.0713448	0.0709221
NA	-0.0726624	0.0272591	0.195476	0.164419	-0.00901132
NA	0.0971619	0.202948	0.127448	0.193598	0.208728
NA	0.252595	0.070531	0.0975919	-0.155446	0.071897
NA	0.16658	-0.00820524	0.191928	0.121717	-0.0128167
NA	0.19718	0.156915	0.073763	0.0288594	0.191555
NA	0.0809532	-0.20525	-0.0159497	0.155441	0.251858
NA	-0.0460519	0.221412	0.0231995	0.105974	0.175775
NA	0.235934	-0.0195708	0.250497	0.125469	0.0107392
NA	0.0529785	-0.0855035	0.023191	0.0472192	-0.252418
NA	0.203624	0.0816334	0.229983	0.126519	0.035345
NA	0.361061	-0.0385679	0.0679748	0.237542	0.229513
NA	0.305251	0.020095	-0.157768	0.0306166	-0.0605254
NA	0.121814	0.0987602	-0.0681258	0.130503	-0.18225
NA	-0.0959141	0.120147	0.189624	-0.0205234	0.294906
NA	-0.167765	-0.0812138	0.0464103	-0.0177306	0.184759
NA	0.0088645	0.0473606	-0.00409844	0.392515	-0.0128451
NA	0.260543	0.018277	0.0963232	-0.0164147	0.169471
NA	0.053898	0.216211	0.100508	0.282061	0.00119295
NA	-0.0123881	-0.0784236	0.130334	0.133194	0.0817477
NA	0.0695466	0.174491	0.252892	0.0579586	0.172622
NA	-0.095144	0.0118569	0.11909	0.0627801	0.0589328
NA	0.105983	-0.00402966	0.159042	0.228777	-0.0419589
NA	0.146645	0.130732	0.18966	-0.000813892	0.0255011
NA	0.112765	0.152587	-0.085127	0.0124064	0.096881
NA	-0.070568	-0.029228	0.174121	-0.0299767	0.16326
NA	0.172148	0.0633139	0.0846176	-0.121596	0.126408
NA	-0.0875188	0.183704	-0.0340016	0.0283504	-0.0637763
NA	-0.252188	-0.116021	0.115985	0.102813	0.187855
NA	-0.0438858	-0.112398	0.184839	0.270432	-0.0501787
NA	0.236774	-0.087748	0.166362	0.161651	0.136177
NA	0.014159	0.250846	0.107654	0.0265538	-0.0414057
NA	0.0516577	-0.100397	0.219911	0.277063	-0.0268008
NA	0.191648	-0.314651	0.177713	0.00726534	-0.0149283
NA	0.0228587	0.130593	0.0145977	0.161975	-0.117549
NA	0.125755	0.0408899	0.178642	0.0292143	0.220053
NA	-0.0437861	0.275151	0.196217	0.141028	0.0965751
NA	0.204742	0.061387	0.0847891	-0.00449624	0.0648543
NA	-0.202465	0.00927752	0.0215112	0.233372	0.0574924
NA	0.391968	-0.0490901	-0.10264	-0.0598944	-0.0329488
NA	0.25685	-0.213595	0.452994	0.174561	0.133071
NA	0.160191	0.0395164	0.0361346	0.236219	0.253496
NA	0.240058	0.0796721	0.160739	0.142212	-0.0364283
NA	0.0784686	-0.0527573	-0.0903971	-0.0176592	0.279636
NA	0.0451966	-0.229942	0.0116951	0.28312	-0.112795
NA	0.206062	-0.0476991	0.0899601	0.250214	0.0200811
NA	0.179116	0.119655	0.228941	0.144854	-0.0133399
NA	0.0157717	0.0238372	0.154659	0.275435	-0.050384
NA	0.146614	0.0711369	0.0507697	0.0969106	-0.0498424
NA	0.0176733	-0.0624099	0.144522	0.372325	0.130166
NA	0.221477	-0.144137	0.00912332	0.132535	0.183921
NA	-0.0658456	0.0218879	0.197656	-0.0407138	0.194265
NA	0.163257	0.0322138	0.0655912	0.25682	-0.192091
NA	0.247335	-0.0109647	-0.0403844	0.120809	0.0403963
NA	0.111521	0.0778177	-0.186172	0.0958515	0.0523217
NA	-0.0504313	-0.180568	0.0187768	0.209288	0.034188
NA	-0.12146	-0.0496553	0.0376156	-0.230232	0.090187
NA	0.162264	0.0941097	0.0738878	0.0824607	-0.0916255
NA	0.257043	-0.19091	-0.126547	0.123633	0.112668
NA	0.0153592	-0.0314634	0.18004	0.200274	0.129725
NA	-0.100702	0.0202401	0.132978	0.0616446	-0.128264
NA	-0.0288622	0.0864622	0.201227	0.10325	0.156162
NA	0.310846	0.260578	0.0500905	0.293392	0.194601
NA	0.0359019	-0.168684	0.100161	0.159965	0.0153057
NA	0.316739	0.471444	0.0231386	-0.0401761	0.0288521
NA	-0.287273	-0.0990905	0.180097	-0.085035	-0.142869
NA	0.325745	-0.0634886	-0.230584	0.00413751	0.307925
NA	-0.0934743	0.0619046	0.0159918	-0.0779692	0.0478555
NA	0.343675	0.0261646	0.0538697	0.290975	0.0982407
NA	-0.0457679	-0.171408	0.179038	0.407621	0.0722793
NA	0.0286097	-0.0494005	0.0195683	0.131229	-0.175848
NA	0.425513	-0.123348	0.47379	0.151728	0.246888
NA	0.0585142	0.0923905	-0.00161374	0.232421	-0.132776
NA	-0.0269998	-0.0666794	0.117217	0.111181	0.0778622
NA	-0.155	-0.0373512	0.198122	-0.0192755	0.239888
NA	-0.170284	-0.071032	-0.0858673	0.1014	-0.0314488
NA	0.0684222	0.167821	-0.0990514	-0.0618623	0.26673
NA	0.279779	0.1494	-0.0553874	0.0871443	0.0149642
NA	0.127902	0.0414873	0.0619737	0.0826422	0.156871
NA	0.056589	-0.0290084	-0.0641319	0.020855	0.314368
NA	0.173875	0.188952	0.309719	0.0316196	0.0237556
NA	0.119756	0.238147	-0.0399168	0.00275599	0.0629608
NA	-0.123522	-0.301799	0.077246	0.187009	0.179132
NA	0.0019189	-0.0152482	0.213237	-0.00861265	0.117914
NA	-0.179984	0.0240987	0.278623	0.152069	0.0927528
NA	0.149523	0.471098	0.254034	0.207618	0.063056
NA	0.291197	-0.23131	0.169073	0.231695	-0.136321
NA	0.20707	-0.0578609	0.273328	0.285079	0.28312
NA	-0.0202256	0.137366	0.0485883	0.137277	0.0134935
NA	0.0611872	0.11254	0.0312189	0.16951	-0.0195043
NA	0.0356985	0.105029	0.00268708	-0.051872	0.381477
NA	0.318456	0.217003	0.0294634	0.173688	0.076599
NA	0.228466	-0.141307	0.0861085	-0.0325741	-0.0296815
NA	-0.0408195	-0.0822236	0.0229728	0.0541573	0.109979
NA	0.284009	-0.073097	0.0320282	0.126831	-0.0293774
NA	-0.0238589	0.227403	0.395089	0.197204	0.0214163
NA	0.219186	0.0504556	0.0861373	0.0636149	-0.0881699
NA	0.24517	-0.0648843	0.191312	0.0910555	0.144726
NA	0.0945437	-0.0122365	-0.0632302	-0.184128	-0.226278
NA	0.228783	0.297501	-0.000683157	-0.00433198	0.0357668
NA	0.144489	-0.161037	-0.0327831	-0.175682	0.0187837
NA	0.157269	0.0309999	0.0752231	0.143626	0.182883
NA	0.0428196	0.104684	0.038205	0.0760696	-0.130985
NA	0.203091	0.0163652	0.0136584	0.136901	0.235054
NA	0.125991	0.0821815	0.0779308	-0.00175462	0.132782
NA	0.0666371	0.416349	0.196292	0.163179	-0.0409574
NA	0.303135	0.167801	0.0833471	-0.0760233	0.185762
NA	0.00422719	0.0480349	0.0779684	0.0727383	0.295728
NA	0.119221	0.0817248	0.216967	0.178399	-0.0461571
NA	0.17706	0.212716	0.0598992	0.0433079	-0.246804
NA	0.188785	0.0772033	0.0299262	0.0981399	0.160024
NA	0.223335	0.0983179	0.228214	0.293976	-0.13433
NA	-0.09151	0.0210955	-0.0385516	0.121216	-0.132258
NA	0.205765	0.280701	-0.0688648	-0.0296782	0.153454
NA	0.030213	0.144434	-0.0336064	0.108439	0.110281
NA	0.0210956	-0.185659	0.0608508	-0.127652	0.266549
NA	0.0516802	0.10268	0.0772268	0.285787	0.0129588
NA	-0.136629	-0.104841	0.0971394	0.1286	-0.0757277
NA	0.0747739	0.0521931	0.140547	0.0149152	-0.0364807
NA	-0.00640771	-0.128204	0.0647862	0.174569	0.182752
NA	0.242237	0.0772348	0.0498703	0.0701821	0.0171839
NA	0.141782	-0.064388	0.0519279	-0.0708948	-0.152981
NA	0.103023	-0.0622265	0.0674405	0.322917	-0.0486176
NA	0.00557021	0.281643	0.18651	-0.0704019	0.114432
NA	0.165458	0.0834224	0.0220566	0.0162405	0.0663478
NA	0.0933088	-0.0601416	0.0347748	0.33069	-0.0724304
NA	0.0374263	-0.1178	0.375905	0.00993635	0.141239
NA	-0.117758	-0.0317582	0.196145	-0.0261856	0.101065
NA	0.305162	-0.0743077	0.0162956	0.0347549	0.0461295
NA	0.208508	0.162243	0.201195	-0.0136009	-0.0339908
NA	-0.0442795	-0.203751	0.248056	0.260392	-0.0424592
NA	0.33833	0.238774	0.0292784	0.202668	0.0332525
NA	0.000296842	0.120796	0.126213	0.253491	0.384649
NA	0.0276207	-0.116703	0.0906086	0.0731417	0.0851353
NA	0.166408	0.185791	-0.0520163	-0.0512067	-0.163441
NA	0.0965468	-0.0269062	0.102241	0.00270736	0.0962326
NA	0.199462	0.133208	-0.089895	0.0714546	-0.0424004
NA	-0.0796335	-0.00276628	-9.6623e-05	0.0642232	0.284624
NA	0.0768699	-0.079737	-0.0222196	0.19972	-0.154232
NA	-0.330424	0.12407	0.0262356	0.204104	0.01357
NA	0.0532711	0.0261304	0.0894554	0.268553	0.00943279
NA	0.0713773	-0.00173346	0.171321	0.226844	-0.274061
NA	-0.0251315	0.191615	0.186188	0.101061	-0.0261432
NA	-0.238581	-0.3481	0.0296432	0.0975201	0.277895
NA	-0.225289	-0.0837534	-0.0301046	-0.0151299	0.13525
NA	0.309546	-0.00833326	0.204267	0.0337627	-0.089326
NA	0.14314	0.040645	0.213626	-0.192343	-0.0446705
NA	-0.0691839	0.213222	0.082086	0.15954	0.0911475
NA	0.0457412	0.07831	-0.0124589	0.38709	0.0817784
NA	0.0148782	-0.0947901	-0.200821	0.066195	0.112445
NA	-0.0402161	0.0787419	0.103371	0.224428	-0.0133694
NA	0.0189939	-0.100261	0.0426344	0.280493	0.0146007
NA	0.118132	0.0108252	0.186185	0.286931	0.00413918
NA	-0.0849609	0.240687	-0.0977454	-0.0563766	0.094773
NA	0.366498	-0.185515	0.108185	0.0499513	0.0167302
NA	-0.0169994	0.107571	0.106574	-0.0728806	0.101346
NA	0.154138	-0.0829006	0.212205	0.113655	-0.0599643
NA	-0.24592	-0.137791	0.211842	0.216399	0.10283
NA	0.192538	0.11732	-0.0269345	-0.0760796	-0.141677
NA	0.360962	0.228239	0.0162042	0.0795674	0.162141
NA	0.0507152	0.140469	0.098946	0.10664	-0.0333021
NA	-0.101846	-0.0744954	0.106208	-0.0387518	-0.111783
NA	-0.0222388	-0.03145	-0.0556192	0.0390188	0.0694428
NA	0.0846997	-0.017236	0.25583	0.170771	0.334835
NA	0.368535	0.104708	0.00131564	0.0640789	0.0794269
NA	-0.171266	-0.0385061	0.0109768	-0.0275768	0.0552541
NA	0.0287093	-0.0138614	0.17369	0.313172	0.143808
NA	0.142318	-0.0622011	0.0679437	0.257267	0.453539
NA	-0.1699	-0.00207163	0.0319427	0.0878788	0.239201
NA	0.279398	0.175284	0.0195399	0.179128	0.0807863
NA	0.0531185	0.226495	0.268633	0.151863	-0.0128833
NA	0.240281	0.138765	0.122991	0.116768	0.223834
NA	0.10608	-0.00875079	0.0444178	0.245073	0.195094
NA	0.198395	-0.0604732	0.0417711	-0.07968	0.0660644
NA	-0.10814	-0.141812	-0.0426699	-0.00192936	-0.202176
NA	0.208527	-0.112594	0.176893	-0.129248	0.149348
NA	0.080708	0.0419133	-0.0387152	0.0984265	0.0460546
NA	0.362506	0.0770642	-0.0995521	0.217834	0.0322468
NA	-0.119069	0.0737698	0.116551	0.113344	-0.114044
NA	0.0400884	0.0928311	0.222039	0.0642813	-0.0563526
NA	0.22328	0.0282158	0.345517	0.0433751	0.0151784
NA	-0.0574329	0.173332	0.0115842	0.00342548	0.367937
NA	0.100614	0.293739	0.0586279	-0.0492592	-0.0466612
NA	-0.131673	0.181778	0.049833	0.0691197	0.18241
NA	0.126925	0.0425529	-0.0929358	0.0961071	-0.0185773
NA	-0.0321226	-0.136502	0.0100964	0.134658	-0.0925901
NA	-0.0282155	-0.0474546	0.122768	-0.00503174	-0.0544672
NA	0.0930539	0.0693606	-0.0262333	0.0102283	0.311479
NA	-0.0432755	0.207447	-0.0383157	0.132405	0.255362
NA	0.0817903	-0.0398354	0.151309	0.124908	-0.00511286
NA	0.171689	-0.18497	0.0793612	-0.139847	-0.0215507
NA	0.0752974	-0.0349014	0.260032	-0.118628	0.000351122
NA	0.254532	0.147415	-0.0750366	0.201953	-0.134547
NA	-0.0175656	0.0845515	-0.0655916	0.274816	0.0590135
NA	0.0750123	0.181999	0.0980337	0.0264762	-0.149357
NA	0.220904	-0.0259684	0.285158	0.143931	0.0923544
NA	0.258029	0.0856931	0.182552	0.1398	0.2422
NA	0.258731	0.201891	0.245218	0.0745988	0.154558
NA	-0.0869189	0.0565533	-0.00131001	-0.0258442	-0.0742822
NA	-0.00990783	0.227174	0.135704	0.127217	-0.0453407
NA	0.228821	0.298027	0.0384749	0.019387	0.024438
NA	0.134077	-0.00678207	0.0159649	-0.307066	0.031366
NA	0.180377	0.119703	0.0581821	0.0584016	-0.113948
NA	-0.109916	-0.19816	0.0763983	0.286128	0.0702386
NA	-0.155729	0.0204458	-0.293395	0.115258	0.110036
NA	0.122298	0.0317304	0.105028	0.313781	0.20405
NA	-0.120574	-0.0200656	0.161734	0.298251	-0.00189355
NA	0.0333817	-0.0159833	-0.164793	0.216466	-0.0226468
NA	-0.0455695	-0.0496332	0.320214	0.201891	-0.186984
NA	0.0742463	0.0159737	0.221448	0.0911153	0.00947812
NA	0.0434468	0.0616785	0.177443	0.0621589	-0.183289
NA	0.258019	-0.0828101	-0.00415743	0.376089	0.046282
NA	0.0262999	0.0794529	0.013031	0.208266	0.0191243
NA	0.0700798	-4.22652e-05	-0.0925319	0.0994274	0.0815471
NA	0.0985276	-0.0697052	0.0990499	0.297942	0.153995
NA	0.107558	0.0408009	-0.0313563	0.119685	0.0610396
NA	-0.0397777	0.0202137	0.206332	0.17362	0.225726
NA	0.314594	0.10724	0.0378413	0.187025	-0.105283
NA	0.323529	-0.026531	0.0384346	0.0225055	0.203289
NA	0.00624983	-0.124049	0.137156	0.0923975	0.0248149
NA	0.183625	0.0865624	-0.0229809	0.0903153	-0.0595113
NA	0.259855	-0.0524047	-0.118318	0.174943	0.311652
NA	-0.22819	-0.106335	0.0584464	0.0853525	0.0245386
NA	0.0679576	0.000919502	0.21731	-0.0809668	0.278529
NA	0.0922526	0.123676	-0.00847253	0.126852	-0.132721
NA	-0.154719	-0.00369096	0.118123	-0.0628285	-0.117409
NA	-0.30493	0.194757	0.1488	0.0335364	0.203812
NA	0.0120921	-0.123142	-0.0361444	0.212891	-0.0593582
NA	0.193762	0.133617	0.192208	0.205283	0.102548
NA	-0.0237331	-0.0783	0.249256	0.136802	0.202593
NA	0.0695162	0.0256057	0.0841452	0.135303	0.183232
NA	0.0177972	-0.0394874	0.145242	0.0689741	0.0430986
NA	0.104049	-0.00698375	0.12623	0.178262	0.256933
NA	0.298615	0.0464312	0.0850683	0.299113	0.130889
NA	0.124281	0.15968	-0.0876942	0.228518	-0.20005
NA	0.102679	-0.0151659	0.0254488	0.167075	0.0103453
NA	0.0320533	-0.0689271	0.0679597	0.309231	-0.0252149
NA	0.0461891	-0.0703426	0.200616	0.209331	0.194045
NA	0.0971515	0.0564984	0.142891	0.175795	0.101418
NA	0.0723655	0.0102906	-0.0264877	-0.0619988	-0.144049
NA	0.0415941	0.315757	-0.0577171	0.262364	0.0669203
NA	0.127488	0.0526746	0.0121103	0.0688743	0.00830977
NA	0.0500708	0.0328779	0.00842213	-0.0798203	-0.0965528
NA	0.212451	-0.224868	-0.00646447	-0.0214011	0.0292726
NA	0.11862	0.0430917	0.25526	-0.0286118	0.0832465
NA	0.134464	-0.230042	0.0851512	-0.159456	0.276477
NA	0.107184	0.00140172	0.232336	0.333466	0.0534776
NA	0.272503	0.232389	0.0579518	-0.0851427	-0.217038
NA	0.182324	-0.0212258	-0.0542965	0.0100744	0.00443341
NA	-0.171795	0.222664	0.0743159	-0.137679	-0.0586041
NA	0.296332	0.00604372	0.0281056	0.25476	-0.00848713
NA	0.00365083	0.0403083	0.226988	0.395046	0.0696799
NA	0.278921	0.178406	0.192603	0.134001	0.0354404
NA	-0.134299	-0.14932	0.165207	0.0788417	0.206832
NA	0.24028	-0.0554475	0.193936	0.253186	-0.0292011
NA	0.209026	0.027195	0.217387	0.0466249	-0.0653934
NA	0.031912	-0.136396	0.154319	0.0401595	0.123293
NA	0.112631	0.213303	0.107648	0.0636605	-0.253077
NA	0.179628	-0.00792181	0.14282	0.128387	0.163024
NA	0.260989	0.0235055	0.230362	-0.0559076	0.0855279
NA	0.351094	0.0110179	0.0740606	-0.0436436	-0.0416607
NA	0.163905	0.381332	0.324863	0.197738	0.218929
NA	0.335139	-0.0422828	0.262606	0.0761462	-0.0853768
NA	0.378878	0.274849	-0.0463881	0.0122264	0.0559267
NA	0.209151	0.0134719	0.136074	-0.0436505	-0.0565108
NA	0.317141	0.244589	0.181251	0.128538	0.119801
NA	0.308213	0.269717	0.0825427	0.12523	0.145024
NA	0.112449	0.0581131	0.151281	0.0894008	0.164852
NA	0.154587	-0.0864623	0.219056	0.146162	0.0395801
NA	0.144633	-0.0569523	0.2544	0.0260796	-0.0205085
NA	-0.217961	0.0539734	0.016108	0.185056	0.113374
NA	-0.0811802	-0.012828	0.0673305	0.214004	-0.131034
NA	0.179173	0.27947	0.135316	-0.120234	0.0784776
NA	0.0593321	-0.211797	0.0829489	-0.00182618	0.187133
NA	0.0344579	0.0755922	0.0447945	0.185442	0.19933
NA	0.102551	0.187495	0.115082	0.266063	0.0440055
NA	0.31426	-0.175174	0.133843	0.103269	0.053783
NA	0.263826	-0.0299227	0.0168638	0.113019	-0.0800181
NA	0.28188	-0.125932	0.0957472	0.211332	0.232821
NA	0.0405753	0.146707	0.0652714	0.180142	-0.119878
NA	-0.0938377	0.176943	0.122201	0.0480687	0.247781
NA	0.382372	-0.0128933	0.261895	-0.0700785	0.0984986
NA	-0.154142	-0.00178913	0.237836	0.152069	-0.00358175
NA	-0.144198	-0.0517466	0.134846	0.0413201	0.0623375
NA	0.010769	0.0292924	0.260648	0.0455091	-0.066176
NA	0.0665748	0.0258504	-0.0120229	0.0602082	0.0937192
NA	0.109535	0.104212	0.113811	0.0427169	-0.0664531
NA	0.187204	0.101383	0.0779375	0.154229	0.17376
NA	-0.0220038	0.0622716	-0.00917448	0.083623	0.0788696
NA	0.0883598	-0.0659756	0.236589	0.014009	0.0395073
NA	-0.116898	0.178291	-0.0338384	-0.0697309	0.0806832
NA	-0.280504	0.0877757	0.151454	0.102073	0.255627
NA	-0.070511	-0.0892483	0.128214	0.0375608	0.0500617
NA	0.142338	0.0872351	0.101328	0.277689	-0.142043
NA	0.257339	0.00825664	0.0630424	0.16192	0.0782736
NA	-0.0397764	-0.144725	0.0882012	0.160522	0.15758
NA	0.258281	0.0261957	0.115988	-0.0011055	-0.375684
NA	0.0633453	-0.0359264	0.0555154	0.0277675	-0.127742
NA	0.0314928	-0.102316	0.0271844	-0.00796096	-0.224675
NA	0.372163	0.12166	-0.160804	0.0318242	-0.228249
NA	0.0583696	0.155879	0.13764	0.0765952	-0.0737077
NA	0.0396243	0.0555923	0.0507161	-0.00449724	0.0228806
NA	-0.0932236	-0.0410632	0.0289553	0.168381	0.188005
NA	-0.0942473	0.0752699	0.161256	0.214012	0.0250889
NA	0.119496	0.00783975	0.138548	0.0370175	-0.234154
NA	-0.214743	0.231603	0.251285	0.141007	-0.034644
NA	-0.0936329	-0.267855	-0.0957164	0.0687259	0.268003
NA	0.22553	0.213545	0.109286	0.0211087	-0.261283
NA	0.0905463	0.145125	0.0154084	0.18202	-0.0333156
NA	0.133902	0.345749	0.213582	0.16243	0.0506595
NA	0.115684	0.131593	0.0690529	0.0721549	-0.212583
NA	0.00749984	-0.0191115	-0.0176476	0.0504392	0.246796
NA	0.196376	0.138233	0.0795441	0.0507707	-0.094232
NA	0.124953	-0.0583443	0.189354	0.0191094	0.103367
NA	0.152095	-0.0632057	0.0116805	0.227235	-0.0445415
NA	-0.0346213	0.0840195	0.161412	0.187525	0.0252216
NA	0.0960347	0.0507386	0.272384	0.22735	0.0368706
NA	-0.0165332	0.261124	-0.00549437	0.110106	0.274913
NA	-0.304883	0.117379	0.0505278	0.0100638	0.278059
NA	-0.343442	0.144644	0.211794	-0.077943	0.122042
NA	0.158008	-0.110035	-0.06134	-0.0159118	0.284987
NA	0.153227	-0.0661602	0.225938	0.297747	-0.00320904
NA	0.0263779	-0.0994364	0.012267	0.12254	0.158097
NA	0.326683	-0.0297358	-0.0168531	-0.216367	0.166303
NA	0.143467	-0.0842206	0.137941	0.1541	0.0562836
NA	0.00517317	0.143464	0.17866	0.249689	-0.197845
NA	0.102569	-0.048035	0.197715	0.0529278	-0.00187575
NA	-0.204592	-0.0234042	0.0787974	0.236949	0.0451426
NA	0.361407	0.0308403	0.0265421	-0.0524087	0.269615
NA	0.0816334	-0.167072	0.0314401	0.09361	-0.132373
NA	0.112227	-0.0396567	0.00703424	0.185798	0.10592
NA	0.0846581	-0.0361438	0.100701	0.0135796	0.0670439
NA	-0.0575811	-0.0336674	0.0948919	0.211163	0.207644
NA	0.0202132	-0.0245521	0.105783	0.0131264	0.0727312
NA	-0.196228	0.0891349	0.231946	0.146226	0.162417
NA	0.118764	-0.033361	0.181852	-0.0157121	-0.00604425
NA	0.124211	-0.138263	-0.144233	-0.0287062	-0.14022
NA	-0.0185733	0.227019	-0.0517248	0.0256434	0.130801
NA	0.331705	-0.0298899	0.123774	0.012778	0.232907
NA	0.293907	-0.0577744	0.011824	0.0385985	0.00369992
NA	0.5128	0.10132	-0.103351	-0.0520868	0.179603
NA	0.0800888	0.313785	0.0563047	0.138928	0.0792638
NA	0.202265	0.148461	0.21607	0.21179	0.107882
NA	0.314077	-0.101696	0.0522652	0.250791	0.14971
NA	0.208572	0.313491	0.150212	0.0611606	0.0704219
NA	-0.0894781	-0.0779739	-0.0793442	0.00142723	0.12012
NA	-0.0789592	0.187589	0.128119	0.0280934	0.369189
NA	-0.29561	0.301618	0.0900723	-0.0651763	-0.021568
NA	0.056997	0.116716	0.198057	0.121889	0.00988622
NA	0.347523	-0.137493	0.0945475	0.0904532	-0.0129531
NA	-0.0881056	-0.324722	0.0411265	0.266466	0.0270148
NA	-0.184743	0.0404112	0.164824	0.223913	0.166004
NA	0.350249	-0.16322	0.0492389	0.0162846	0.234284
NA	0.278999	0.0425442	0.16109	0.0725655	0.100603
NA	0.118282	0.234838	0.141594	0.267903	-0.0429463
NA	-0.101874	0.181943	-0.0710892	0.0970562	0.0311996
NA	0.121372	0.0890546	0.119786	0.189736	0.0314074
NA	0.374924	-0.178501	0.0616124	0.1968	0.137547
NA	0.369869	0.247625	-0.132638	0.00411373	0.0326154
NA	0.21652	-0.243109	0.0511008	-0.0649433	-0.125314
NA	-0.0139014	0.191281	0.175953	-0.0476737	0.000740421
NA	0.196936	-0.0693247	0.153531	0.087674	0.0815495
NA	0.336847	0.00877645	0.266646	-0.0282126	0.0169168
NA	-0.0984432	0.0938797	0.00502046	0.27186	-0.0647317
NA	-0.0476143	-0.0738727	0.197051	0.141515	0.118795
NA	-0.0745573	0.0723193	-0.0324482	0.0719056	0.0585527
[truncated: 8,764 more rows]

## Sheet: GSE51472 immune score
Patient	Immune_score
Normal_1	0.839952
Normal_2	0.988005
Normal_3	0.770505
Normal_4	0.986025
Normal_5	0.967313
Sclerotic_1	0.757122
Sclerotic_2	1.11725
Sclerotic_3	0.846963
Sclerotic_4	1.26725
Sclerotic_5	1.48216
Calcified1	1.75712
Calcified2	1.56869
Calcified3	1.6048
Calcified4	1.5593
Calcified5	1.60024

## Sheet: GSE51472 stromal score
Patient	Stromal_score
Normal_1	1.23993
Normal_2	1.29548
Normal_3	1.19031
Normal_4	1.29618
Normal_5	1.2897
Sclerotic_1	1.19831
Sclerotic_2	1.31507
Sclerotic_3	1.22273
Sclerotic_4	1.32368
Sclerotic_5	1.53791
Calcified1	1.51021
Calcified2	1.48526
Calcified3	1.50537
Calcified4	1.46997
Calcified5	1.53489

## Sheet: GSE88803 immune score
Patient	Immune_score
Normal_1	0.0892175
Normal_2	-0.0814916
Normal_3	-0.136707
Normal_4	-0.140737
Normal_5	-0.100427
Calcific_1	-0.0625666
Calcific_2	-0.0939745
Calcific_3	-0.13659
Calcific_4	-0.0496998
Calcific_5	-0.094584

## Sheet: GSE88803 stromal score
Patient	Stromal_score
Normal_1	0.859263
Normal_2	0.503635
Normal_3	0.475574
Normal_4	0.391124
Normal_5	0.41522
Calcific_1	0.383703
Calcific_2	0.403986
Calcific_3	0.504357
Calcific_4	0.468224
Calcific_5	0.472386
